# Supplementary material for: Genetic mechanism underlying sexual plasticity and its association with colour patterning in zebrafish (Danio rerio)
Source: BMC Genomics. 2019 May 6;20:341. doi: 10.1186/s12864-019-5722-1 (PMC6503382; doi:10.1186/s12864-019-5722-1)
Supplement: Supplementary file 1 — Table S1. Differentially expressed genes in male treatment gonad vs. male control gonad (MTG vs. MCG). Table S2. Differentially expressed genes in female treatment gonad vs. female control gonad (FTG vs. FCG). Table S3. Differentially expressed genes in male treatment fin vs. male control fin (MTF vs. MCF). Table S4. Differentially expressed genes in female treatment fin vs. female control fin (FTF vs. FCF). Table S5. Differentially expressed genes in male control gonad vs. female control gonad (MCG vs. FCG). Table S6. Differentially expressed genes in male treatment gonad vs. female treatment gonad (MTG vs. FTG). Table S7. Differentially expressed genes in male control fin vs. female control fin (MCF vs. FCF). Table S8. Differentially expressed genes in male treatment fin vs. female treatment fin (MTF vs. FTF). (XLSX 7713 kb) [file 12864_2019_5722_MOESM1_ESM.xlsx]

## Sheet: TableS1_MTG_vs_MCG
Gene_ID	log2FC	P_Value	FDR
ENSDARG00000044204	-6.50349	2.45991e-08	0.000464209
ENSDARG00000021339	-6.13835	8.03723e-08	0.000758352
ENSDARG00000018263	-4.09531	3.32955e-07	0.0020944
ENSDARG00000053853	-5.35114	8.9059e-07	0.00393559
ENSDARG00000039730	-7.66777	1.04276e-06	0.00393559
ENSDARG00000045442	-7.02057	1.6705e-06	0.00525401
ENSDARG00000056744	-6.71694	2.50737e-06	0.00675951
ENSDARG00000073742	-7.36589	3.08204e-06	0.00699945
ENSDARG00000079274	-7.05128	4.05765e-06	0.00699945
ENSDARG00000042993	-7.1548	4.25867e-06	0.00699945
ENSDARG00000068680	-7.25071	4.40444e-06	0.00699945
ENSDARG00000098538	-3.87307	4.45092e-06	0.00699945
ENSDARG00000056765	-6.87625	5.97335e-06	0.00867101
ENSDARG00000007276	-7.1479	6.54126e-06	0.00881716
ENSDARG00000074547	-7.35712	9.49049e-06	0.0119397
ENSDARG00000024503	-7.03343	1.07711e-05	0.0127039
ENSDARG00000090428	-6.76203	1.31432e-05	0.0145897
ENSDARG00000017314	-6.70252	1.4053e-05	0.014733
ENSDARG00000068181	-3.69833	1.50062e-05	0.0149043
ENSDARG00000103642	-5.75365	1.63804e-05	0.0154557
ENSDARG00000029822	-6.68371	2.25672e-05	0.0193595
ENSDARG00000090267	-4.57152	2.32026e-05	0.0193595
ENSDARG00000060350	-3.7424	2.35954e-05	0.0193595
ENSDARG00000036239	-3.58182	3.47063e-05	0.0272893
ENSDARG00000090185	-3.64933	4.12739e-05	0.0311552
ENSDARG00000031976	-3.92507	4.67136e-05	0.033854
ENSDARG00000104721	-2.38287	4.84371e-05	0.033854
ENSDARG00000007990	-2.86233	5.41134e-05	0.0364705
ENSDARG00000093193	-2.42566	6.30515e-05	0.0410291
ENSDARG00000058462	-2.96039	6.84005e-05	0.0430262
ENSDARG00000087012	-2.85223	7.43804e-05	0.0452784
ENSDARG00000079296	-3.53366	0.000110181	0.0649759
ENSDARG00000013856	-6.04676	0.000115619	0.0661163
ENSDARG00000069844	-2.15496	0.000144466	0.0787902
ENSDARG00000100582	-3.43465	0.000146132	0.0787902
ENSDARG00000056324	-3.16547	0.00015571	0.0816223
ENSDARG00000062688	-1.96653	0.000167137	0.0852444
ENSDARG00000105522	-2.83677	0.00017755	0.0881721
ENSDARG00000059651	-2.23327	0.000194527	0.094126
ENSDARG00000104399	-1.87946	0.000206481	0.0974125
ENSDARG00000088641	-2.93279	0.000251234	0.115635
ENSDARG00000101479	-1.89045	0.000280624	0.126087
ENSDARG00000033587	-2.37522	0.000294531	0.129258
ENSDARG00000020427	-2.32578	0.000312178	0.133889
ENSDARG00000076789	-2.34308	0.000368332	0.154462
ENSDARG00000089255	-2.54881	0.000393213	0.159771
ENSDARG00000058731	-2.17209	0.000397925	0.159771
ENSDARG00000074150	-2.51203	0.000449018	0.17653
ENSDARG00000033735	-1.65088	0.000475864	0.183266
ENSDARG00000102219	-2.39766	0.000497578	0.187796
ENSDARG00000067672	-1.72662	0.000530236	0.196198
ENSDARG00000070844	-2.77001	0.000577756	0.20967
ENSDARG00000035632	1.61744	0.000622818	0.221759
ENSDARG00000108346	-3.09737	0.000727276	0.254156
ENSDARG00000013056	-1.99874	0.000746522	0.256139
ENSDARG00000054055	2.03556	0.000881017	0.295641
ENSDARG00000015623	-1.95124	0.000894459	0.295641
ENSDARG00000095464	1.739	0.000913204	0.295641
ENSDARG00000096311	-2.23985	0.000924318	0.295641
ENSDARG00000105779	-1.75919	0.000941576	0.296141
ENSDARG00000068515	-2.59266	0.000959724	0.296901
ENSDARG00000093078	-1.80884	0.00100162	0.298322
ENSDARG00000075626	-1.92414	0.00100669	0.298322
ENSDARG00000102146	3.96129	0.0010252	0.298322
ENSDARG00000045592	2.62849	0.00102755	0.298322
ENSDARG00000091236	-1.9654	0.00107238	0.306619
ENSDARG00000000551	-2.50429	0.00118882	0.33484
ENSDARG00000041083	-1.86924	0.00120817	0.335285
ENSDARG00000101138	-1.82568	0.00138593	0.379043
ENSDARG00000090833	-1.31349	0.0014193	0.382623
ENSDARG00000102211	-2.81749	0.00162635	0.432265
ENSDARG00000026017	-1.20688	0.00170011	0.445595
ENSDARG00000087059	-1.90272	0.00173251	0.447866
ENSDARG00000079564	4.05577	0.00184074	0.469414
ENSDARG00000008019	-1.78999	0.00191211	0.481113
ENSDARG00000070486	-1.68891	0.00200368	0.494562
ENSDARG00000056015	-2.4702	0.00202113	0.494562
ENSDARG00000091996	-2.35039	0.00204419	0.494562
ENSDARG00000062054	-0.908478	0.00208844	0.498872
ENSDARG00000040812	-1.60958	0.00220746	0.520711
ENSDARG00000088234	-1.87496	0.00233433	0.543841
ENSDARG00000012137	-1.76952	0.00241708	0.549876
ENSDARG00000107460	-1.95303	0.00253238	0.549876
ENSDARG00000040474	-1.64299	0.00255494	0.549876
ENSDARG00000036834	-2.7645	0.00256587	0.549876
ENSDARG00000026417	-1.78548	0.00257076	0.549876
ENSDARG00000095666	-1.68525	0.00257891	0.549876
ENSDARG00000025912	-1.97136	0.00260252	0.549876
ENSDARG00000055416	-1.48424	0.00262743	0.549876
ENSDARG00000104654	-2.12196	0.00263328	0.549876
ENSDARG00000044976	4.1143	0.00265207	0.549876
ENSDARG00000090352	-1.69725	0.00270447	0.549876
ENSDARG00000102945	2.10213	0.0027099	0.549876
ENSDARG00000024831	2.367	0.00290776	0.583748
ENSDARG00000010276	-1.89592	0.00298907	0.593755
ENSDARG00000067520	-1.94582	0.00304939	0.599427
ENSDARG00000078636	5.1019	0.00308482	0.600141
ENSDARG00000086057	-1.34988	0.00315119	0.606797
ENSDARG00000105142	-1.14922	0.00318707	0.607507
ENSDARG00000043279	-1.9718	0.00331942	0.626407
ENSDARG00000032553	-1.14318	0.00345286	0.645138
ENSDARG00000045561	-1.37843	0.00355245	0.657239
ENSDARG00000033355	-1.63155	0.00362595	0.6607
ENSDARG00000007682	-1.30494	0.00364118	0.6607
ENSDARG00000099674	-1.51377	0.00369787	0.664595
ENSDARG00000058285	-1.11646	0.00377731	0.668176
ENSDARG00000037425	-1.56886	0.00378861	0.668176
ENSDARG00000074782	-1.38747	0.00390418	0.674642
ENSDARG00000031136	-1.9265	0.00391676	0.674642
ENSDARG00000098745	-1.25335	0.00404159	0.674642
ENSDARG00000018566	2.40398	0.00405507	0.674642
ENSDARG00000078297	-1.60201	0.00405963	0.674642
ENSDARG00000015228	-1.1079	0.00406796	0.674642
ENSDARG00000001953	-1.03738	0.00408595	0.674642
ENSDARG00000078859	-1.76581	0.00414329	0.674642
ENSDARG00000079826	-1.42341	0.00414702	0.674642
ENSDARG00000042737	-1.42711	0.00422837	0.681997
ENSDARG00000106613	-2.41289	0.00436086	0.69356
ENSDARG00000095174	-3.5584	0.00439264	0.69356
ENSDARG00000093774	3.13607	0.00441032	0.69356
ENSDARG00000089362	-1.60767	0.00449601	0.701192
ENSDARG00000024789	-1.53015	0.00454766	0.703434
ENSDARG00000053836	-1.74409	0.0047521	0.714968
ENSDARG00000010794	-1.00178	0.00477193	0.714968
ENSDARG00000105424	-1.36365	0.0047998	0.714968
ENSDARG00000061963	-2.90331	0.00486234	0.714968
ENSDARG00000025903	-1.45896	0.00488291	0.714968
ENSDARG00000078696	2.32892	0.00489428	0.714968
ENSDARG00000101754	-2.26158	0.00490986	0.714968
ENSDARG00000055539	-2.17343	0.00493592	0.714968
ENSDARG00000059956	-1.43692	0.00498178	0.714968
ENSDARG00000104077	-1.05606	0.0050011	0.714968
ENSDARG00000100388	-1.54435	0.00511577	0.725862
ENSDARG00000031534	-1.24111	0.00525702	0.740337
ENSDARG00000075444	-1.7114	0.0054565	0.762738
ENSDARG00000069944	-1.26135	0.00549827	0.762925
ENSDARG00000045123	-0.938331	0.00555566	0.765262
ENSDARG00000070427	-1.48317	0.00601708	0.822813
ENSDARG00000101250	-3.36187	0.00633438	0.84527
ENSDARG00000079903	-1.38509	0.00634056	0.84527
ENSDARG00000008553	-1.74557	0.00640401	0.84527
ENSDARG00000074074	1.30511	0.00641879	0.84527
ENSDARG00000079895	-1.05104	0.00644244	0.84527
ENSDARG00000105375	-1.89446	0.00645005	0.84527
ENSDARG00000040944	-1.67026	0.00657738	0.849994
ENSDARG00000057706	-1.09745	0.00657845	0.849994
ENSDARG00000000241	-0.806872	0.00670825	0.849994
ENSDARG00000034168	2.00399	0.00672216	0.849994
ENSDARG00000102776	-1.89245	0.00673195	0.849994
ENSDARG00000037000	-1.52163	0.00675635	0.849994
ENSDARG00000107947	-0.976657	0.00712488	0.890421
ENSDARG00000070140	-1.19986	0.00737222	0.910925
ENSDARG00000104795	-1.60359	0.00740577	0.910925
ENSDARG00000036135	-0.967461	0.00747531	0.910925
ENSDARG00000096587	-2.08416	0.00748203	0.910925
ENSDARG00000070669	-0.982964	0.00783898	0.948265
ENSDARG00000039052	2.12121	0.00817916	0.979893
ENSDARG00000060813	-1.52642	0.00820428	0.979893
ENSDARG00000021789	1.91265	0.00844355	1
ENSDARG00000103703	-1.78541	0.00859193	1
ENSDARG00000039970	-1.27007	0.00860846	1
ENSDARG00000102059	3.40943	0.0086591	1
ENSDARG00000093748	-1.32232	0.00876991	1
ENSDARG00000076239	-0.956306	0.00885832	1
ENSDARG00000045822	2.21255	0.00902704	1
ENSDARG00000102514	-1.35618	0.00905401	1
ENSDARG00000045414	1.51912	0.00911069	1
ENSDARG00000096739	-1.8017	0.0091302	1
ENSDARG00000103467	-1.54033	0.00914209	1
ENSDARG00000089327	-1.50381	0.00916602	1
ENSDARG00000104441	2.84651	0.00921494	1
ENSDARG00000103634	-2.50042	0.00938982	1
ENSDARG00000056615	-1.10189	0.00969748	1
ENSDARG00000015866	2.51736	0.00973159	1
ENSDARG00000057787	-1.47069	0.00973926	1
ENSDARG00000043093	-0.982299	0.00978998	1
ENSDARG00000087099	-1.38244	0.00995933	1
ENSDARG00000074628	-1.23195	0.0101437	1
ENSDARG00000038439	2.5511	0.0103387	1
ENSDARG00000030722	2.78488	0.010579	1
ENSDARG00000027070	-0.937302	0.0107272	1
ENSDARG00000109064	-1.63944	0.0108791	1
ENSDARG00000057064	-1.59205	0.010988	1
ENSDARG00000105232	-1.51601	0.0110107	1
ENSDARG00000090396	-1.3176	0.0110184	1
ENSDARG00000098787	-1.13114	0.0110271	1
ENSDARG00000035326	-0.983505	0.0110867	1
ENSDARG00000058160	-1.60908	0.0111688	1
ENSDARG00000079703	-1.33073	0.0112075	1
ENSDARG00000011581	-1.22718	0.0113737	1
ENSDARG00000101281	1.59	0.0113757	1
ENSDARG00000076386	-1.09716	0.0114288	1
ENSDARG00000054127	-1.09725	0.0115365	1
ENSDARG00000032010	-1.39823	0.0115629	1
ENSDARG00000076800	-1.62049	0.0116524	1
ENSDARG00000057035	-1.18586	0.0117124	1
ENSDARG00000103266	-1.12756	0.0117743	1
ENSDARG00000068967	-1.0257	0.0119579	1
ENSDARG00000105630	2.26774	0.0119856	1
ENSDARG00000058259	-1.82857	0.0120688	1
ENSDARG00000062592	1.9988	0.012117	1
ENSDARG00000077664	-0.850254	0.012199	1
ENSDARG00000099115	2.23507	0.0124322	1
ENSDARG00000018266	-1.07027	0.0124369	1
ENSDARG00000097228	-1.47333	0.0126893	1
ENSDARG00000088337	3.30799	0.01271	1
ENSDARG00000101334	-0.900063	0.0127311	1
ENSDARG00000105159	-0.727559	0.0128276	1
ENSDARG00000003684	1.48768	0.0129833	1
ENSDARG00000086337	-1.16221	0.0130946	1
ENSDARG00000105521	-1.45616	0.013149	1
ENSDARG00000026990	-1.18232	0.0131979	1
ENSDARG00000099960	0.917149	0.0132982	1
ENSDARG00000037539	1.00534	0.01333	1
ENSDARG00000022615	2.06701	0.0134063	1
ENSDARG00000088972	-1.20037	0.0134402	1
ENSDARG00000100753	-0.955652	0.013456	1
ENSDARG00000092883	-1.65771	0.0136018	1
ENSDARG00000014053	1.64858	0.0136165	1
ENSDARG00000055400	-1.1431	0.01374	1
ENSDARG00000013598	-1.18541	0.0138299	1
ENSDARG00000011693	2.21627	0.0138594	1
ENSDARG00000017984	-1.21074	0.0138693	1
ENSDARG00000055278	2.33025	0.0138729	1
ENSDARG00000019791	0.723995	0.013945	1
ENSDARG00000012076	2.27041	0.0142427	1
ENSDARG00000090890	-1.21209	0.0143963	1
ENSDARG00000005221	-1.68289	0.0144809	1
ENSDARG00000012388	-0.960135	0.0145042	1
ENSDARG00000040712	0.729605	0.0145683	1
ENSDARG00000092551	2.55921	0.014623	1
ENSDARG00000025703	-1.42759	0.0149314	1
ENSDARG00000088283	-0.966397	0.0151087	1
ENSDARG00000096738	-1.44271	0.0151769	1
ENSDARG00000101629	-1.77087	0.0153714	1
ENSDARG00000037883	-0.877094	0.0153769	1
ENSDARG00000095891	-2.08927	0.0153814	1
ENSDARG00000075436	-1.01274	0.0155704	1
ENSDARG00000104829	3.78687	0.0156642	1
ENSDARG00000071727	1.99216	0.0156714	1
ENSDARG00000093102	-1.18111	0.0157362	1
ENSDARG00000076945	1.84032	0.0160648	1
ENSDARG00000089390	-1.1111	0.016145	1
ENSDARG00000100177	-0.987446	0.0161542	1
ENSDARG00000005841	2.70382	0.0162946	1
ENSDARG00000104325	-0.919293	0.0164426	1
ENSDARG00000069473	-0.983253	0.0165275	1
ENSDARG00000006427	-1.60179	0.0166869	1
ENSDARG00000096355	-0.946676	0.0167569	1
ENSDARG00000086703	-1.51897	0.0168302	1
ENSDARG00000079926	-1.32839	0.0168396	1
ENSDARG00000077648	-1.45265	0.016973	1
ENSDARG00000094518	-1.50133	0.0170192	1
ENSDARG00000028663	-0.913897	0.0170675	1
ENSDARG00000009341	1.67586	0.0172764	1
ENSDARG00000058392	-1.27826	0.0173555	1
ENSDARG00000051861	2.31051	0.0174616	1
ENSDARG00000056378	-0.964344	0.0176294	1
ENSDARG00000091783	1.96956	0.0176535	1
ENSDARG00000056985	-1.00162	0.0176805	1
ENSDARG00000103878	-1.58108	0.018241	1
ENSDARG00000086288	0.712666	0.0182981	1
ENSDARG00000071082	-0.851777	0.0185695	1
ENSDARG00000101367	-1.28786	0.018638	1
ENSDARG00000103969	1.93287	0.0186856	1
ENSDARG00000089086	2.03732	0.0187398	1
ENSDARG00000016918	-1.27825	0.0188133	1
ENSDARG00000103277	2.09171	0.0188359	1
ENSDARG00000031044	0.922514	0.0191945	1
ENSDARG00000026178	0.809775	0.0193811	1
ENSDARG00000013430	-2.14323	0.0194821	1
ENSDARG00000061710	-1.11265	0.0196787	1
ENSDARG00000077009	-1.16263	0.0198902	1
ENSDARG00000036427	-0.882309	0.0199021	1
ENSDARG00000102456	2.3357	0.0200624	1
ENSDARG00000037913	0.963695	0.0203127	1
ENSDARG00000071095	2.15536	0.0204266	1
ENSDARG00000095026	-1.32158	0.0204539	1
ENSDARG00000028336	1.44631	0.0207589	1
ENSDARG00000043587	1.52761	0.0209486	1
ENSDARG00000058342	1.1331	0.0209825	1
ENSDARG00000070484	1.81114	0.0209982	1
ENSDARG00000044318	-1.19808	0.0210863	1
ENSDARG00000095940	-1.70368	0.0211971	1
ENSDARG00000021154	-1.03841	0.021273	1
ENSDARG00000092894	-0.936745	0.0214052	1
ENSDARG00000044254	-0.939027	0.0216718	1
ENSDARG00000002956	-0.963032	0.021716	1
ENSDARG00000034403	-1.95126	0.021757	1
ENSDARG00000071461	-1.14898	0.0219271	1
ENSDARG00000102824	-0.98807	0.0221049	1
ENSDARG00000069839	-1.1243	0.0223926	1
ENSDARG00000098296	-1.13113	0.0226451	1
ENSDARG00000009401	1.55325	0.0228682	1
ENSDARG00000100940	-1.38371	0.0228817	1
ENSDARG00000100054	-0.917043	0.023401	1
ENSDARG00000103837	2.20125	0.023636	1
ENSDARG00000093704	1.73733	0.0236669	1
ENSDARG00000034817	-0.797688	0.0240303	1
ENSDARG00000074117	-1.48179	0.0243571	1
ENSDARG00000097239	-1.08427	0.0243769	1
ENSDARG00000103444	-1.19126	0.0243812	1
ENSDARG00000044685	-1.26394	0.0243915	1
ENSDARG00000096508	-1.17579	0.0244625	1
ENSDARG00000102727	2.64265	0.0244703	1
ENSDARG00000010312	1.60233	0.0245194	1
ENSDARG00000042722	-1.03902	0.0245828	1
ENSDARG00000079009	-1.38643	0.0247802	1
ENSDARG00000091368	-1.58108	0.0250372	1
ENSDARG00000009949	-1.21057	0.0250993	1
ENSDARG00000042245	1.63489	0.0251138	1
ENSDARG00000097658	2.88615	0.0251301	1
ENSDARG00000095863	1.43598	0.025324	1
ENSDARG00000059369	2.12157	0.0254318	1
ENSDARG00000075161	-1.27147	0.0255107	1
ENSDARG00000053630	-1.89451	0.0255196	1
ENSDARG00000018351	2.1115	0.0256093	1
ENSDARG00000055589	2.03489	0.0256825	1
ENSDARG00000028389	-1.05016	0.0257362	1
ENSDARG00000089338	1.11292	0.0259283	1
ENSDARG00000068888	1.35145	0.0259714	1
ENSDARG00000102555	-1.23445	0.0260111	1
ENSDARG00000053624	-0.901253	0.0262478	1
ENSDARG00000045999	-2.09007	0.0262745	1
ENSDARG00000054160	-2.16879	0.026423	1
ENSDARG00000044694	-0.660513	0.0264625	1
ENSDARG00000006580	1.51432	0.0267842	1
ENSDARG00000104976	-0.949363	0.0268887	1
ENSDARG00000106519	-1.88956	0.0270122	1
ENSDARG00000087983	2.20137	0.0270143	1
ENSDARG00000026348	1.61849	0.0270722	1
ENSDARG00000100649	-1.1379	0.0271117	1
ENSDARG00000094511	-1.28674	0.027132	1
ENSDARG00000092862	-1.19581	0.0271342	1
ENSDARG00000077082	-0.983091	0.0271493	1
ENSDARG00000044775	-1.15238	0.0272778	1
ENSDARG00000094489	-1.15644	0.0274151	1
ENSDARG00000079315	-1.06305	0.0275622	1
ENSDARG00000018600	-0.791833	0.0276854	1
ENSDARG00000001897	-0.71748	0.0277332	1
ENSDARG00000035470	0.713438	0.0278024	1
ENSDARG00000004296	2.28842	0.027854	1
ENSDARG00000098724	-1.3016	0.0278918	1
ENSDARG00000077201	-1.27606	0.0278956	1
ENSDARG00000077308	-1.16429	0.0282961	1
ENSDARG00000101290	-1.35352	0.0284047	1
ENSDARG00000098909	1.10539	0.0285456	1
ENSDARG00000078552	2.7105	0.0287519	1
ENSDARG00000035569	-1.16286	0.028809	1
ENSDARG00000103755	1.64158	0.0290194	1
ENSDARG00000063711	-0.728364	0.0291234	1
ENSDARG00000099712	2.70113	0.0291355	1
ENSDARG00000100339	0.775063	0.0291693	1
ENSDARG00000045864	2.31186	0.0292231	1
ENSDARG00000104412	-1.56432	0.029227	1
ENSDARG00000051814	1.5054	0.0292837	1
ENSDARG00000019808	2.81716	0.0293752	1
ENSDARG00000042559	2.88773	0.0294324	1
ENSDARG00000094587	-1.87907	0.0294785	1
ENSDARG00000100697	1.31247	0.029643	1
ENSDARG00000037281	2.35058	0.0298291	1
ENSDARG00000101043	1.98507	0.0306155	1
ENSDARG00000079267	-0.835178	0.0306521	1
ENSDARG00000094674	-1.62778	0.0308034	1
ENSDARG00000008969	2.17651	0.0308482	1
ENSDARG00000000767	-1.00245	0.0310683	1
ENSDARG00000041257	1.665	0.0312345	1
ENSDARG00000067566	-0.766297	0.0313202	1
ENSDARG00000060871	-0.754673	0.0314358	1
ENSDARG00000070166	1.21141	0.0314596	1
ENSDARG00000018283	-0.744779	0.0314704	1
ENSDARG00000028367	-0.977106	0.0315125	1
ENSDARG00000099485	0.879354	0.031589	1
ENSDARG00000017757	-0.662854	0.0316012	1
ENSDARG00000053424	4.47709	0.0317113	1
ENSDARG00000055186	-1.07847	0.0320157	1
ENSDARG00000101701	-1.54458	0.0321423	1
ENSDARG00000053005	-0.96861	0.0322395	1
ENSDARG00000037266	2.40635	0.0323091	1
ENSDARG00000035322	1.76309	0.0324961	1
ENSDARG00000095378	1.97109	0.0324975	1
ENSDARG00000054447	-0.918644	0.0325612	1
ENSDARG00000075859	-1.02832	0.0326136	1
ENSDARG00000003854	-0.890548	0.0327002	1
ENSDARG00000012353	-0.784818	0.0329454	1
ENSDARG00000038609	-1.07979	0.0330994	1
ENSDARG00000069518	1.13131	0.0332474	1
ENSDARG00000079227	-1.75952	0.0332634	1
ENSDARG00000044356	1.95671	0.0333594	1
ENSDARG00000092722	0.836497	0.0333727	1
ENSDARG00000079560	-0.894392	0.0334933	1
ENSDARG00000092704	1.81267	0.0335852	1
ENSDARG00000034705	1.42967	0.0336639	1
ENSDARG00000026499	1.05342	0.033719	1
ENSDARG00000015709	1.42809	0.0337822	1
ENSDARG00000091058	1.2604	0.0343201	1
ENSDARG00000052708	2.20206	0.0343842	1
ENSDARG00000092351	-1.04172	0.0343902	1
ENSDARG00000006497	-1.07464	0.0344083	1
ENSDARG00000103249	-1.12921	0.0345584	1
ENSDARG00000005627	-1.66445	0.034596	1
ENSDARG00000074060	-0.705495	0.0346177	1
ENSDARG00000027599	0.759924	0.0346598	1
ENSDARG00000045391	-1.29602	0.034724	1
ENSDARG00000041108	-0.804281	0.0348765	1
ENSDARG00000076139	-1.5132	0.0348906	1
ENSDARG00000013415	1.49796	0.0349626	1
ENSDARG00000086947	-0.806734	0.0351046	1
ENSDARG00000060192	0.919706	0.0351849	1
ENSDARG00000103179	-0.89279	0.0353383	1
ENSDARG00000045554	-1.10005	0.0353456	1
ENSDARG00000097528	-1.10272	0.0354242	1
ENSDARG00000090767	-0.824777	0.0354313	1
ENSDARG00000091539	-0.896277	0.0354702	1
ENSDARG00000027750	-0.62327	0.0354964	1
ENSDARG00000102414	1.6857	0.0356144	1
ENSDARG00000042780	1.8527	0.035658	1
ENSDARG00000073766	2.49776	0.0357216	1
ENSDARG00000034092	-0.902882	0.0357556	1
ENSDARG00000092916	-1.14208	0.0357931	1
ENSDARG00000095949	-0.930061	0.0359191	1
ENSDARG00000100479	0.983205	0.0359209	1
ENSDARG00000077575	-0.95889	0.0360305	1
ENSDARG00000088080	-1.19103	0.0361065	1
ENSDARG00000022509	-0.767668	0.036195	1
ENSDARG00000010844	0.691055	0.0362184	1
ENSDARG00000076189	-0.715082	0.036293	1
ENSDARG00000016085	-0.643019	0.0363016	1
ENSDARG00000089567	0.870019	0.0363357	1
ENSDARG00000101356	-1.64994	0.0363654	1
ENSDARG00000057575	-0.917371	0.0364174	1
ENSDARG00000004954	-0.846588	0.0364468	1
ENSDARG00000091603	-1.07844	0.0368702	1
ENSDARG00000021895	-1.05954	0.0369094	1
ENSDARG00000058413	-0.854112	0.0370168	1
ENSDARG00000039677	1.19612	0.0370295	1
ENSDARG00000107916	-1.08474	0.0372716	1
ENSDARG00000016939	-0.834328	0.0372943	1
ENSDARG00000009624	-1.20271	0.0372967	1
ENSDARG00000089844	-0.838328	0.0373173	1
ENSDARG00000058553	2.62434	0.0374294	1
ENSDARG00000055523	1.61776	0.0374424	1
ENSDARG00000078989	1.26276	0.0374645	1
ENSDARG00000075853	-0.732217	0.0374792	1
ENSDARG00000069961	-0.781789	0.0376192	1
ENSDARG00000043442	0.71734	0.0377787	1
ENSDARG00000098774	-0.867104	0.0378304	1
ENSDARG00000033042	-0.647766	0.0378328	1
ENSDARG00000052375	1.03493	0.0378604	1
ENSDARG00000094693	1.61765	0.0381447	1
ENSDARG00000099883	-1.98721	0.0382193	1
ENSDARG00000058005	1.39008	0.038329	1
ENSDARG00000099873	-1.20958	0.0383895	1
ENSDARG00000042535	1.54916	0.0385279	1
ENSDARG00000100060	0.560869	0.0386723	1
ENSDARG00000030781	-0.621271	0.038808	1
ENSDARG00000094557	-1.23031	0.0388412	1
ENSDARG00000012801	-0.76904	0.038869	1
ENSDARG00000036074	-1.00338	0.0389914	1
ENSDARG00000077882	1.36726	0.0390475	1
ENSDARG00000091602	-0.958175	0.0390889	1
ENSDARG00000037153	-0.671486	0.0392019	1
ENSDARG00000055439	1.74535	0.0393085	1
ENSDARG00000095951	-1.85229	0.0393533	1
ENSDARG00000010556	-0.827143	0.0396199	1
ENSDARG00000103155	0.819385	0.0396603	1
ENSDARG00000102467	1.57736	0.0397097	1
ENSDARG00000055395	-1.59628	0.0397362	1
ENSDARG00000025311	-1.87316	0.039761	1
ENSDARG00000036588	-1.41829	0.0397809	1
ENSDARG00000092653	-0.83262	0.0397818	1
ENSDARG00000044039	-0.693407	0.0398073	1
ENSDARG00000093074	-1.0197	0.0399129	1
ENSDARG00000095807	-0.764105	0.0399205	1
ENSDARG00000090399	-1.43126	0.0400887	1
ENSDARG00000090615	-0.927602	0.0401788	1
ENSDARG00000088885	2.09815	0.0402092	1
ENSDARG00000092150	-0.989027	0.0405175	1
ENSDARG00000068883	-0.738747	0.040522	1
ENSDARG00000027582	3.04088	0.0405602	1
ENSDARG00000075748	-0.71331	0.0407524	1
ENSDARG00000036415	-0.679705	0.0411336	1
ENSDARG00000093258	-1.30916	0.0411445	1
ENSDARG00000092170	1.46612	0.0411904	1
ENSDARG00000063292	-0.709934	0.0414867	1
ENSDARG00000056270	0.610377	0.0417959	1
ENSDARG00000077580	0.91886	0.0418339	1
ENSDARG00000093584	2.33492	0.0418589	1
ENSDARG00000053568	-1.05687	0.0419264	1
ENSDARG00000006546	0.729671	0.0419658	1
ENSDARG00000068288	1.36011	0.0420043	1
ENSDARG00000078394	1.43984	0.0420849	1
ENSDARG00000007753	1.33942	0.0421068	1
ENSDARG00000054837	-1.06489	0.0422039	1
ENSDARG00000089569	-0.68883	0.0423564	1
ENSDARG00000013607	1.36155	0.0424789	1
ENSDARG00000098578	-0.709449	0.0424878	1
ENSDARG00000034423	-1.10805	0.0425116	1
ENSDARG00000104170	1.23508	0.0425891	1
ENSDARG00000098270	0.994478	0.042697	1
ENSDARG00000102306	-2.06943	0.0427245	1
ENSDARG00000075800	-0.881247	0.0427424	1
ENSDARG00000101896	0.906439	0.0429049	1
ENSDARG00000041724	-0.71517	0.0429405	1
ENSDARG00000091111	-0.690068	0.0432375	1
ENSDARG00000056376	-0.997601	0.0432799	1
ENSDARG00000070038	-1.22478	0.0434517	1
ENSDARG00000054543	-0.73571	0.0436442	1
ENSDARG00000062481	-1.41807	0.0436597	1
ENSDARG00000002986	-1.10568	0.0438292	1
ENSDARG00000076348	1.46871	0.0438387	1
ENSDARG00000015273	2.72119	0.0440349	1
ENSDARG00000088140	0.878978	0.04428	1
ENSDARG00000004015	-1.15579	0.0443323	1
ENSDARG00000090401	-0.79856	0.0447062	1
ENSDARG00000100399	-1.42904	0.0448197	1
ENSDARG00000068910	0.954322	0.0451835	1
ENSDARG00000103677	-1.05604	0.0452327	1
ENSDARG00000013771	-0.816941	0.0452697	1
ENSDARG00000095747	-1.32163	0.0454161	1
ENSDARG00000077217	1.27928	0.0454422	1
ENSDARG00000062707	0.992832	0.0454464	1
ENSDARG00000103503	-0.931237	0.0456991	1
ENSDARG00000105190	0.915341	0.0458202	1
ENSDARG00000086897	-1.1261	0.0459676	1
ENSDARG00000038153	-1.99264	0.0461785	1
ENSDARG00000103336	-0.977895	0.046267	1
ENSDARG00000055504	-0.707477	0.0463339	1
ENSDARG00000101243	-1.0209	0.0464065	1
ENSDARG00000017504	-0.675065	0.0465094	1
ENSDARG00000033539	0.553759	0.0465732	1
ENSDARG00000022767	2.02997	0.0465851	1
ENSDARG00000003113	-0.654072	0.0469337	1
ENSDARG00000062338	-0.643578	0.0472264	1
ENSDARG00000037954	1.4595	0.0472522	1
ENSDARG00000042379	-1.04768	0.0473181	1
ENSDARG00000052011	1.25841	0.0473808	1
ENSDARG00000100886	0.736691	0.0474617	1
ENSDARG00000091211	-1.30188	0.0474672	1
ENSDARG00000098899	-0.673285	0.047703	1
ENSDARG00000042055	2.04257	0.0478118	1
ENSDARG00000086265	-1.13497	0.0479853	1
ENSDARG00000077499	-1.07823	0.0481396	1
ENSDARG00000079997	0.606916	0.0481782	1
ENSDARG00000044441	-1.12865	0.048236	1
ENSDARG00000076659	0.580166	0.0483895	1
ENSDARG00000024940	-0.674731	0.0485214	1
ENSDARG00000105509	-0.884283	0.0486532	1
ENSDARG00000041348	1.23156	0.0488202	1
ENSDARG00000092423	-1.04426	0.0490333	1
ENSDARG00000034677	0.771797	0.0491198	1
ENSDARG00000044142	-0.633366	0.0493255	1
ENSDARG00000004904	1.27562	0.049327	1
ENSDARG00000056108	-0.71368	0.0495515	1
ENSDARG00000077337	-0.91006	0.0495974	1
ENSDARG00000071084	-0.596874	0.049643	1
ENSDARG00000019815	-1.07226	0.0496519	1
ENSDARG00000099839	-0.716354	0.0498915	1
ENSDARG00000104487	1.10764	0.0501294	1
ENSDARG00000043257	-0.804829	0.0503568	1
ENSDARG00000043089	-1.00672	0.0504087	1
ENSDARG00000038072	1.0264	0.0505154	1
ENSDARG00000023151	1.27535	0.0506891	1
ENSDARG00000020212	0.875666	0.0506985	1
ENSDARG00000106429	2.052	0.0507154	1
ENSDARG00000037033	-1.06994	0.050812	1
ENSDARG00000022309	1.52266	0.0508256	1
ENSDARG00000027907	-0.982891	0.0509419	1
ENSDARG00000034700	-0.646307	0.0510015	1
ENSDARG00000007823	-0.712766	0.0511449	1
ENSDARG00000086746	-0.659375	0.0511925	1
ENSDARG00000091658	-1.25398	0.0515167	1
ENSDARG00000089107	-0.872227	0.0515502	1
ENSDARG00000028067	-0.666302	0.0519188	1
ENSDARG00000006544	-1.39938	0.0520353	1
ENSDARG00000076092	-0.661563	0.0520802	1
ENSDARG00000045959	-1.00083	0.052225	1
ENSDARG00000004301	-0.688475	0.0523179	1
ENSDARG00000069375	1.56598	0.0524096	1
ENSDARG00000105994	-0.867207	0.0526761	1
ENSDARG00000069946	1.9013	0.0527453	1
ENSDARG00000012729	-0.622011	0.0528158	1
ENSDARG00000100709	-1.18792	0.0528395	1
ENSDARG00000032156	1.22005	0.0529639	1
ENSDARG00000100293	-0.896468	0.0531382	1
ENSDARG00000035578	-0.991846	0.0537064	1
ENSDARG00000062049	-0.813833	0.0540452	1
ENSDARG00000104626	1.93521	0.0541937	1
ENSDARG00000042613	1.91329	0.0544547	1
ENSDARG00000079843	-0.80168	0.0544982	1
ENSDARG00000038639	2.24286	0.054517	1
ENSDARG00000076950	-1.14063	0.0546138	1
ENSDARG00000028507	1.8712	0.0546276	1
ENSDARG00000028048	-0.913038	0.0546369	1
ENSDARG00000035694	-1.10047	0.054694	1
ENSDARG00000103589	-0.711217	0.0547548	1
ENSDARG00000027919	2.08134	0.0547603	1
ENSDARG00000008035	1.25751	0.0549983	1
ENSDARG00000031954	-0.58053	0.0550162	1
ENSDARG00000056112	-0.728609	0.0551716	1
ENSDARG00000055722	-0.641178	0.0552539	1
ENSDARG00000077559	-0.814407	0.0554478	1
ENSDARG00000062785	1.39972	0.055706	1
ENSDARG00000057089	0.570913	0.0557816	1
ENSDARG00000076520	-2.0198	0.0558481	1
ENSDARG00000081369	-0.8654	0.0559409	1
ENSDARG00000069888	1.65918	0.055981	1
ENSDARG00000026049	-1.26693	0.0559954	1
ENSDARG00000037551	0.656034	0.0561582	1
ENSDARG00000101169	-0.711585	0.0564097	1
ENSDARG00000070148	-1.11783	0.0564921	1
ENSDARG00000042707	1.41395	0.0565229	1
ENSDARG00000029069	-1.52689	0.0565793	1
ENSDARG00000093857	-0.953675	0.0566251	1
ENSDARG00000105438	-0.937088	0.056803	1
ENSDARG00000102704	-0.877218	0.0568261	1
ENSDARG00000036840	1.66546	0.0568272	1
ENSDARG00000018687	-0.752063	0.0569073	1
ENSDARG00000094975	-0.667777	0.0569968	1
ENSDARG00000095675	1.35645	0.057006	1
ENSDARG00000014680	-0.794617	0.0570286	1
ENSDARG00000062955	-0.9042	0.0570816	1
ENSDARG00000032098	1.5213	0.0570979	1
ENSDARG00000054848	-0.659607	0.0574768	1
ENSDARG00000071288	0.956135	0.0575841	1
ENSDARG00000077618	-0.731344	0.057617	1
ENSDARG00000105615	-0.884872	0.0577862	1
ENSDARG00000024874	-0.569204	0.0579084	1
ENSDARG00000058133	-1.00789	0.0579212	1
ENSDARG00000097425	0.830427	0.0581276	1
ENSDARG00000090889	-0.644863	0.0582605	1
ENSDARG00000058885	0.79394	0.0584848	1
ENSDARG00000052948	1.87292	0.0586396	1
ENSDARG00000013500	-0.535534	0.0586713	1
ENSDARG00000043180	-0.891639	0.0587564	1
ENSDARG00000069956	1.38291	0.0587589	1
ENSDARG00000029569	0.707227	0.0587596	1
ENSDARG00000014916	-2.16214	0.0587751	1
ENSDARG00000079808	-0.70707	0.0588844	1
ENSDARG00000013841	0.858572	0.058974	1
ENSDARG00000062009	-0.923288	0.0590406	1
ENSDARG00000106365	1.52196	0.0591536	1
ENSDARG00000094392	1.30303	0.0592357	1
ENSDARG00000015278	-0.564671	0.0592717	1
ENSDARG00000030163	0.560501	0.059373	1
ENSDARG00000037706	0.959126	0.0593864	1
ENSDARG00000067711	-0.661847	0.0594173	1
ENSDARG00000020741	1.98692	0.0595938	1
ENSDARG00000087375	2.55081	0.0599138	1
ENSDARG00000034667	-1.13726	0.0601501	1
ENSDARG00000059886	-0.760097	0.0603461	1
ENSDARG00000056407	-0.672856	0.0605152	1
ENSDARG00000030938	-0.896666	0.0606836	1
ENSDARG00000102449	0.671937	0.0607473	1
ENSDARG00000059883	-0.78043	0.0607723	1
ENSDARG00000091558	-2.10084	0.0608441	1
ENSDARG00000101109	-0.708681	0.0608684	1
ENSDARG00000042793	-0.520637	0.0613273	1
ENSDARG00000099313	-0.680472	0.0615555	1
ENSDARG00000102572	-0.641954	0.0616621	1
ENSDARG00000024116	-0.639415	0.0617276	1
ENSDARG00000102868	-1.03212	0.061734	1
ENSDARG00000102125	-0.901088	0.0617489	1
ENSDARG00000105481	-0.756076	0.0618999	1
ENSDARG00000104172	0.761035	0.0620589	1
ENSDARG00000040380	-0.639306	0.0621804	1
ENSDARG00000040838	0.531866	0.0622182	1
ENSDARG00000103917	1.51443	0.0622712	1
ENSDARG00000075265	-1.14599	0.0622961	1
ENSDARG00000034063	-1.05131	0.0624058	1
ENSDARG00000004130	0.601103	0.06246	1
ENSDARG00000095830	-0.736185	0.0625094	1
ENSDARG00000060498	-1.2401	0.06296	1
ENSDARG00000087363	1.95981	0.0629733	1
ENSDARG00000108698	3.14393	0.063267	1
ENSDARG00000102468	-1.30756	0.0632804	1
ENSDARG00000102929	-0.713358	0.063282	1
ENSDARG00000095741	1.24512	0.0632942	1
ENSDARG00000006215	-0.791168	0.0633567	1
ENSDARG00000038583	1.76496	0.0633893	1
ENSDARG00000045854	1.8195	0.0634866	1
ENSDARG00000014031	0.998008	0.063723	1
ENSDARG00000023768	-0.735338	0.063844	1
ENSDARG00000087093	2.3154	0.0639613	1
ENSDARG00000070966	-0.923816	0.0640506	1
ENSDARG00000095090	-0.606357	0.0642284	1
ENSDARG00000101906	2.55702	0.0643482	1
ENSDARG00000094146	0.838206	0.0648177	1
ENSDARG00000009430	-0.732326	0.0648876	1
ENSDARG00000014670	1.72124	0.0649029	1
ENSDARG00000104801	0.780976	0.0649258	1
ENSDARG00000010018	-0.897763	0.0649629	1
ENSDARG00000034989	1.23926	0.0650417	1
ENSDARG00000093272	-0.797458	0.0653043	1
ENSDARG00000098616	1.97425	0.0653546	1
ENSDARG00000099812	-0.860835	0.0655491	1
ENSDARG00000103471	0.788392	0.0656655	1
ENSDARG00000074062	-0.882865	0.0657634	1
ENSDARG00000074235	0.776369	0.0658441	1
ENSDARG00000069540	-0.69559	0.0658511	1
ENSDARG00000007344	1.32447	0.0662421	1
ENSDARG00000038107	1.1821	0.066266	1
ENSDARG00000013522	-1.80475	0.0662976	1
ENSDARG00000075164	-0.589141	0.0664482	1
ENSDARG00000059916	-0.662322	0.0665074	1
ENSDARG00000105907	-1.80055	0.0669193	1
ENSDARG00000055172	-1.1506	0.0670434	1
ENSDARG00000059789	-0.579618	0.0671667	1
ENSDARG00000052656	-0.934708	0.0672799	1
ENSDARG00000095002	2.30858	0.0673709	1
ENSDARG00000091792	-1.21181	0.0673845	1
ENSDARG00000095217	3.06918	0.0674004	1
ENSDARG00000015088	0.579491	0.0674095	1
ENSDARG00000077249	-0.617199	0.0675149	1
ENSDARG00000096017	-1.39435	0.0675987	1
ENSDARG00000079946	0.813047	0.0676769	1
ENSDARG00000074842	-0.714507	0.0679214	1
ENSDARG00000033871	-0.75032	0.0679231	1
ENSDARG00000004141	0.958796	0.0688345	1
ENSDARG00000058732	-0.681144	0.0688513	1
ENSDARG00000086391	-1.17765	0.068886	1
ENSDARG00000102415	1.11615	0.0689843	1
ENSDARG00000040255	-0.850432	0.069171	1
ENSDARG00000089995	-0.974072	0.0693016	1
ENSDARG00000007199	1.22968	0.0693454	1
ENSDARG00000053493	0.655771	0.0693582	1
ENSDARG00000107508	-0.666693	0.0694643	1
ENSDARG00000076351	0.84654	0.0698489	1
ENSDARG00000100795	0.928186	0.0699277	1
ENSDARG00000058656	1.13994	0.0700742	1
ENSDARG00000102908	-0.633492	0.0700768	1
ENSDARG00000077103	-0.873513	0.0705051	1
ENSDARG00000055835	1.32625	0.0706876	1
ENSDARG00000017174	1.10374	0.0708685	1
ENSDARG00000096764	2.08253	0.07092	1
ENSDARG00000097006	1.74454	0.0709422	1
ENSDARG00000104856	-0.903891	0.0709485	1
ENSDARG00000078547	-0.818291	0.0709694	1
ENSDARG00000017299	-0.984277	0.0710838	1
ENSDARG00000027172	-0.562072	0.0712684	1
ENSDARG00000019207	-0.983271	0.0713565	1
ENSDARG00000019532	0.943359	0.0714986	1
ENSDARG00000078887	-0.589459	0.0715327	1
ENSDARG00000104185	-1.17077	0.0715879	1
ENSDARG00000015153	-0.768219	0.0716628	1
ENSDARG00000102733	1.27652	0.0717022	1
ENSDARG00000034368	-0.562072	0.0717119	1
ENSDARG00000067916	-0.568011	0.0717143	1
ENSDARG00000055053	0.83009	0.0717344	1
ENSDARG00000018529	-0.620075	0.0718672	1
ENSDARG00000037190	-0.66208	0.0718868	1
ENSDARG00000013335	0.564702	0.0720133	1
ENSDARG00000033804	-0.714352	0.0721254	1
ENSDARG00000092499	0.729033	0.0725301	1
ENSDARG00000067719	0.473933	0.0726763	1
ENSDARG00000086332	-0.586253	0.0727518	1
ENSDARG00000056078	-0.649789	0.0727713	1
ENSDARG00000094760	-0.918116	0.0730706	1
ENSDARG00000105023	-0.838075	0.0731008	1
ENSDARG00000099281	-0.556644	0.0733899	1
ENSDARG00000040291	-0.656697	0.0734348	1
ENSDARG00000093098	-1.01775	0.0735271	1
ENSDARG00000056804	-0.657584	0.0735505	1
ENSDARG00000099689	-0.91942	0.0735915	1
ENSDARG00000062156	1.42091	0.0737424	1
ENSDARG00000101195	-0.674273	0.0738078	1
ENSDARG00000042215	0.560473	0.0740896	1
ENSDARG00000057426	0.601318	0.0741311	1
ENSDARG00000077231	-0.582961	0.0741539	1
ENSDARG00000060345	-1.21105	0.0745301	1
ENSDARG00000060415	-0.567859	0.0747837	1
ENSDARG00000102421	-0.846242	0.0748656	1
ENSDARG00000058045	-0.874016	0.0748711	1
ENSDARG00000099877	-1.08137	0.0749879	1
ENSDARG00000078976	1.07223	0.0751036	1
ENSDARG00000029710	-1.67939	0.0752037	1
ENSDARG00000108111	1.57	0.0752678	1
ENSDARG00000101050	-0.704342	0.0753768	1
ENSDARG00000037861	-0.732606	0.0754102	1
ENSDARG00000093739	1.07432	0.0756393	1
ENSDARG00000044655	1.20431	0.0758982	1
ENSDARG00000053362	0.947928	0.0759716	1
ENSDARG00000096317	-2.38063	0.0760711	1
ENSDARG00000094845	-0.900116	0.0760985	1
ENSDARG00000042667	0.893149	0.0768138	1
ENSDARG00000069404	-0.76453	0.0770017	1
ENSDARG00000101175	0.524509	0.0770999	1
ENSDARG00000097646	-0.707923	0.0771164	1
ENSDARG00000104284	2.36565	0.0772154	1
ENSDARG00000068208	-0.548949	0.0772835	1
ENSDARG00000100383	-0.681039	0.0773963	1
ENSDARG00000069843	-1.03239	0.0775072	1
ENSDARG00000099585	-0.917251	0.0775963	1
ENSDARG00000099660	-0.885003	0.0776068	1
ENSDARG00000012586	0.796687	0.0776785	1
ENSDARG00000033566	-0.839089	0.077826	1
ENSDARG00000059993	-0.792745	0.0780123	1
ENSDARG00000071437	-0.644908	0.0780414	1
ENSDARG00000078676	-0.772	0.0781093	1
ENSDARG00000071010	0.930757	0.0782243	1
ENSDARG00000056561	-1.38224	0.0783986	1
ENSDARG00000059629	-0.569149	0.078711	1
ENSDARG00000030478	-0.735418	0.0788411	1
ENSDARG00000023160	0.51656	0.0789095	1
ENSDARG00000101324	1.87709	0.0789269	1
ENSDARG00000010729	-0.712865	0.0790302	1
ENSDARG00000093440	0.751362	0.0790735	1
ENSDARG00000036106	-0.706512	0.0791232	1
ENSDARG00000087394	-0.762656	0.0791863	1
ENSDARG00000098680	-0.530352	0.0791868	1
ENSDARG00000098720	-0.738714	0.0792101	1
ENSDARG00000019302	0.583901	0.0794536	1
ENSDARG00000071251	-0.574006	0.0796259	1
ENSDARG00000076602	-0.517559	0.0801731	1
ENSDARG00000093198	-0.750263	0.0804144	1
ENSDARG00000102271	-0.779307	0.0804597	1
ENSDARG00000101725	-0.67722	0.0805036	1
ENSDARG00000045262	1.29622	0.0805545	1
ENSDARG00000052242	0.59922	0.0806028	1
ENSDARG00000101337	-0.735617	0.0806785	1
ENSDARG00000094809	-0.982178	0.0812309	1
ENSDARG00000104704	-1.04764	0.081288	1
ENSDARG00000078814	0.561009	0.0813222	1
ENSDARG00000105068	-0.620376	0.0813919	1
ENSDARG00000093877	-0.78067	0.0814923	1
ENSDARG00000045932	0.696517	0.0814994	1
ENSDARG00000002509	-0.78624	0.0815116	1
ENSDARG00000025012	0.537336	0.0816292	1
ENSDARG00000088595	-1.04898	0.0816941	1
ENSDARG00000087611	-0.703137	0.0817885	1
ENSDARG00000003517	0.514965	0.0818399	1
ENSDARG00000076586	-0.807053	0.0818556	1
ENSDARG00000074526	1.16942	0.0818606	1
ENSDARG00000101213	-1.09159	0.0819018	1
ENSDARG00000019418	1.28917	0.0819412	1
ENSDARG00000061923	-0.52243	0.0820002	1
ENSDARG00000057148	-0.627322	0.0821182	1
ENSDARG00000075557	-1.02156	0.0822076	1
ENSDARG00000078072	1.91785	0.0824176	1
ENSDARG00000105744	-0.579797	0.0826288	1
ENSDARG00000089790	0.886293	0.0826896	1
ENSDARG00000099155	-0.654152	0.0828593	1
ENSDARG00000018691	-0.586274	0.0831304	1
ENSDARG00000077641	0.900691	0.0831312	1
ENSDARG00000079752	-0.560993	0.0831783	1
ENSDARG00000005673	-0.793379	0.0831963	1
ENSDARG00000076747	-0.76176	0.0832497	1
ENSDARG00000100285	0.521242	0.0833011	1
ENSDARG00000032389	-0.883874	0.0833982	1
ENSDARG00000075592	-0.564158	0.0837503	1
ENSDARG00000038729	1.17269	0.0837749	1
ENSDARG00000021982	-0.686603	0.0838426	1
ENSDARG00000108038	-0.621681	0.083859	1
ENSDARG00000086980	-0.957903	0.0840169	1
ENSDARG00000012422	-0.903136	0.0841283	1
ENSDARG00000069461	-0.555979	0.0841656	1
ENSDARG00000009653	0.525216	0.0843344	1
ENSDARG00000081938	-0.615939	0.0844616	1
ENSDARG00000036371	0.776447	0.0845858	1
ENSDARG00000045516	1.2691	0.0846126	1
ENSDARG00000100535	-1.25425	0.0849335	1
ENSDARG00000054340	-0.776578	0.0853378	1
ENSDARG00000087736	-0.900498	0.0853495	1
ENSDARG00000068280	0.808336	0.085568	1
ENSDARG00000078280	0.54149	0.0856046	1
ENSDARG00000088861	0.841108	0.0857039	1
ENSDARG00000004060	-0.748914	0.0858856	1
ENSDARG00000097310	0.570373	0.0859685	1
ENSDARG00000043814	-0.873682	0.08605	1
ENSDARG00000007127	0.476011	0.086343	1
ENSDARG00000071586	-0.573062	0.0864655	1
ENSDARG00000088439	-0.477149	0.0867114	1
ENSDARG00000100113	-1.13297	0.0867884	1
ENSDARG00000095603	-0.930823	0.0872049	1
ENSDARG00000039164	1.87935	0.0873926	1
ENSDARG00000076121	-0.591026	0.0874726	1
ENSDARG00000098278	0.825243	0.0876948	1
ENSDARG00000021370	0.452699	0.0878599	1
ENSDARG00000058953	0.623809	0.0880634	1
ENSDARG00000055120	-0.600106	0.0882467	1
ENSDARG00000102032	1.29446	0.088335	1
ENSDARG00000022424	-0.510071	0.0883907	1
ENSDARG00000017386	-0.900012	0.088473	1
ENSDARG00000004724	-0.570863	0.088528	1
ENSDARG00000045836	-0.597725	0.088644	1
ENSDARG00000098714	1.17843	0.0886913	1
ENSDARG00000096270	-0.822631	0.0887211	1
ENSDARG00000071456	1.37764	0.0892409	1
ENSDARG00000061634	0.607097	0.0893744	1
ENSDARG00000091061	-0.673407	0.0893861	1
ENSDARG00000042894	0.555291	0.089421	1
ENSDARG00000011245	1.16496	0.0894521	1
ENSDARG00000101657	1.06771	0.0895983	1
ENSDARG00000040432	-0.773126	0.0896533	1
ENSDARG00000013329	0.471426	0.0897564	1
ENSDARG00000102435	-0.742392	0.0898296	1
ENSDARG00000089404	-0.690742	0.0898583	1
ENSDARG00000098332	-0.976342	0.0899267	1
ENSDARG00000009313	-0.477337	0.0901384	1
ENSDARG00000027803	0.509836	0.0901767	1
ENSDARG00000041599	-0.533469	0.0902187	1
ENSDARG00000091233	-0.654821	0.0903097	1
ENSDARG00000025386	0.605248	0.0903274	1
ENSDARG00000103946	1.9194	0.0904083	1
ENSDARG00000069100	-0.639355	0.0904718	1
ENSDARG00000062748	-0.659262	0.0906254	1
ENSDARG00000008305	-0.863758	0.0907512	1
ENSDARG00000002285	-0.619371	0.0907528	1
ENSDARG00000021172	1.21102	0.0907664	1
ENSDARG00000089432	-0.798348	0.091049	1
ENSDARG00000056922	0.687488	0.0911117	1
ENSDARG00000039150	-0.731652	0.0912309	1
ENSDARG00000099599	-0.834338	0.0912388	1
ENSDARG00000029204	-0.837231	0.0912417	1
ENSDARG00000105594	0.547333	0.0914438	1
ENSDARG00000037794	0.4852	0.0915685	1
ENSDARG00000008182	-0.773752	0.0916	1
ENSDARG00000062711	-0.643901	0.0918362	1
ENSDARG00000032614	0.432047	0.0918612	1
ENSDARG00000060410	-0.673607	0.0919175	1
ENSDARG00000062662	1.67767	0.0920293	1
ENSDARG00000020298	0.793498	0.0921965	1
ENSDARG00000029036	-0.621834	0.0923311	1
ENSDARG00000055305	-0.704709	0.0924428	1
ENSDARG00000020811	-0.551249	0.0926738	1
ENSDARG00000076994	-0.698849	0.092771	1
ENSDARG00000063075	-0.859434	0.0927747	1
ENSDARG00000038027	0.480477	0.0933886	1
ENSDARG00000094579	-0.845354	0.093694	1
ENSDARG00000092823	2.10731	0.0936962	1
ENSDARG00000053554	0.493526	0.0937824	1
ENSDARG00000079802	0.982121	0.0937846	1
ENSDARG00000093255	1.4317	0.0938019	1
ENSDARG00000103954	-0.887605	0.0939346	1
ENSDARG00000044808	-0.602757	0.0939949	1
ENSDARG00000008388	-0.731641	0.09406	1
ENSDARG00000103760	0.875843	0.0942292	1
ENSDARG00000102762	-0.677669	0.0942709	1
ENSDARG00000104697	0.749007	0.0943625	1
ENSDARG00000075027	1.41495	0.094404	1
ENSDARG00000087697	-0.988043	0.0944467	1
ENSDARG00000102706	-0.679595	0.0946142	1
ENSDARG00000086166	-0.781083	0.0946219	1
ENSDARG00000061862	0.497068	0.0947523	1
ENSDARG00000079670	-0.554269	0.0947627	1
ENSDARG00000017710	-0.98194	0.0947841	1
ENSDARG00000056836	2.11102	0.0948717	1
ENSDARG00000087599	-0.731224	0.0950208	1
ENSDARG00000099139	0.437852	0.0951451	1
ENSDARG00000105558	-0.75699	0.0952858	1
ENSDARG00000055955	-0.598738	0.0953468	1
ENSDARG00000052094	-0.497405	0.0953622	1
ENSDARG00000100041	-0.955776	0.095369	1
ENSDARG00000061351	-0.763344	0.0956846	1
ENSDARG00000104134	1.54473	0.095703	1
ENSDARG00000099409	-0.805902	0.0962565	1
ENSDARG00000059123	1.04717	0.0962707	1
ENSDARG00000094377	0.825612	0.0963801	1
ENSDARG00000076309	-1.05986	0.0966899	1
ENSDARG00000074136	0.820372	0.0967088	1
ENSDARG00000099684	-0.79915	0.0969149	1
ENSDARG00000002336	-0.588047	0.0969806	1
ENSDARG00000077028	1.20151	0.0969999	1
ENSDARG00000093608	-0.761814	0.0970347	1
ENSDARG00000059583	0.505423	0.0972848	1
ENSDARG00000096762	-1.36517	0.0973155	1
ENSDARG00000059049	-0.690615	0.0973577	1
ENSDARG00000079011	1.67057	0.0973661	1
ENSDARG00000108336	2.29265	0.0973944	1
ENSDARG00000044550	-0.860411	0.0979075	1
ENSDARG00000099465	-0.728942	0.09801	1
ENSDARG00000028971	0.513258	0.0980328	1
ENSDARG00000079280	-0.760634	0.098213	1
ENSDARG00000105147	-0.732613	0.0982719	1
ENSDARG00000098562	-0.725585	0.0983032	1
ENSDARG00000099116	-0.50279	0.0984995	1
ENSDARG00000093998	-0.707551	0.0985196	1
ENSDARG00000053530	-0.609265	0.0986085	1
ENSDARG00000062501	-0.781806	0.0986575	1
ENSDARG00000056105	-0.829683	0.0990117	1
ENSDARG00000045594	-0.865697	0.0990608	1
ENSDARG00000034852	-0.929307	0.0990614	1
ENSDARG00000054313	0.687748	0.0991116	1
ENSDARG00000011190	1.29448	0.0992062	1
ENSDARG00000034048	-0.629955	0.0992473	1
ENSDARG00000099806	-0.651835	0.0994046	1
ENSDARG00000087469	2.07052	0.0996438	1
ENSDARG00000099169	-0.836351	0.0998256	1
ENSDARG00000041715	1.34151	0.100019	1
ENSDARG00000103164	2.16201	0.100037	1
ENSDARG00000029865	-0.483892	0.100147	1
ENSDARG00000082187	-1.08899	0.100284	1
ENSDARG00000089340	0.508867	0.100441	1
ENSDARG00000010673	0.853158	0.100534	1
ENSDARG00000013685	1.49468	0.100552	1
ENSDARG00000054916	-0.569003	0.100608	1
ENSDARG00000108409	3.11422	0.100808	1
ENSDARG00000012915	-0.482158	0.100838	1
ENSDARG00000099428	-0.881995	0.100891	1
ENSDARG00000078309	2.53613	0.101283	1
ENSDARG00000104138	-0.677104	0.101319	1
ENSDARG00000016598	-0.507024	0.101578	1
ENSDARG00000038683	1.20237	0.101665	1
ENSDARG00000102777	1.36222	0.10171	1
ENSDARG00000079345	-0.918197	0.101961	1
ENSDARG00000104292	1.20258	0.102167	1
ENSDARG00000104592	-0.820647	0.102272	1
ENSDARG00000053462	-0.696059	0.102344	1
ENSDARG00000068637	-0.589716	0.102481	1
ENSDARG00000002968	0.852034	0.102483	1
ENSDARG00000089489	0.439826	0.102615	1
ENSDARG00000027828	-0.656469	0.102758	1
ENSDARG00000103515	1.12093	0.102841	1
ENSDARG00000040076	-0.588508	0.102858	1
ENSDARG00000069287	0.447337	0.102989	1
ENSDARG00000039499	-0.894822	0.103015	1
ENSDARG00000011449	-0.65668	0.103144	1
ENSDARG00000099673	-0.885938	0.103357	1
ENSDARG00000030106	-0.551142	0.103498	1
ENSDARG00000040510	1.14486	0.103597	1
ENSDARG00000103800	0.653803	0.103804	1
ENSDARG00000042138	-0.718468	0.103849	1
ENSDARG00000035663	-0.607617	0.103914	1
ENSDARG00000092903	-0.754992	0.104127	1
ENSDARG00000079043	-0.773196	0.104154	1
ENSDARG00000061764	1.11216	0.104225	1
ENSDARG00000087584	-1.35179	0.104234	1
ENSDARG00000099421	2.09505	0.104334	1
ENSDARG00000030632	-0.755355	0.104394	1
ENSDARG00000040230	-0.709245	0.104468	1
ENSDARG00000006983	-0.867244	0.104837	1
ENSDARG00000101816	-0.726549	0.104839	1
ENSDARG00000063370	-0.748058	0.104858	1
ENSDARG00000092673	1.35826	0.104872	1
ENSDARG00000039381	1.6458	0.104924	1
ENSDARG00000010267	0.667899	0.105258	1
ENSDARG00000091298	-0.724535	0.10528	1
ENSDARG00000030778	2.43174	0.105281	1
ENSDARG00000009134	-0.619814	0.105322	1
ENSDARG00000104529	1.70171	0.105364	1
ENSDARG00000074818	-0.65414	0.105579	1
ENSDARG00000098642	0.756191	0.105607	1
ENSDARG00000010434	-0.778676	0.105714	1
ENSDARG00000073787	0.581388	0.105758	1
ENSDARG00000094327	-0.807208	0.105774	1
ENSDARG00000043105	0.529147	0.106189	1
ENSDARG00000020224	1.28576	0.106248	1
ENSDARG00000027538	0.67563	0.106433	1
ENSDARG00000076058	-0.435446	0.106572	1
ENSDARG00000093214	-0.552436	0.106591	1
ENSDARG00000102335	1.09077	0.106675	1
ENSDARG00000040179	0.56392	0.106732	1
ENSDARG00000020191	-0.899112	0.106791	1
ENSDARG00000099325	-0.647174	0.10684	1
ENSDARG00000103109	0.518868	0.106872	1
ENSDARG00000092634	-0.90591	0.106927	1
ENSDARG00000009806	0.425635	0.107225	1
ENSDARG00000029439	0.825746	0.107269	1
ENSDARG00000069808	-0.537221	0.107331	1
ENSDARG00000053091	0.841082	0.107353	1
ENSDARG00000045560	1.26195	0.107408	1
ENSDARG00000095304	-0.834719	0.10757	1
ENSDARG00000099079	0.522176	0.107616	1
ENSDARG00000018228	0.693432	0.107625	1
ENSDARG00000043796	1.43902	0.107659	1
ENSDARG00000019995	-0.75285	0.107669	1
ENSDARG00000043884	0.421966	0.107686	1
ENSDARG00000054537	-0.494633	0.107804	1
ENSDARG00000095347	0.853566	0.107818	1
ENSDARG00000016750	1.03954	0.10792	1
ENSDARG00000016527	-0.737322	0.108127	1
ENSDARG00000091555	-0.503376	0.108175	1
ENSDARG00000055253	-0.925763	0.108179	1
ENSDARG00000088924	0.503083	0.10819	1
ENSDARG00000006207	-0.726879	0.108204	1
ENSDARG00000060021	0.513427	0.108336	1
ENSDARG00000100199	-0.825017	0.108342	1
ENSDARG00000102171	-0.505922	0.108463	1
ENSDARG00000106716	0.896067	0.108655	1
ENSDARG00000036628	-0.563396	0.1087	1
ENSDARG00000037997	0.478916	0.108776	1
ENSDARG00000061717	-0.648171	0.108903	1
ENSDARG00000002538	0.477231	0.108972	1
ENSDARG00000024815	-0.569332	0.109015	1
ENSDARG00000055575	-0.561166	0.109033	1
ENSDARG00000010482	2.1205	0.109304	1
ENSDARG00000104467	-0.988156	0.109339	1
ENSDARG00000001993	1.03182	0.109499	1
ENSDARG00000038822	-0.580306	0.109538	1
ENSDARG00000055493	-0.679849	0.109805	1
ENSDARG00000098599	-0.706898	0.109876	1
ENSDARG00000013023	0.526841	0.110013	1
ENSDARG00000098892	0.720531	0.110139	1
ENSDARG00000076312	0.87892	0.110197	1
ENSDARG00000097804	-1.08062	0.110344	1
ENSDARG00000071499	0.757294	0.110366	1
ENSDARG00000096562	-0.683399	0.110382	1
ENSDARG00000014704	-0.514217	0.110537	1
ENSDARG00000099843	-0.581348	0.110575	1
ENSDARG00000041248	0.953247	0.110702	1
ENSDARG00000074607	1.62851	0.110748	1
ENSDARG00000071143	-0.984856	0.110772	1
ENSDARG00000021193	0.449721	0.110842	1
ENSDARG00000013524	-0.657681	0.110991	1
ENSDARG00000019556	-0.46572	0.111182	1
ENSDARG00000104848	0.481212	0.111262	1
ENSDARG00000016623	-1.12896	0.111295	1
ENSDARG00000062147	0.677101	0.11148	1
ENSDARG00000101486	-0.765929	0.111496	1
ENSDARG00000062352	-0.430824	0.111615	1
ENSDARG00000076140	1.6585	0.111616	1
ENSDARG00000097193	-0.839093	0.111784	1
ENSDARG00000058323	0.76142	0.112009	1
ENSDARG00000026682	-0.606766	0.112358	1
ENSDARG00000061383	0.930937	0.112524	1
ENSDARG00000106600	-0.970242	0.112692	1
ENSDARG00000087303	0.861203	0.112844	1
ENSDARG00000098140	0.497138	0.112999	1
ENSDARG00000052247	0.466903	0.113081	1
ENSDARG00000036671	1.09262	0.113154	1
ENSDARG00000067517	0.56088	0.113478	1
ENSDARG00000103551	-0.633156	0.113492	1
ENSDARG00000021004	1.20702	0.113873	1
ENSDARG00000063126	-0.546442	0.113968	1
ENSDARG00000018846	-1.208	0.114131	1
ENSDARG00000105667	-0.575921	0.114184	1
ENSDARG00000075206	0.500571	0.114189	1
ENSDARG00000041051	1.05878	0.11421	1
ENSDARG00000078975	-0.803971	0.114414	1
ENSDARG00000067797	-0.586	0.114644	1
ENSDARG00000092521	1.4983	0.114826	1
ENSDARG00000098461	1.38791	0.115084	1
ENSDARG00000062788	-1.21037	0.115204	1
ENSDARG00000061904	0.464563	0.115289	1
ENSDARG00000104108	0.93314	0.11542	1
ENSDARG00000103979	0.512514	0.115545	1
ENSDARG00000061288	-0.588861	0.115672	1
ENSDARG00000070145	-0.713944	0.115815	1
ENSDARG00000098104	0.575853	0.115909	1
ENSDARG00000012021	0.562579	0.116092	1
ENSDARG00000074846	-0.558474	0.116107	1
ENSDARG00000012177	-0.595041	0.11621	1
ENSDARG00000068123	0.535633	0.116222	1
ENSDARG00000015657	-0.535702	0.116349	1
ENSDARG00000067848	-0.710933	0.116442	1
ENSDARG00000100942	-0.743216	0.116506	1
ENSDARG00000055216	0.504458	0.116784	1
ENSDARG00000108853	-0.492266	0.117163	1
ENSDARG00000095559	-0.780763	0.117323	1
ENSDARG00000100002	-0.687979	0.117397	1
ENSDARG00000063021	0.529317	0.11754	1
ENSDARG00000096338	-0.847666	0.117638	1
ENSDARG00000059712	0.792925	0.117647	1
ENSDARG00000070571	0.73114	0.117664	1
ENSDARG00000091972	-0.553487	0.117776	1
ENSDARG00000053569	1.61993	0.117912	1
ENSDARG00000056627	-0.690379	0.117957	1
ENSDARG00000006112	0.6509	0.117994	1
ENSDARG00000028163	0.551629	0.118002	1
ENSDARG00000052072	0.651435	0.118042	1
ENSDARG00000008278	0.544388	0.118244	1
ENSDARG00000016545	-0.623876	0.118282	1
ENSDARG00000020114	-0.861812	0.118384	1
ENSDARG00000098799	-0.915426	0.118471	1
ENSDARG00000102671	-0.755237	0.118518	1
ENSDARG00000055133	-0.563012	0.118589	1
ENSDARG00000028306	-0.684289	0.118736	1
ENSDARG00000003846	0.443059	0.118749	1
ENSDARG00000105327	0.793951	0.118849	1
ENSDARG00000092141	1.72426	0.118962	1
ENSDARG00000092488	-0.511992	0.119012	1
ENSDARG00000007184	0.939886	0.119042	1
ENSDARG00000030157	1.39926	0.119072	1
ENSDARG00000099113	0.586473	0.119073	1
ENSDARG00000073994	0.610504	0.119209	1
ENSDARG00000099860	0.815608	0.119376	1
ENSDARG00000015025	1.32717	0.119455	1
ENSDARG00000056767	1.46461	0.119484	1
ENSDARG00000037188	0.468299	0.11958	1
ENSDARG00000051957	0.508906	0.119651	1
ENSDARG00000102249	-0.528924	0.119941	1
ENSDARG00000075854	0.800536	0.119942	1
ENSDARG00000077900	-0.725687	0.119945	1
ENSDARG00000056877	0.528476	0.120029	1
ENSDARG00000033971	0.779654	0.120109	1
ENSDARG00000034300	0.690998	0.120281	1
ENSDARG00000103341	0.566951	0.120298	1
ENSDARG00000056921	1.22307	0.120335	1
ENSDARG00000101096	-0.571982	0.12035	1
ENSDARG00000019342	0.833643	0.12054	1
ENSDARG00000045506	-0.532597	0.120773	1
ENSDARG00000100698	0.869452	0.120825	1
ENSDARG00000104555	-0.70114	0.120871	1
ENSDARG00000102000	0.453388	0.120888	1
ENSDARG00000105225	0.924724	0.121015	1
ENSDARG00000009544	1.34659	0.121159	1
ENSDARG00000088091	-0.528462	0.121186	1
ENSDARG00000093019	-0.679083	0.121269	1
ENSDARG00000089920	0.669294	0.121445	1
ENSDARG00000043301	0.470341	0.121463	1
ENSDARG00000089177	-0.654936	0.121509	1
ENSDARG00000104474	-0.588218	0.121558	1
ENSDARG00000042988	-0.526314	0.121561	1
ENSDARG00000042684	1.27113	0.121605	1
ENSDARG00000086691	0.429352	0.121613	1
ENSDARG00000107226	-1.15639	0.121654	1
ENSDARG00000061520	-0.656998	0.121696	1
ENSDARG00000071876	-0.763337	0.121824	1
ENSDARG00000092191	-0.598926	0.121853	1
ENSDARG00000063572	0.937896	0.121925	1
ENSDARG00000018971	-0.666286	0.122018	1
ENSDARG00000087779	0.439131	0.122107	1
ENSDARG00000060248	-0.49355	0.122613	1
ENSDARG00000078448	-0.727096	0.122651	1
ENSDARG00000022232	0.420698	0.122723	1
ENSDARG00000034718	-0.606325	0.122863	1
ENSDARG00000009336	-0.57444	0.122921	1
ENSDARG00000013295	-0.634521	0.122945	1
ENSDARG00000069116	0.444329	0.123303	1
ENSDARG00000088895	-1.0575	0.123338	1
ENSDARG00000031228	-0.599143	0.123397	1
ENSDARG00000019294	1.55585	0.123482	1
ENSDARG00000017444	0.704864	0.123507	1
ENSDARG00000075504	-0.424386	0.123522	1
ENSDARG00000079175	-0.549356	0.123823	1
ENSDARG00000078381	-0.516537	0.123981	1
ENSDARG00000053940	-0.761168	0.124143	1
ENSDARG00000100461	-0.663654	0.124161	1
ENSDARG00000077414	-0.490297	0.124273	1
ENSDARG00000040528	-0.962865	0.1244	1
ENSDARG00000104418	0.972942	0.12458	1
ENSDARG00000076667	-0.534363	0.124587	1
ENSDARG00000107400	1.81249	0.124687	1
ENSDARG00000077778	-0.646892	0.124699	1
ENSDARG00000067701	0.989564	0.124719	1
ENSDARG00000092154	-0.461095	0.124999	1
ENSDARG00000013240	0.897266	0.125352	1
ENSDARG00000091042	-0.609372	0.125619	1
ENSDARG00000014675	0.711612	0.125672	1
ENSDARG00000070709	0.9962	0.125844	1
ENSDARG00000090834	-0.729148	0.125854	1
ENSDARG00000098076	-1.16171	0.126346	1
ENSDARG00000010625	-0.513558	0.126502	1
ENSDARG00000042881	0.424348	0.126618	1
ENSDARG00000026759	0.559108	0.126624	1
ENSDARG00000002021	-0.57037	0.126758	1
ENSDARG00000061405	-0.734947	0.127011	1
ENSDARG00000106626	-0.477341	0.127095	1
ENSDARG00000090882	-0.730226	0.12717	1
ENSDARG00000059582	1.09486	0.12717	1
ENSDARG00000105270	-0.846146	0.127204	1
ENSDARG00000002745	-0.543808	0.127216	1
ENSDARG00000099336	0.429389	0.127219	1
ENSDARG00000057004	0.808836	0.127382	1
ENSDARG00000035835	-0.408997	0.12753	1
ENSDARG00000056795	0.708735	0.12758	1
ENSDARG00000078734	-0.590472	0.127671	1
ENSDARG00000043843	-0.646913	0.127692	1
ENSDARG00000030967	-0.68472	0.127702	1
ENSDARG00000046012	-0.80808	0.127745	1
ENSDARG00000104118	-0.492891	0.127746	1
ENSDARG00000041414	0.680853	0.12786	1
ENSDARG00000069504	-0.624861	0.127869	1
ENSDARG00000095580	0.975994	0.12794	1
ENSDARG00000093990	0.681534	0.127996	1
ENSDARG00000055136	-1.18523	0.128211	1
ENSDARG00000079608	0.700444	0.128258	1
ENSDARG00000062799	1.00028	0.12878	1
ENSDARG00000012968	0.883439	0.128849	1
ENSDARG00000030765	-0.489012	0.128876	1
ENSDARG00000005500	0.460539	0.129269	1
ENSDARG00000040984	0.527729	0.129464	1
ENSDARG00000010487	0.421335	0.129503	1
ENSDARG00000004459	0.735214	0.129878	1
ENSDARG00000031222	1.0258	0.130027	1
ENSDARG00000074217	-0.572492	0.130036	1
ENSDARG00000020876	-0.531341	0.130099	1
ENSDARG00000041723	0.470947	0.130252	1
ENSDARG00000101259	0.481235	0.130458	1
ENSDARG00000034321	0.944082	0.130573	1
ENSDARG00000071679	0.455275	0.1307	1
ENSDARG00000043865	0.46886	0.130742	1
ENSDARG00000087131	-0.844897	0.130827	1
ENSDARG00000044241	-0.420248	0.13084	1
ENSDARG00000031438	-0.620823	0.131227	1
ENSDARG00000100985	1.12819	0.131308	1
ENSDARG00000024920	-0.629556	0.131586	1
ENSDARG00000094732	-0.690108	0.131713	1
ENSDARG00000104227	0.427917	0.131898	1
ENSDARG00000092956	0.819161	0.131905	1
ENSDARG00000058968	0.454791	0.131911	1
ENSDARG00000069280	0.451483	0.131926	1
ENSDARG00000061274	0.423755	0.131995	1
ENSDARG00000061796	-0.602755	0.132225	1
ENSDARG00000104500	-0.631666	0.132332	1
ENSDARG00000092788	-0.767817	0.13237	1
ENSDARG00000001804	0.395965	0.132404	1
ENSDARG00000044774	-0.779408	0.132497	1
ENSDARG00000095615	1.00169	0.132536	1
ENSDARG00000030789	0.43997	0.132593	1
ENSDARG00000071361	-0.694157	0.132684	1
ENSDARG00000037910	-0.650276	0.132876	1
ENSDARG00000101848	0.455229	0.132893	1
ENSDARG00000034650	-0.67038	0.132947	1
ENSDARG00000040921	1.50402	0.133077	1
ENSDARG00000004305	0.707062	0.13315	1
ENSDARG00000010317	-0.566929	0.133173	1
ENSDARG00000096906	0.896171	0.133195	1
ENSDARG00000074322	-0.588927	0.133316	1
ENSDARG00000020600	0.673309	0.133318	1
ENSDARG00000056480	-0.488466	0.133496	1
ENSDARG00000108332	-0.631992	0.13367	1
ENSDARG00000100431	1.13862	0.133716	1
ENSDARG00000057435	0.499921	0.133798	1
ENSDARG00000095192	-0.591991	0.133914	1
ENSDARG00000105557	-0.724867	0.134179	1
ENSDARG00000002293	1.42985	0.134211	1
ENSDARG00000077906	-0.621162	0.134271	1
ENSDARG00000058389	0.627984	0.134309	1
ENSDARG00000061496	1.55178	0.134458	1
ENSDARG00000009899	-0.743197	0.134808	1
ENSDARG00000062756	-0.674342	0.134874	1
ENSDARG00000054827	-0.701089	0.135059	1
ENSDARG00000017811	0.409026	0.135072	1
ENSDARG00000090449	1.207	0.135382	1
ENSDARG00000079161	-0.930252	0.13539	1
ENSDARG00000103457	-0.399143	0.135434	1
ENSDARG00000043210	0.832876	0.135461	1
ENSDARG00000099811	-0.814797	0.13614	1
ENSDARG00000013596	-0.503844	0.136158	1
ENSDARG00000007918	0.47778	0.136168	1
ENSDARG00000016573	-0.563691	0.136196	1
ENSDARG00000045530	-0.459635	0.136412	1
ENSDARG00000029476	0.75842	0.136617	1
ENSDARG00000057698	-0.549236	0.136719	1
ENSDARG00000086056	1.60805	0.136826	1
ENSDARG00000108231	-0.802405	0.137054	1
ENSDARG00000041776	0.757862	0.137078	1
ENSDARG00000071878	0.436493	0.137196	1
ENSDARG00000002607	-0.717935	0.137254	1
ENSDARG00000075821	0.547237	0.137519	1
ENSDARG00000100051	-0.830656	0.137583	1
ENSDARG00000079111	0.563942	0.137606	1
ENSDARG00000099657	-0.743293	0.13762	1
ENSDARG00000033662	-1.05445	0.137735	1
ENSDARG00000076771	0.885851	0.137894	1
ENSDARG00000062936	0.711181	0.137899	1
ENSDARG00000082789	-0.52674	0.137932	1
ENSDARG00000039579	-0.638983	0.137947	1
ENSDARG00000022689	0.793924	0.137958	1
ENSDARG00000089933	-0.506417	0.138034	1
ENSDARG00000021633	0.583514	0.138167	1
ENSDARG00000039351	-0.969565	0.138325	1
ENSDARG00000076496	0.810118	0.138745	1
ENSDARG00000060072	-0.510131	0.138764	1
ENSDARG00000070431	0.441828	0.13877	1
ENSDARG00000045846	0.407634	0.138822	1
ENSDARG00000074622	-0.557103	0.138963	1
ENSDARG00000108225	1.98863	0.139207	1
ENSDARG00000075301	0.465533	0.139208	1
ENSDARG00000076853	1.3224	0.139283	1
ENSDARG00000104495	-0.907162	0.139441	1
ENSDARG00000061108	-0.509663	0.13952	1
ENSDARG00000103184	1.40821	0.139611	1
ENSDARG00000002197	0.907514	0.139678	1
ENSDARG00000029907	0.909359	0.139741	1
ENSDARG00000003808	1.19873	0.139748	1
ENSDARG00000056037	1.28826	0.1399	1
ENSDARG00000074079	-0.655152	0.139929	1
ENSDARG00000094546	1.00068	0.139996	1
ENSDARG00000042141	0.541522	0.140129	1
ENSDARG00000029457	0.706264	0.14021	1
ENSDARG00000095820	0.802885	0.140285	1
ENSDARG00000097653	-0.709379	0.140375	1
ENSDARG00000023766	-0.400356	0.140533	1
ENSDARG00000106174	0.9955	0.140622	1
ENSDARG00000008186	-0.497963	0.140868	1
ENSDARG00000093216	1.11839	0.140871	1
ENSDARG00000040070	0.403588	0.140885	1
ENSDARG00000044203	-0.476906	0.140935	1
ENSDARG00000039096	-0.835405	0.141012	1
ENSDARG00000086874	1.15982	0.14106	1
ENSDARG00000079949	0.485657	0.141071	1
ENSDARG00000018105	0.813937	0.141245	1
ENSDARG00000101900	0.396124	0.141261	1
ENSDARG00000040131	-0.503388	0.141338	1
ENSDARG00000029720	-0.457302	0.141696	1
ENSDARG00000068784	-0.494455	0.141712	1
ENSDARG00000035257	-0.954755	0.141729	1
ENSDARG00000045980	-0.596471	0.141813	1
ENSDARG00000020028	0.562739	0.142027	1
ENSDARG00000039455	-0.500775	0.142052	1
ENSDARG00000037397	0.459392	0.142062	1
ENSDARG00000103961	0.532907	0.142171	1
ENSDARG00000088959	-0.454638	0.142204	1
ENSDARG00000067560	0.401328	0.142325	1
ENSDARG00000041113	0.386307	0.142399	1
ENSDARG00000100935	-0.841943	0.142426	1
ENSDARG00000087817	-0.816321	0.142454	1
ENSDARG00000008637	0.860584	0.142459	1
ENSDARG00000104722	1.98284	0.14248	1
ENSDARG00000076223	-0.596041	0.142519	1
ENSDARG00000057992	-0.491232	0.142567	1
ENSDARG00000069703	0.527722	0.142614	1
ENSDARG00000013750	0.495721	0.142657	1
ENSDARG00000006849	0.681467	0.142771	1
ENSDARG00000014898	0.401121	0.142837	1
ENSDARG00000094896	0.406144	0.143108	1
ENSDARG00000040072	-0.499575	0.143256	1
ENSDARG00000106560	0.599702	0.143265	1
ENSDARG00000093456	-0.442028	0.143292	1
ENSDARG00000094284	-0.747007	0.143334	1
ENSDARG00000045792	-0.586304	0.143653	1
ENSDARG00000099411	-0.445426	0.143691	1
ENSDARG00000079150	0.387204	0.143744	1
ENSDARG00000092924	0.941146	0.143799	1
ENSDARG00000017675	0.447086	0.143981	1
ENSDARG00000077428	-0.640308	0.144137	1
ENSDARG00000101785	-0.512204	0.144289	1
ENSDARG00000029724	0.432126	0.144313	1
ENSDARG00000102580	1.09923	0.144368	1
ENSDARG00000078425	0.78808	0.144397	1
ENSDARG00000090850	1.44771	0.144626	1
ENSDARG00000099177	-0.446003	0.144782	1
ENSDARG00000097726	-1.22047	0.144827	1
ENSDARG00000102810	0.432423	0.14488	1
ENSDARG00000091317	0.699627	0.144943	1
ENSDARG00000090851	-0.63898	0.144964	1
ENSDARG00000008912	-0.561499	0.145009	1
ENSDARG00000071487	0.48292	0.145145	1
ENSDARG00000078093	-1.72989	0.145493	1
ENSDARG00000020982	-0.828992	0.145615	1
ENSDARG00000011932	-0.457684	0.145616	1
ENSDARG00000102267	2.2401	0.145664	1
ENSDARG00000102617	-0.759307	0.14583	1
ENSDARG00000075058	-0.638617	0.145893	1
ENSDARG00000093712	-0.546531	0.146144	1
ENSDARG00000007818	-0.52866	0.146252	1
ENSDARG00000089071	-0.505069	0.146296	1
ENSDARG00000015506	1.26973	0.146368	1
ENSDARG00000040445	-0.533173	0.146423	1
ENSDARG00000100694	2.35778	0.146425	1
ENSDARG00000101512	-0.709096	0.146448	1
ENSDARG00000092044	-0.936456	0.146457	1
ENSDARG00000097256	0.528602	0.146891	1
ENSDARG00000105458	0.427455	0.14696	1
ENSDARG00000080009	-0.451375	0.147036	1
ENSDARG00000098012	-0.747192	0.147296	1
ENSDARG00000053973	1.43025	0.147407	1
ENSDARG00000061527	0.533093	0.147463	1
ENSDARG00000056200	-0.472657	0.147499	1
ENSDARG00000107524	0.829592	0.147518	1
ENSDARG00000101128	0.683413	0.147672	1
ENSDARG00000039535	-0.68878	0.147689	1
ENSDARG00000013711	-0.663399	0.147696	1
ENSDARG00000004402	0.815722	0.147755	1
ENSDARG00000102127	-0.540026	0.147928	1
ENSDARG00000103984	-0.474486	0.147935	1
ENSDARG00000058943	-0.618209	0.148018	1
ENSDARG00000074075	0.666132	0.148132	1
ENSDARG00000040251	-0.462559	0.148245	1
ENSDARG00000108771	-0.637219	0.148903	1
ENSDARG00000097611	-0.570719	0.149061	1
ENSDARG00000079034	0.796486	0.149119	1
ENSDARG00000003931	-0.490587	0.14912	1
ENSDARG00000069787	-0.589813	0.149143	1
ENSDARG00000039963	1.45761	0.149161	1
ENSDARG00000100896	0.679102	0.149487	1
ENSDARG00000063435	0.880692	0.149684	1
ENSDARG00000030494	0.594956	0.149736	1
ENSDARG00000075416	0.462399	0.149795	1
ENSDARG00000028082	0.364436	0.149872	1
ENSDARG00000017798	-0.571172	0.150003	1
ENSDARG00000102033	0.474983	0.150147	1
ENSDARG00000077471	0.438154	0.150298	1
ENSDARG00000098377	-0.604674	0.15038	1
ENSDARG00000099518	-0.456672	0.150474	1
ENSDARG00000100304	-0.743092	0.150507	1
ENSDARG00000056156	0.620129	0.150619	1
ENSDARG00000076320	-0.55485	0.150659	1
ENSDARG00000027310	0.589436	0.150743	1
ENSDARG00000025847	-0.557951	0.150821	1
ENSDARG00000033614	-0.577503	0.150837	1
ENSDARG00000074316	-0.460915	0.151012	1
ENSDARG00000103598	0.440045	0.151131	1
ENSDARG00000098883	0.996268	0.151147	1
ENSDARG00000093048	-0.586398	0.151407	1
ENSDARG00000009242	-0.960126	0.15149	1
ENSDARG00000091834	-0.552355	0.151494	1
ENSDARG00000005464	-0.492277	0.15163	1
ENSDARG00000012986	0.481208	0.151684	1
ENSDARG00000103581	0.579866	0.151793	1
ENSDARG00000015803	-0.58702	0.151797	1
ENSDARG00000098239	-0.766627	0.151849	1
ENSDARG00000004898	0.507709	0.151919	1
ENSDARG00000062241	0.561249	0.15198	1
ENSDARG00000024651	0.456956	0.15198	1
ENSDARG00000106409	-2.03074	0.152058	1
ENSDARG00000098837	-1.39189	0.152176	1
ENSDARG00000074100	0.634572	0.15227	1
ENSDARG00000029356	0.775955	0.152381	1
ENSDARG00000068638	-0.682007	0.152529	1
ENSDARG00000055730	-0.702857	0.152707	1
ENSDARG00000100686	0.573113	0.152943	1
ENSDARG00000079537	-0.613831	0.152967	1
ENSDARG00000027316	-0.424151	0.152986	1
ENSDARG00000079978	1.00625	0.153017	1
ENSDARG00000056210	0.736778	0.153071	1
ENSDARG00000009087	-0.504907	0.153195	1
ENSDARG00000088906	1.72011	0.153221	1
ENSDARG00000095879	0.36862	0.153232	1
ENSDARG00000040917	-0.522049	0.153244	1
ENSDARG00000097908	0.729353	0.153346	1
ENSDARG00000051902	0.403847	0.153584	1
ENSDARG00000096804	-1.37383	0.153711	1
ENSDARG00000068213	1.00868	0.15373	1
ENSDARG00000070864	-0.570941	0.153856	1
ENSDARG00000005821	-0.516002	0.153917	1
ENSDARG00000090581	0.413661	0.153944	1
ENSDARG00000037121	0.872259	0.153994	1
ENSDARG00000041747	0.926245	0.154089	1
ENSDARG00000074906	-0.893065	0.154109	1
ENSDARG00000008732	0.737336	0.15415	1
ENSDARG00000036968	0.738642	0.154181	1
ENSDARG00000100482	0.6548	0.154342	1
ENSDARG00000036894	0.748055	0.154446	1
ENSDARG00000104387	-0.594362	0.154645	1
ENSDARG00000106212	1.70662	0.154669	1
ENSDARG00000100342	0.752959	0.154676	1
ENSDARG00000100052	1.17049	0.15475	1
ENSDARG00000060439	0.555458	0.15476	1
ENSDARG00000078191	-0.525184	0.154871	1
ENSDARG00000023330	0.431144	0.155007	1
ENSDARG00000043209	0.435643	0.155035	1
ENSDARG00000020893	-0.435481	0.155065	1
ENSDARG00000101481	-0.636676	0.155307	1
ENSDARG00000097482	0.695562	0.15537	1
ENSDARG00000056111	-0.561457	0.155579	1
ENSDARG00000070461	0.515204	0.155611	1
ENSDARG00000079543	0.711891	0.15563	1
ENSDARG00000055713	-0.415214	0.155679	1
ENSDARG00000106463	0.721163	0.155689	1
ENSDARG00000100406	1.39833	0.15574	1
ENSDARG00000089207	-0.559343	0.155839	1
ENSDARG00000043211	0.473088	0.155908	1
ENSDARG00000013310	-0.482172	0.155944	1
ENSDARG00000041483	-0.690057	0.155945	1
ENSDARG00000078363	-0.618283	0.156128	1
ENSDARG00000045814	0.411309	0.156195	1
ENSDARG00000023318	-0.727796	0.156273	1
ENSDARG00000036463	-0.899705	0.156345	1
ENSDARG00000094345	-0.726429	0.15644	1
ENSDARG00000013478	0.393407	0.156447	1
ENSDARG00000002644	-0.547543	0.156472	1
ENSDARG00000019861	-0.6185	0.156541	1
ENSDARG00000005842	-0.438552	0.156649	1
ENSDARG00000045254	0.431666	0.157091	1
ENSDARG00000041376	0.443437	0.157131	1
ENSDARG00000090730	-0.557067	0.157217	1
ENSDARG00000008592	-0.376575	0.157328	1
ENSDARG00000077171	1.1325	0.157357	1
ENSDARG00000039979	-0.80217	0.15743	1
ENSDARG00000090820	0.401729	0.15748	1
ENSDARG00000101164	-1.72971	0.157566	1
ENSDARG00000037652	0.457743	0.157742	1
ENSDARG00000056021	-0.763141	0.157781	1
ENSDARG00000091499	-0.89331	0.157929	1
ENSDARG00000045979	1.1734	0.158019	1
ENSDARG00000101171	0.477391	0.158144	1
ENSDARG00000004830	-0.426932	0.158455	1
ENSDARG00000021250	0.579081	0.158511	1
ENSDARG00000059711	0.417736	0.158704	1
ENSDARG00000060094	-0.881663	0.158712	1
ENSDARG00000041140	0.447235	0.1588	1
ENSDARG00000103846	0.455771	0.158848	1
ENSDARG00000097897	-0.492684	0.158893	1
ENSDARG00000090152	0.384638	0.158958	1
ENSDARG00000069332	-0.72141	0.159033	1
ENSDARG00000013800	0.403312	0.159103	1
ENSDARG00000037408	-0.605441	0.159131	1
ENSDARG00000031952	-0.842242	0.159162	1
ENSDARG00000090753	1.02226	0.159175	1
ENSDARG00000078125	-0.543322	0.159294	1
ENSDARG00000060992	0.60118	0.15935	1
ENSDARG00000006598	-0.582048	0.159504	1
ENSDARG00000010097	0.936592	0.159586	1
ENSDARG00000101866	-0.555434	0.159696	1
ENSDARG00000018441	-0.47531	0.159725	1
ENSDARG00000054288	-0.620141	0.159927	1
ENSDARG00000094854	-0.913104	0.160102	1
ENSDARG00000096876	0.524729	0.160388	1
ENSDARG00000100894	-0.56662	0.160396	1
ENSDARG00000036060	0.467126	0.16068	1
ENSDARG00000046098	0.461092	0.160769	1
ENSDARG00000045306	0.486776	0.160795	1
ENSDARG00000022437	-0.634339	0.160808	1
ENSDARG00000101869	0.558145	0.160886	1
ENSDARG00000105641	1.83751	0.161086	1
ENSDARG00000019742	-0.711113	0.16115	1
ENSDARG00000036179	0.558964	0.161231	1
ENSDARG00000096786	-1.09383	0.161298	1
ENSDARG00000068969	-0.645057	0.161488	1
ENSDARG00000095046	0.4106	0.161557	1
ENSDARG00000093750	1.07698	0.161574	1
ENSDARG00000068261	-0.41068	0.161667	1
ENSDARG00000071429	1.21619	0.161803	1
ENSDARG00000075395	0.382702	0.161806	1
ENSDARG00000054259	0.362104	0.162005	1
ENSDARG00000079071	-0.654031	0.162058	1
ENSDARG00000089078	-0.656293	0.162185	1
ENSDARG00000090346	1.0231	0.16247	1
ENSDARG00000005891	-0.49515	0.162496	1
ENSDARG00000104223	-0.380576	0.162528	1
ENSDARG00000075253	-0.415664	0.162761	1
ENSDARG00000060668	0.646197	0.162805	1
ENSDARG00000068030	-0.712995	0.163276	1
ENSDARG00000057789	-0.726557	0.163308	1
ENSDARG00000103145	0.377034	0.163594	1
ENSDARG00000005799	-0.393738	0.163612	1
ENSDARG00000078847	0.956259	0.16365	1
ENSDARG00000022813	0.530033	0.163832	1
ENSDARG00000101394	-0.666395	0.16386	1
ENSDARG00000026865	-0.437419	0.163899	1
ENSDARG00000053805	0.420835	0.164029	1
ENSDARG00000035958	0.560402	0.16409	1
ENSDARG00000030012	-0.395844	0.164148	1
ENSDARG00000006251	-0.372138	0.164259	1
ENSDARG00000098293	-0.4666	0.164287	1
ENSDARG00000028159	0.520178	0.16442	1
ENSDARG00000100623	-0.436882	0.164461	1
ENSDARG00000069453	-0.520042	0.164623	1
ENSDARG00000078912	-0.547098	0.164646	1
ENSDARG00000063040	-0.824945	0.164757	1
ENSDARG00000074465	-0.46787	0.164966	1
ENSDARG00000070278	0.362812	0.16498	1
ENSDARG00000058050	0.467317	0.165001	1
ENSDARG00000076283	0.426236	0.165504	1
ENSDARG00000091222	0.847583	0.16551	1
ENSDARG00000089904	-0.509254	0.165518	1
ENSDARG00000106319	2.64374	0.165545	1
ENSDARG00000033227	-0.649578	0.165713	1
ENSDARG00000087844	1.06863	0.166279	1
ENSDARG00000032951	-0.466603	0.166656	1
ENSDARG00000059247	0.599384	0.166786	1
ENSDARG00000061223	-0.567744	0.16679	1
ENSDARG00000026629	0.416174	0.166993	1
ENSDARG00000045367	0.366572	0.16708	1
ENSDARG00000012030	0.427699	0.167208	1
ENSDARG00000035880	-0.428175	0.167264	1
ENSDARG00000092483	0.512723	0.167273	1
ENSDARG00000058678	0.638357	0.167286	1
ENSDARG00000100188	0.564369	0.167371	1
ENSDARG00000104919	-0.883815	0.167624	1
ENSDARG00000107927	-0.586748	0.167626	1
ENSDARG00000038635	0.460175	0.167673	1
ENSDARG00000098700	-0.573662	0.167682	1
ENSDARG00000058828	0.376898	0.167812	1
ENSDARG00000031745	-0.536723	0.16786	1
ENSDARG00000070560	0.496195	0.168026	1
ENSDARG00000005629	0.727531	0.168134	1
ENSDARG00000101861	-1.06256	0.168301	1
ENSDARG00000074663	-0.563356	0.168404	1
ENSDARG00000062817	-0.546349	0.16871	1
ENSDARG00000070774	-0.56346	0.168988	1
ENSDARG00000033802	-0.592617	0.16901	1
ENSDARG00000074434	-0.580105	0.169057	1
ENSDARG00000104197	-0.401521	0.169467	1
ENSDARG00000023299	0.422194	0.169636	1
ENSDARG00000045423	0.887815	0.16968	1
ENSDARG00000086579	-0.713286	0.169768	1
ENSDARG00000008788	-0.589765	0.169918	1
ENSDARG00000100095	1.4749	0.169937	1
ENSDARG00000103234	0.405622	0.170019	1
ENSDARG00000008192	0.416039	0.170167	1
ENSDARG00000055630	0.7473	0.170571	1
ENSDARG00000076611	-0.677608	0.170614	1
ENSDARG00000093773	0.397829	0.170723	1
ENSDARG00000009796	-0.617589	0.170801	1
ENSDARG00000010658	0.511034	0.170881	1
ENSDARG00000101814	0.377955	0.171045	1
ENSDARG00000061177	-0.481317	0.171293	1
ENSDARG00000079973	0.392819	0.171349	1
ENSDARG00000101611	0.394671	0.171353	1
ENSDARG00000063299	-0.89848	0.171649	1
ENSDARG00000007244	-0.43293	0.1717	1
ENSDARG00000098856	-0.749256	0.172222	1
ENSDARG00000002060	0.450216	0.172243	1
ENSDARG00000032631	-0.526056	0.172307	1
ENSDARG00000042027	0.72323	0.172553	1
ENSDARG00000044073	-0.387072	0.172662	1
ENSDARG00000018022	0.403405	0.172672	1
ENSDARG00000104390	0.834314	0.172711	1
ENSDARG00000104949	-0.507736	0.172796	1
ENSDARG00000058299	1.65833	0.172821	1
ENSDARG00000076250	1.1019	0.173116	1
ENSDARG00000037966	0.427129	0.173117	1
ENSDARG00000079858	-0.669853	0.173277	1
ENSDARG00000011410	-0.707011	0.17331	1
ENSDARG00000062085	-0.397774	0.173325	1
ENSDARG00000068995	0.408554	0.173444	1
ENSDARG00000078430	0.752927	0.173462	1
ENSDARG00000101860	-0.762761	0.173476	1
ENSDARG00000079784	-0.56766	0.17356	1
ENSDARG00000079307	-0.583363	0.173605	1
ENSDARG00000011240	0.418068	0.173735	1
ENSDARG00000077740	0.538542	0.173775	1
ENSDARG00000041041	-0.504818	0.173818	1
ENSDARG00000088023	0.444946	0.173861	1
ENSDARG00000036619	-0.811584	0.173903	1
ENSDARG00000028027	1.13941	0.173958	1
ENSDARG00000043662	0.654728	0.174055	1
ENSDARG00000004774	0.375451	0.174056	1
ENSDARG00000079553	-0.630405	0.174066	1
ENSDARG00000079467	0.478031	0.174078	1
ENSDARG00000063627	0.413929	0.174202	1
ENSDARG00000033029	-0.74484	0.174216	1
ENSDARG00000029107	0.363386	0.174292	1
ENSDARG00000039265	-0.44056	0.17445	1
ENSDARG00000000563	1.19396	0.174514	1
ENSDARG00000056723	-0.508233	0.174589	1
ENSDARG00000076111	-0.701183	0.174592	1
ENSDARG00000019507	0.417795	0.17465	1
ENSDARG00000074323	0.433241	0.174774	1
ENSDARG00000060501	0.401921	0.174806	1
ENSDARG00000086512	0.384884	0.174819	1
ENSDARG00000040606	1.2574	0.174829	1
ENSDARG00000099634	-0.659677	0.174907	1
ENSDARG00000074695	-0.470891	0.175079	1
ENSDARG00000077431	-0.455556	0.175095	1
ENSDARG00000067656	0.402463	0.175195	1
ENSDARG00000010252	-0.399574	0.175485	1
ENSDARG00000074059	-0.403978	0.175558	1
ENSDARG00000040730	0.368902	0.175705	1
ENSDARG00000076838	0.897771	0.175716	1
ENSDARG00000058556	1.63433	0.175786	1
ENSDARG00000036831	0.345338	0.175818	1
ENSDARG00000006300	0.351918	0.175916	1
ENSDARG00000103556	-0.670659	0.176008	1
ENSDARG00000025855	-0.700288	0.176075	1
ENSDARG00000039082	-0.370196	0.176285	1
ENSDARG00000069031	-0.587936	0.176367	1
ENSDARG00000102835	-0.662926	0.176374	1
ENSDARG00000024141	0.82511	0.176442	1
ENSDARG00000032516	0.374255	0.176514	1
ENSDARG00000002720	0.376454	0.176554	1
ENSDARG00000102906	0.376384	0.176596	1
ENSDARG00000062430	0.403133	0.176637	1
ENSDARG00000012395	-0.510815	0.176728	1
ENSDARG00000060150	0.372912	0.176904	1
ENSDARG00000093008	0.603476	0.176908	1
ENSDARG00000021572	-0.501193	0.177014	1
ENSDARG00000102057	1.90253	0.177055	1
ENSDARG00000071643	-0.5744	0.177066	1
ENSDARG00000074425	0.855629	0.177166	1
ENSDARG00000076443	0.410108	0.177367	1
ENSDARG00000010423	-0.709394	0.177418	1
ENSDARG00000003822	-0.607013	0.177465	1
ENSDARG00000088810	-0.531941	0.177788	1
ENSDARG00000053133	0.972239	0.178021	1
ENSDARG00000077938	-0.661836	0.178122	1
ENSDARG00000103748	0.607225	0.178219	1
ENSDARG00000069755	-0.441442	0.178311	1
ENSDARG00000006225	0.404315	0.178335	1
ENSDARG00000079452	0.451112	0.178476	1
ENSDARG00000035181	0.383058	0.17899	1
ENSDARG00000105568	-0.639702	0.179013	1
ENSDARG00000078205	-0.601837	0.179064	1
ENSDARG00000008931	-0.511055	0.179236	1
ENSDARG00000104101	-0.67555	0.179564	1
ENSDARG00000068194	0.605514	0.179583	1
ENSDARG00000102680	-0.630919	0.179784	1
ENSDARG00000103924	-0.448432	0.179797	1
ENSDARG00000007950	0.534531	0.179943	1
ENSDARG00000022456	-0.487729	0.179984	1
ENSDARG00000018907	-0.406859	0.180133	1
ENSDARG00000091967	0.383714	0.180212	1
ENSDARG00000042188	-0.445211	0.180218	1
ENSDARG00000068874	-0.845577	0.180229	1
ENSDARG00000042652	-0.402054	0.180299	1
ENSDARG00000098011	-0.936405	0.180444	1
ENSDARG00000088807	-0.449788	0.180494	1
ENSDARG00000104584	-0.961683	0.180521	1
ENSDARG00000007744	0.399901	0.180541	1
ENSDARG00000086752	1.04653	0.181094	1
ENSDARG00000099619	-0.577254	0.181102	1
ENSDARG00000092419	-0.999845	0.181294	1
ENSDARG00000087961	0.652373	0.181341	1
ENSDARG00000101996	-0.414463	0.181506	1
ENSDARG00000077620	0.446544	0.181511	1
ENSDARG00000042440	-0.48835	0.181571	1
ENSDARG00000045824	-0.400122	0.181633	1
ENSDARG00000074111	0.598266	0.181748	1
ENSDARG00000079310	-0.821256	0.181845	1
ENSDARG00000053528	1.29196	0.181893	1
ENSDARG00000100970	-0.60898	0.181931	1
ENSDARG00000075252	-0.358289	0.181958	1
ENSDARG00000051816	-0.466119	0.182262	1
ENSDARG00000078193	-0.512829	0.18232	1
ENSDARG00000055757	-0.48141	0.182384	1
ENSDARG00000069009	-0.49976	0.18248	1
ENSDARG00000006260	0.457392	0.182492	1
ENSDARG00000054060	0.974095	0.182645	1
ENSDARG00000019253	-0.601723	0.182657	1
ENSDARG00000090980	-0.596684	0.182782	1
ENSDARG00000046133	0.424992	0.18288	1
ENSDARG00000067545	-0.417288	0.183155	1
ENSDARG00000031588	1.20967	0.183226	1
ENSDARG00000106178	0.462177	0.183323	1
ENSDARG00000098747	0.866623	0.183329	1
ENSDARG00000005541	0.713945	0.183405	1
ENSDARG00000056954	0.527118	0.183486	1
ENSDARG00000053119	-0.644359	0.18361	1
ENSDARG00000001975	-0.631615	0.183686	1
ENSDARG00000099315	0.403976	0.183909	1
ENSDARG00000031848	-0.671034	0.183949	1
ENSDARG00000074283	-0.480077	0.183977	1
ENSDARG00000045926	-0.626096	0.184149	1
ENSDARG00000002210	-0.473241	0.184163	1
ENSDARG00000062515	-0.382375	0.184192	1
ENSDARG00000055648	-0.386873	0.184384	1
ENSDARG00000086985	0.392473	0.184402	1
ENSDARG00000026500	-0.913549	0.184415	1
ENSDARG00000078258	-0.749822	0.184484	1
ENSDARG00000057113	-0.471984	0.184568	1
ENSDARG00000004539	0.79141	0.184825	1
ENSDARG00000010078	0.351966	0.184913	1
ENSDARG00000000690	-0.4033	0.184922	1
ENSDARG00000056462	0.724205	0.185001	1
ENSDARG00000068122	0.395132	0.185004	1
ENSDARG00000094832	-1.07588	0.185021	1
ENSDARG00000062349	-0.406409	0.185181	1
ENSDARG00000038397	0.37696	0.185193	1
ENSDARG00000098785	0.3801	0.1852	1
ENSDARG00000057624	0.399146	0.185404	1
ENSDARG00000103672	0.389766	0.185438	1
ENSDARG00000006353	-0.541161	0.185788	1
ENSDARG00000087832	-0.677711	0.185874	1
ENSDARG00000106669	-0.515377	0.185966	1
ENSDARG00000037101	-0.57297	0.186057	1
ENSDARG00000106018	-0.881473	0.186092	1
ENSDARG00000071024	-0.418129	0.186098	1
ENSDARG00000103025	0.333048	0.186159	1
ENSDARG00000094695	-0.452544	0.186226	1
ENSDARG00000060027	0.356768	0.186323	1
ENSDARG00000017773	0.596153	0.186345	1
ENSDARG00000036848	-0.486288	0.186347	1
ENSDARG00000010700	-0.754868	0.186419	1
ENSDARG00000042816	-0.504164	0.186491	1
ENSDARG00000012378	0.372405	0.186786	1
ENSDARG00000042925	-0.473928	0.18687	1
ENSDARG00000108639	-1.12669	0.186944	1
ENSDARG00000103271	-0.364406	0.186947	1
ENSDARG00000096597	0.509774	0.186959	1
ENSDARG00000014181	-0.400529	0.186964	1
ENSDARG00000068503	0.724699	0.187015	1
ENSDARG00000016687	-0.368361	0.187033	1
ENSDARG00000025866	-0.644267	0.187399	1
ENSDARG00000036897	0.987593	0.187513	1
ENSDARG00000059693	-0.361259	0.187543	1
ENSDARG00000105530	-0.613862	0.18765	1
ENSDARG00000008849	-0.767934	0.187836	1
ENSDARG00000073970	-0.436015	0.187883	1
ENSDARG00000098915	0.510447	0.187984	1
ENSDARG00000025403	0.703542	0.188126	1
ENSDARG00000100913	-0.390316	0.188129	1
ENSDARG00000106573	-0.868752	0.18818	1
ENSDARG00000105464	-1.31463	0.188189	1
ENSDARG00000051876	-0.455528	0.188227	1
ENSDARG00000101030	-0.426176	0.188243	1
ENSDARG00000006848	-0.429154	0.188536	1
ENSDARG00000086017	0.380715	0.188744	1
ENSDARG00000070412	-0.489687	0.18887	1
ENSDARG00000100599	-0.427405	0.188895	1
ENSDARG00000024540	-0.49148	0.188927	1
ENSDARG00000013776	0.394954	0.188987	1
ENSDARG00000057949	-0.476217	0.189093	1
ENSDARG00000103144	-0.466449	0.189138	1
ENSDARG00000088357	-0.372595	0.18942	1
ENSDARG00000042157	0.430068	0.189435	1
ENSDARG00000099200	1.21137	0.18954	1
ENSDARG00000058053	0.568299	0.189623	1
ENSDARG00000099476	-0.424051	0.189625	1
ENSDARG00000096971	0.718301	0.189651	1
ENSDARG00000004377	-0.46292	0.189652	1
ENSDARG00000077721	0.344009	0.189722	1
ENSDARG00000075743	0.347019	0.189738	1
ENSDARG00000040492	0.398439	0.189738	1
ENSDARG00000093349	-0.657137	0.189871	1
ENSDARG00000035519	-0.423219	0.189949	1
ENSDARG00000077261	-0.49525	0.190031	1
ENSDARG00000036168	0.737719	0.19005	1
ENSDARG00000062315	-0.382576	0.190087	1
ENSDARG00000079986	-0.601134	0.190133	1
ENSDARG00000103915	-0.385285	0.190405	1
ENSDARG00000075664	-0.675434	0.190434	1
ENSDARG00000004806	0.38075	0.190535	1
ENSDARG00000041797	-0.847405	0.190859	1
ENSDARG00000099412	0.823722	0.191016	1
ENSDARG00000032405	0.458723	0.191101	1
ENSDARG00000052957	-0.471664	0.191203	1
ENSDARG00000100346	-0.837842	0.191235	1
ENSDARG00000028523	0.434848	0.191371	1
ENSDARG00000105037	0.386808	0.191527	1
ENSDARG00000045874	0.354228	0.19157	1
ENSDARG00000101569	-0.418525	0.191606	1
ENSDARG00000056783	-0.514845	0.19164	1
ENSDARG00000062865	-0.442363	0.191686	1
ENSDARG00000071410	0.423708	0.191789	1
ENSDARG00000071150	-0.381238	0.191792	1
ENSDARG00000089724	1.01922	0.191812	1
ENSDARG00000025972	0.35089	0.191877	1
ENSDARG00000018281	0.453148	0.191938	1
ENSDARG00000098852	-0.49702	0.192028	1
ENSDARG00000075468	0.420365	0.192074	1
ENSDARG00000100899	-0.670599	0.192086	1
ENSDARG00000097430	-0.636194	0.192117	1
ENSDARG00000075355	-0.691705	0.192164	1
ENSDARG00000074844	-0.496643	0.192513	1
ENSDARG00000068417	-0.833802	0.192692	1
ENSDARG00000030887	0.359916	0.192747	1
ENSDARG00000060597	-0.640567	0.192784	1
ENSDARG00000051915	-0.663505	0.192861	1
ENSDARG00000102588	0.413395	0.192861	1
ENSDARG00000097974	-0.844469	0.192893	1
ENSDARG00000055550	-0.440099	0.192895	1
ENSDARG00000089328	1.93999	0.192907	1
ENSDARG00000061081	0.677973	0.19294	1
ENSDARG00000052387	0.909801	0.192941	1
ENSDARG00000057417	0.511195	0.192989	1
ENSDARG00000037307	0.517472	0.193001	1
ENSDARG00000073912	1.74008	0.193021	1
ENSDARG00000062485	-0.433372	0.193055	1
ENSDARG00000012341	0.959273	0.193071	1
ENSDARG00000077830	0.39319	0.193104	1
ENSDARG00000106550	0.945413	0.193105	1
ENSDARG00000059950	-0.479555	0.193154	1
ENSDARG00000035603	0.550345	0.193264	1
ENSDARG00000017696	0.339539	0.193518	1
ENSDARG00000086445	0.973858	0.193521	1
ENSDARG00000013266	-0.603757	0.193552	1
ENSDARG00000005593	-0.509133	0.193578	1
ENSDARG00000056206	-0.362212	0.193794	1
ENSDARG00000036082	-0.479343	0.193855	1
ENSDARG00000011404	0.384824	0.19395	1
ENSDARG00000010957	0.809811	0.193958	1
ENSDARG00000074248	0.428256	0.193974	1
ENSDARG00000101913	0.481894	0.194084	1
ENSDARG00000102556	-0.779041	0.1945	1
ENSDARG00000057590	0.578482	0.194509	1
ENSDARG00000091411	-0.459563	0.194548	1
ENSDARG00000101890	-0.758398	0.194593	1
ENSDARG00000089211	-0.596788	0.194669	1
ENSDARG00000099631	-0.379838	0.194695	1
ENSDARG00000090015	-0.69533	0.194853	1
ENSDARG00000016745	-0.385059	0.194939	1
ENSDARG00000059259	-0.671038	0.195028	1
ENSDARG00000056233	-0.403882	0.195129	1
ENSDARG00000057108	-0.588652	0.195189	1
ENSDARG00000002216	-0.764496	0.195347	1
ENSDARG00000042489	0.394585	0.195437	1
ENSDARG00000036147	-0.444447	0.195479	1
ENSDARG00000078059	0.38221	0.195509	1
ENSDARG00000098141	0.401085	0.195559	1
ENSDARG00000018145	-0.584538	0.195613	1
ENSDARG00000004643	-0.50727	0.195825	1
ENSDARG00000098769	1.51488	0.195987	1
ENSDARG00000094067	-0.699798	0.196163	1
ENSDARG00000056252	-0.382322	0.196207	1
ENSDARG00000011418	0.347755	0.196238	1
ENSDARG00000019025	-0.65836	0.196255	1
ENSDARG00000062483	-0.580926	0.19675	1
ENSDARG00000020618	0.364301	0.196761	1
ENSDARG00000100782	0.448777	0.196806	1
ENSDARG00000040527	-0.410082	0.197281	1
ENSDARG00000071460	0.865971	0.197317	1
ENSDARG00000079702	-0.355906	0.197321	1
ENSDARG00000041919	-0.716313	0.197342	1
ENSDARG00000102433	-0.461305	0.19758	1
ENSDARG00000053990	0.42701	0.197911	1
ENSDARG00000105863	0.405116	0.197961	1
ENSDARG00000056914	0.369086	0.197994	1
ENSDARG00000091574	-0.481313	0.197997	1
ENSDARG00000092458	1.13959	0.198248	1
ENSDARG00000069790	0.369364	0.198304	1
ENSDARG00000098477	-0.412248	0.19835	1
ENSDARG00000009499	-0.477844	0.198358	1
ENSDARG00000097267	-0.545574	0.198497	1
ENSDARG00000018146	-0.450341	0.198506	1
ENSDARG00000075019	2.33504	0.198515	1
ENSDARG00000055415	0.733487	0.198533	1
ENSDARG00000089227	-0.404681	0.198546	1
ENSDARG00000079167	-0.400738	0.198554	1
ENSDARG00000078624	-0.448163	0.198852	1
ENSDARG00000098679	0.342616	0.198909	1
ENSDARG00000038862	-0.500297	0.198977	1
ENSDARG00000063149	0.750269	0.198991	1
ENSDARG00000004697	-0.463486	0.199034	1
ENSDARG00000035700	-0.568175	0.199061	1
ENSDARG00000033845	-0.523575	0.199118	1
[truncated: 16,872 more rows]

## Sheet: TableS2_FTG_vs _FCG
Gene_ID	log2FC	P_Value	FDR
ENSDARG00000035970	7.85978	1.13289e-05	0.114858
ENSDARG00000012694	2.85762	1.70177e-05	0.114858
ENSDARG00000005578	-3.59451	1.82595e-05	0.114858
ENSDARG00000058476	4.83937	4.66331e-05	0.187137
ENSDARG00000057911	-2.87372	5.08706e-05	0.187137
ENSDARG00000105232	-2.44679	5.94998e-05	0.187137
ENSDARG00000007697	-2.40679	7.22366e-05	0.19474
ENSDARG00000074928	-1.78625	0.000114816	0.262375
ENSDARG00000074526	4.86579	0.000125132	0.262375
ENSDARG00000087732	-2.90968	0.000212817	0.401606
ENSDARG00000092459	-2.59896	0.000315378	0.541046
ENSDARG00000105145	6.99667	0.00041783	0.621868
ENSDARG00000100406	2.08182	0.000428398	0.621868
ENSDARG00000095608	-2.51631	0.000548506	0.739347
ENSDARG00000055901	1.65778	0.000811312	0.965532
ENSDARG00000102261	-1.5487	0.000847912	0.965532
ENSDARG00000036371	-2.03998	0.000869803	0.965532
ENSDARG00000023151	2.95586	0.00105523	1
ENSDARG00000076853	2.48258	0.00129462	1
ENSDARG00000040497	5.87254	0.00140085	1
ENSDARG00000102146	4.21956	0.0015354	1
ENSDARG00000031698	-1.98191	0.0016229	1
ENSDARG00000098049	2.88338	0.00180315	1
ENSDARG00000076828	3.20658	0.00190666	1
ENSDARG00000044023	-1.86573	0.00206101	1
ENSDARG00000057064	-2.83146	0.00210469	1
ENSDARG00000103424	-2.65952	0.00215929	1
ENSDARG00000042014	-2.06426	0.00219569	1
ENSDARG00000013522	-2.76348	0.00221061	1
ENSDARG00000036171	3.11226	0.00226944	1
ENSDARG00000056498	-0.920854	0.00251946	1
ENSDARG00000036834	3.13448	0.00259771	1
ENSDARG00000034677	1.28367	0.00263645	1
ENSDARG00000087767	3.81502	0.00271061	1
ENSDARG00000053569	3.15498	0.00275717	1
ENSDARG00000038868	-4.30792	0.0027834	1
ENSDARG00000022767	2.51126	0.00288489	1
ENSDARG00000094815	5.46375	0.00289536	1
ENSDARG00000038439	3.02898	0.0029237	1
ENSDARG00000103917	3.08576	0.00293855	1
ENSDARG00000093628	-2.07319	0.00300302	1
ENSDARG00000060481	2.31574	0.00312606	1
ENSDARG00000032126	4.98644	0.00315451	1
ENSDARG00000029204	-1.66011	0.00323603	1
ENSDARG00000013813	-2.70824	0.00329813	1
ENSDARG00000108876	-2.02347	0.00339348	1
ENSDARG00000051993	-1.68817	0.00365027	1
ENSDARG00000103466	-1.84545	0.00383004	1
ENSDARG00000020741	2.22556	0.00396752	1
ENSDARG00000087699	5.91885	0.00406535	1
ENSDARG00000003313	1.93356	0.00417805	1
ENSDARG00000069752	-1.35576	0.00426303	1
ENSDARG00000026505	4.81704	0.00426453	1
ENSDARG00000070145	2.15373	0.00429691	1
ENSDARG00000088895	-1.20936	0.00438334	1
ENSDARG00000025903	-2.0738	0.00440101	1
ENSDARG00000012388	-1.45855	0.00466687	1
ENSDARG00000081218	-1.8531	0.00470421	1
ENSDARG00000008969	2.27779	0.00480106	1
ENSDARG00000079283	1.81521	0.0048128	1
ENSDARG00000006169	-0.864554	0.00500475	1
ENSDARG00000076945	2.63797	0.00500485	1
ENSDARG00000089617	-2.28584	0.00568494	1
ENSDARG00000096908	4.19713	0.00570024	1
ENSDARG00000017299	-1.31291	0.00582551	1
ENSDARG00000011245	2.8694	0.00607104	1
ENSDARG00000023797	-2.09503	0.0060932	1
ENSDARG00000104916	4.29692	0.00611986	1
ENSDARG00000043719	2.19789	0.00613572	1
ENSDARG00000000212	3.22849	0.0063791	1
ENSDARG00000076398	3.01294	0.00644483	1
ENSDARG00000033355	-1.63404	0.00646786	1
ENSDARG00000079234	4.93713	0.00655042	1
ENSDARG00000070000	2.19222	0.00666967	1
ENSDARG00000034403	-1.33342	0.00676719	1
ENSDARG00000073811	-0.710636	0.00678038	1
ENSDARG00000089627	-1.98199	0.0068744	1
ENSDARG00000087143	2.75333	0.00689389	1
ENSDARG00000097931	-1.78199	0.00696376	1
ENSDARG00000078552	3.37371	0.00736487	1
ENSDARG00000102267	3.97414	0.00745508	1
ENSDARG00000036995	-0.691008	0.00755356	1
ENSDARG00000089094	3.10691	0.00759625	1
ENSDARG00000096327	-3.09501	0.00771048	1
ENSDARG00000097157	3.92881	0.00771544	1
ENSDARG00000051861	2.48652	0.00787145	1
ENSDARG00000044976	2.58808	0.0078919	1
ENSDARG00000089885	2.86134	0.0080765	1
ENSDARG00000101096	-1.69815	0.00831236	1
ENSDARG00000035610	-1.51019	0.00836822	1
ENSDARG00000097193	-2.04842	0.00844913	1
ENSDARG00000042055	3.5393	0.00845272	1
ENSDARG00000042233	1.91444	0.00851416	1
ENSDARG00000076950	-1.5362	0.00855202	1
ENSDARG00000103639	2.88409	0.00876325	1
ENSDARG00000107909	4.42181	0.00894891	1
ENSDARG00000055278	2.257	0.00907507	1
ENSDARG00000001889	-1.40813	0.00914965	1
ENSDARG00000041092	4.10739	0.00920534	1
ENSDARG00000017038	1.60387	0.00930415	1
ENSDARG00000079345	3.1243	0.00936065	1
ENSDARG00000093036	3.51127	0.00936218	1
ENSDARG00000002959	3.471	0.00946781	1
ENSDARG00000102776	3.04352	0.00954919	1
ENSDARG00000093671	-1.07095	0.00959951	1
ENSDARG00000102456	2.31854	0.00975233	1
ENSDARG00000094674	-1.11813	0.00988014	1
ENSDARG00000056921	5.68595	0.010029	1
ENSDARG00000045893	3.20993	0.0100475	1
ENSDARG00000101040	2.09752	0.0101817	1
ENSDARG00000103398	2.30048	0.0106009	1
ENSDARG00000039915	-0.793327	0.0108023	1
ENSDARG00000099961	1.77367	0.0108089	1
ENSDARG00000019808	4.0038	0.0110222	1
ENSDARG00000092551	3.80142	0.011132	1
ENSDARG00000090473	-2.56257	0.0112323	1
ENSDARG00000013168	2.15705	0.0115058	1
ENSDARG00000073976	-0.640012	0.0115114	1
ENSDARG00000010738	-1.01073	0.0115181	1
ENSDARG00000086603	3.92087	0.011532	1
ENSDARG00000038716	1.40682	0.0115583	1
ENSDARG00000092233	2.61545	0.0115935	1
ENSDARG00000078280	2.49543	0.0116643	1
ENSDARG00000052948	3.86727	0.0117232	1
ENSDARG00000040048	1.28576	0.0122065	1
ENSDARG00000016699	-1.89093	0.0122661	1
ENSDARG00000071139	-1.79839	0.0122725	1
ENSDARG00000045854	3.38368	0.0124198	1
ENSDARG00000100630	3.72169	0.0130448	1
ENSDARG00000096898	-1.18408	0.0133316	1
ENSDARG00000101479	1.133	0.01348	1
ENSDARG00000035533	-1.14121	0.013498	1
ENSDARG00000074749	2.18181	0.0137572	1
ENSDARG00000045147	0.519209	0.0138038	1
ENSDARG00000091757	2.51126	0.0138897	1
ENSDARG00000104829	-1.37999	0.0141724	1
ENSDARG00000106550	-2.32354	0.0142804	1
ENSDARG00000102432	3.43723	0.0145697	1
ENSDARG00000104458	1.72648	0.0153574	1
ENSDARG00000090392	3.06794	0.0154942	1
ENSDARG00000096979	-1.49056	0.0155355	1
ENSDARG00000055334	1.68998	0.0156417	1
ENSDARG00000092351	-1.46392	0.0160134	1
ENSDARG00000090901	1.82493	0.0162155	1
ENSDARG00000097473	-1.43291	0.0163591	1
ENSDARG00000053106	0.930959	0.0164518	1
ENSDARG00000010312	1.89992	0.0169485	1
ENSDARG00000030094	2.65376	0.0170397	1
ENSDARG00000043509	-0.948329	0.0171752	1
ENSDARG00000015506	2.41828	0.0172095	1
ENSDARG00000056133	-1.88827	0.0173128	1
ENSDARG00000093584	3.36361	0.0174137	1
ENSDARG00000079166	-1.21033	0.0177752	1
ENSDARG00000090947	2.92443	0.0178099	1
ENSDARG00000100285	-2.18129	0.0179672	1
ENSDARG00000011956	2.9223	0.0180338	1
ENSDARG00000098461	2.94331	0.0180667	1
ENSDARG00000107226	-1.02419	0.0181309	1
ENSDARG00000031588	2.86081	0.0182259	1
ENSDARG00000074501	1.54179	0.0185281	1
ENSDARG00000094960	-1.40004	0.0185697	1
ENSDARG00000078550	3.04536	0.0186224	1
ENSDARG00000103459	2.3767	0.0186371	1
ENSDARG00000095883	-0.906929	0.018749	1
ENSDARG00000098024	2.27379	0.0187853	1
ENSDARG00000097934	3.02954	0.01891	1
ENSDARG00000069478	2.02353	0.019052	1
ENSDARG00000032117	-0.565558	0.0192261	1
ENSDARG00000089259	-1.38956	0.0192708	1
ENSDARG00000094951	2.99721	0.0192715	1
ENSDARG00000103162	3.76645	0.0193393	1
ENSDARG00000005327	3.28286	0.0194551	1
ENSDARG00000092534	-1.32543	0.0194848	1
ENSDARG00000102899	-1.60039	0.0197815	1
ENSDARG00000100352	-1.08422	0.0199272	1
ENSDARG00000094104	2.58754	0.0199726	1
ENSDARG00000040643	4.27265	0.0202592	1
ENSDARG00000071463	1.59472	0.0202642	1
ENSDARG00000003697	-1.66029	0.0203917	1
ENSDARG00000102283	3.92836	0.0205689	1
ENSDARG00000104284	3.14045	0.0206772	1
ENSDARG00000077571	-1.62534	0.0210017	1
ENSDARG00000053448	-0.997142	0.0210368	1
ENSDARG00000078136	-0.999237	0.0210506	1
ENSDARG00000062947	2.44405	0.0211834	1
ENSDARG00000059945	-1.37386	0.0218757	1
ENSDARG00000042978	1.20325	0.0223035	1
ENSDARG00000071076	1.41405	0.0223194	1
ENSDARG00000103775	-1.66904	0.0223341	1
ENSDARG00000094386	-2.40794	0.0224662	1
ENSDARG00000086881	1.08613	0.0227414	1
ENSDARG00000058700	3.40597	0.0228706	1
ENSDARG00000088337	3.24342	0.0229087	1
ENSDARG00000108535	3.53481	0.022925	1
ENSDARG00000056773	3.36241	0.023035	1
ENSDARG00000102554	3.45629	0.0232421	1
ENSDARG00000060256	0.77663	0.0232864	1
ENSDARG00000024746	-1.07674	0.0235003	1
ENSDARG00000077836	3.24577	0.0238943	1
ENSDARG00000026764	1.97321	0.0239327	1
ENSDARG00000044982	-1.19744	0.0240232	1
ENSDARG00000097006	2.84944	0.0240554	1
ENSDARG00000037618	-1.03872	0.0240606	1
ENSDARG00000053973	2.15856	0.024105	1
ENSDARG00000014361	-1.38891	0.0242562	1
ENSDARG00000052818	0.597417	0.0244212	1
ENSDARG00000096940	3.2996	0.0244794	1
ENSDARG00000056630	2.29032	0.0246339	1
ENSDARG00000074150	3.37647	0.0246602	1
ENSDARG00000069566	3.32943	0.0248971	1
ENSDARG00000063572	1.41159	0.0249253	1
ENSDARG00000096817	-1.07875	0.0249604	1
ENSDARG00000097080	2.80234	0.0249632	1
ENSDARG00000103199	2.76143	0.0252317	1
ENSDARG00000010764	-1.66054	0.0253401	1
ENSDARG00000036588	1.73619	0.0254743	1
ENSDARG00000061444	-1.1471	0.0256105	1
ENSDARG00000077740	-0.945176	0.0256518	1
ENSDARG00000095747	2.14823	0.0256661	1
ENSDARG00000016718	1.86331	0.0257017	1
ENSDARG00000042777	-0.798637	0.0262392	1
ENSDARG00000091715	3.88505	0.0263039	1
ENSDARG00000078266	2.17742	0.0264976	1
ENSDARG00000032601	-0.72394	0.0266406	1
ENSDARG00000079703	1.31874	0.0267035	1
ENSDARG00000100450	2.41986	0.0267248	1
ENSDARG00000032743	-2.13945	0.0268826	1
ENSDARG00000008880	-1.37325	0.0271068	1
ENSDARG00000053684	1.40752	0.0271261	1
ENSDARG00000070604	-0.516218	0.0273004	1
ENSDARG00000092362	-1.8389	0.0273185	1
ENSDARG00000036830	2.46178	0.0275359	1
ENSDARG00000024588	2.59734	0.0276767	1
ENSDARG00000040528	-2.04954	0.0279149	1
ENSDARG00000041433	2.50099	0.0282151	1
ENSDARG00000006816	-0.564296	0.0283816	1
ENSDARG00000060498	-1.64683	0.0284897	1
ENSDARG00000060655	2.8972	0.0286572	1
ENSDARG00000019128	-1.11398	0.0294238	1
ENSDARG00000063089	-1.27498	0.0297343	1
ENSDARG00000075149	-0.829692	0.0308791	1
ENSDARG00000056087	-1.42096	0.0308841	1
ENSDARG00000021494	1.25664	0.0309113	1
ENSDARG00000068409	1.96651	0.0310642	1
ENSDARG00000102594	-1.19407	0.031223	1
ENSDARG00000056378	-0.682371	0.0314135	1
ENSDARG00000104467	-1.45461	0.0316294	1
ENSDARG00000091558	-0.891199	0.0316708	1
ENSDARG00000056105	-1.73491	0.0317225	1
ENSDARG00000017799	2.54559	0.0319408	1
ENSDARG00000042707	1.5489	0.0319494	1
ENSDARG00000093469	-1.40772	0.032015	1
ENSDARG00000055809	2.09612	0.0323761	1
ENSDARG00000099877	2.31764	0.0326231	1
ENSDARG00000077419	2.74143	0.0327007	1
ENSDARG00000100223	2.79242	0.0329729	1
ENSDARG00000071021	1.10347	0.0329866	1
ENSDARG00000104956	3.31079	0.032995	1
ENSDARG00000005004	-1.2534	0.0330191	1
ENSDARG00000086056	2.82747	0.0333353	1
ENSDARG00000009881	0.851923	0.0334273	1
ENSDARG00000023082	2.61983	0.0335065	1
ENSDARG00000039657	-1.16254	0.0335906	1
ENSDARG00000103703	2.85652	0.0338093	1
ENSDARG00000067806	1.94143	0.0340029	1
ENSDARG00000107460	-1.81104	0.0340856	1
ENSDARG00000039665	1.92098	0.0343448	1
ENSDARG00000104678	-1.07657	0.0343814	1
ENSDARG00000013453	-0.503044	0.0344641	1
ENSDARG00000006588	3.16972	0.0345826	1
ENSDARG00000096906	-1.82588	0.0346157	1
ENSDARG00000067567	3.24493	0.034713	1
ENSDARG00000074205	3.13021	0.034977	1
ENSDARG00000104164	-3.6165	0.0350411	1
ENSDARG00000094041	2.8023	0.0350949	1
ENSDARG00000097266	-2.05716	0.0351174	1
ENSDARG00000076221	-1.19903	0.035578	1
ENSDARG00000074930	-1.5507	0.0357059	1
ENSDARG00000052343	-1.11144	0.0361351	1
ENSDARG00000061338	-0.680937	0.0361668	1
ENSDARG00000099957	-0.530033	0.0362239	1
ENSDARG00000029308	-1.81315	0.0362291	1
ENSDARG00000088140	1.5222	0.0364437	1
ENSDARG00000096447	-0.825556	0.0367108	1
ENSDARG00000016789	-1.3275	0.0367128	1
ENSDARG00000025403	2.52106	0.0369073	1
ENSDARG00000030440	0.648953	0.0370898	1
ENSDARG00000088432	2.64771	0.0371578	1
ENSDARG00000090268	-2.04761	0.0373365	1
ENSDARG00000104195	-1.71794	0.037481	1
ENSDARG00000006290	-0.802247	0.0378059	1
ENSDARG00000094779	2.59368	0.0378646	1
ENSDARG00000043128	2.93307	0.0379851	1
ENSDARG00000078859	-0.884205	0.0380045	1
ENSDARG00000099233	3.47357	0.038079	1
ENSDARG00000030006	1.80772	0.0381402	1
ENSDARG00000099425	1.42879	0.0382024	1
ENSDARG00000038792	1.46384	0.038296	1
ENSDARG00000063527	-1.70219	0.0383336	1
ENSDARG00000102335	0.770371	0.0384732	1
ENSDARG00000103197	2.70889	0.0385101	1
ENSDARG00000052413	2.79349	0.0385788	1
ENSDARG00000074390	1.97959	0.0387338	1
ENSDARG00000097651	1.98339	0.0388279	1
ENSDARG00000046157	-0.838366	0.0388452	1
ENSDARG00000100935	-1.27757	0.0388652	1
ENSDARG00000045549	1.61439	0.0390018	1
ENSDARG00000017174	1.84307	0.0390874	1
ENSDARG00000069944	-1.24799	0.039206	1
ENSDARG00000061462	3.07726	0.0393153	1
ENSDARG00000003181	2.32742	0.0395877	1
ENSDARG00000096317	3.30923	0.0395944	1
ENSDARG00000093936	2.46265	0.039648	1
ENSDARG00000014626	3.3584	0.0402945	1
ENSDARG00000055678	-0.967712	0.0404342	1
ENSDARG00000037747	1.39322	0.0405191	1
ENSDARG00000028096	3.80872	0.0406915	1
ENSDARG00000067848	-2.19443	0.0409699	1
ENSDARG00000088932	-0.610133	0.0410523	1
ENSDARG00000093249	-1.18682	0.0411178	1
ENSDARG00000078785	-0.609333	0.0411498	1
ENSDARG00000078161	1.25513	0.0414921	1
ENSDARG00000087983	1.78185	0.0415295	1
ENSDARG00000094570	3.16881	0.0417275	1
ENSDARG00000093857	-2.10821	0.0418741	1
ENSDARG00000061351	-1.14049	0.0420514	1
ENSDARG00000031136	1.0575	0.0421637	1
ENSDARG00000038608	-0.632399	0.0425892	1
ENSDARG00000074387	-2.36524	0.0428014	1
ENSDARG00000031683	1.89305	0.0428861	1
ENSDARG00000098856	-1.61117	0.0429285	1
ENSDARG00000098622	-0.711806	0.043264	1
ENSDARG00000077217	1.52226	0.0433608	1
ENSDARG00000079829	-1.25426	0.0434614	1
ENSDARG00000105367	2.33319	0.0435182	1
ENSDARG00000006598	-1.31186	0.043617	1
ENSDARG00000101017	-1.45316	0.0436986	1
ENSDARG00000090526	1.49988	0.043728	1
ENSDARG00000106153	1.52036	0.0437625	1
ENSDARG00000108022	-2.22482	0.043886	1
ENSDARG00000076386	1.46639	0.0440182	1
ENSDARG00000022309	1.79629	0.0441168	1
ENSDARG00000077982	2.12355	0.0442808	1
ENSDARG00000077697	3.1049	0.0443061	1
ENSDARG00000097256	1.31135	0.0444534	1
ENSDARG00000104170	-0.514036	0.0444534	1
ENSDARG00000069043	1.43424	0.0444666	1
ENSDARG00000078309	3.2856	0.0447225	1
ENSDARG00000075467	-1.68602	0.0451654	1
ENSDARG00000108853	-1.56176	0.0451707	1
ENSDARG00000039381	1.51721	0.0454395	1
ENSDARG00000077201	-1.13978	0.0455714	1
ENSDARG00000039677	1.13278	0.0456041	1
ENSDARG00000104139	-1.24562	0.0457432	1
ENSDARG00000053484	1.2595	0.0457839	1
ENSDARG00000037894	1.29248	0.0459415	1
ENSDARG00000107385	2.74274	0.0460895	1
ENSDARG00000105274	-0.99872	0.0461871	1
ENSDARG00000068702	1.3416	0.0464369	1
ENSDARG00000102435	1.53543	0.0464674	1
ENSDARG00000091001	-0.576028	0.046612	1
ENSDARG00000089362	-0.985604	0.0467424	1
ENSDARG00000040432	2.17494	0.0467916	1
ENSDARG00000041060	-0.916545	0.0467989	1
ENSDARG00000057949	-1.06675	0.0468303	1
ENSDARG00000010770	1.87968	0.0468481	1
ENSDARG00000010407	0.833752	0.0468525	1
ENSDARG00000092825	-1.23739	0.0469038	1
ENSDARG00000088137	2.85043	0.0469362	1
ENSDARG00000076499	1.11255	0.0472267	1
ENSDARG00000096355	1.21984	0.0476046	1
ENSDARG00000056836	2.98115	0.0476047	1
ENSDARG00000018478	1.64761	0.0476938	1
ENSDARG00000035601	-2.04456	0.0477304	1
ENSDARG00000102808	-0.457358	0.0478939	1
ENSDARG00000019746	0.534	0.0480995	1
ENSDARG00000105427	-3.39552	0.04819	1
ENSDARG00000007682	-0.946356	0.0483804	1
ENSDARG00000070950	2.87569	0.0486038	1
ENSDARG00000051873	2.19943	0.0490413	1
ENSDARG00000011166	-0.942221	0.0491462	1
ENSDARG00000036414	1.24399	0.0492417	1
ENSDARG00000077907	1.38356	0.0493339	1
ENSDARG00000100513	-0.536238	0.0493583	1
ENSDARG00000093739	1.27537	0.0495183	1
ENSDARG00000056877	1.75259	0.0496491	1
ENSDARG00000103785	-1.33432	0.0496727	1
ENSDARG00000099896	-0.93387	0.049825	1
ENSDARG00000039499	2.36505	0.0498253	1
ENSDARG00000107467	-1.12046	0.0500045	1
ENSDARG00000092895	-0.645796	0.0500488	1
ENSDARG00000058556	1.84088	0.0501526	1
ENSDARG00000027611	1.35855	0.0502742	1
ENSDARG00000058673	-1.42648	0.0504315	1
ENSDARG00000071010	1.84274	0.0504413	1
ENSDARG00000061736	1.18587	0.0504661	1
ENSDARG00000086529	-0.591049	0.0505166	1
ENSDARG00000015955	-0.992733	0.0506529	1
ENSDARG00000060813	-1.35899	0.0508419	1
ENSDARG00000099099	2.66678	0.0514121	1
ENSDARG00000099572	-0.812561	0.0515134	1
ENSDARG00000078520	0.74079	0.0515199	1
ENSDARG00000104035	-2.59243	0.0516078	1
ENSDARG00000094002	1.0113	0.051675	1
ENSDARG00000039669	2.07308	0.0517646	1
ENSDARG00000096270	1.58616	0.0519556	1
ENSDARG00000029511	0.822791	0.0520248	1
ENSDARG00000108952	2.24296	0.052298	1
ENSDARG00000026224	0.510386	0.0523332	1
ENSDARG00000009544	2.37428	0.0523512	1
ENSDARG00000069888	2.52781	0.0528565	1
ENSDARG00000105592	1.81294	0.0530145	1
ENSDARG00000059123	2.02389	0.0530187	1
ENSDARG00000100886	-0.945882	0.053089	1
ENSDARG00000055854	-1.37183	0.0537834	1
ENSDARG00000008035	-1.00221	0.0540327	1
ENSDARG00000043553	1.06326	0.0542239	1
ENSDARG00000088002	2.93913	0.054332	1
ENSDARG00000057035	-0.773778	0.0543804	1
ENSDARG00000004114	0.712079	0.0545566	1
ENSDARG00000043436	-1.06424	0.0545637	1
ENSDARG00000043010	1.93985	0.054684	1
ENSDARG00000052387	2.77547	0.0547763	1
ENSDARG00000014587	0.81565	0.0548746	1
ENSDARG00000090752	1.2829	0.0550093	1
ENSDARG00000070929	2.25049	0.0551931	1
ENSDARG00000099664	-0.63514	0.0552035	1
ENSDARG00000095630	1.3685	0.0553107	1
ENSDARG00000016584	0.552176	0.0553909	1
ENSDARG00000037000	-0.761236	0.0559841	1
ENSDARG00000074642	2.52439	0.0561859	1
ENSDARG00000093258	2.23781	0.0562197	1
ENSDARG00000044797	1.85607	0.0566275	1
ENSDARG00000102442	-0.914518	0.0567412	1
ENSDARG00000101990	3.63859	0.0567518	1
ENSDARG00000028507	1.76049	0.0567937	1
ENSDARG00000015752	0.901626	0.0568597	1
ENSDARG00000070166	-0.558928	0.0568746	1
ENSDARG00000076265	1.49399	0.057006	1
ENSDARG00000103549	-0.972898	0.0570982	1
ENSDARG00000100936	-0.637762	0.0572625	1
ENSDARG00000074866	1.96355	0.0578975	1
ENSDARG00000089454	-3.44996	0.058051	1
ENSDARG00000038668	-1.04795	0.0582669	1
ENSDARG00000024740	2.66572	0.0583322	1
ENSDARG00000045190	1.39518	0.058489	1
ENSDARG00000101250	3.56997	0.0589993	1
ENSDARG00000034001	0.466585	0.0590123	1
ENSDARG00000088713	-0.476611	0.0592635	1
ENSDARG00000021866	2.43126	0.0595142	1
ENSDARG00000086247	-0.497786	0.0596911	1
ENSDARG00000044655	1.03764	0.0598088	1
ENSDARG00000034048	1.28787	0.0599422	1
ENSDARG00000042332	-0.916254	0.0599769	1
ENSDARG00000005172	-0.457975	0.0600518	1
ENSDARG00000078970	0.950697	0.0601007	1
ENSDARG00000090822	-0.552379	0.0602159	1
ENSDARG00000100422	1.21316	0.0602832	1
ENSDARG00000095820	-1.38137	0.0603204	1
ENSDARG00000056108	-1.04979	0.0604117	1
ENSDARG00000069710	2.59299	0.0604202	1
ENSDARG00000104684	1.70361	0.0605705	1
ENSDARG00000001788	-0.653219	0.0607589	1
ENSDARG00000053563	2.29135	0.0607999	1
ENSDARG00000028333	-1.88194	0.0609519	1
ENSDARG00000052279	-0.504183	0.0609742	1
ENSDARG00000089478	-0.474153	0.0609782	1
ENSDARG00000055833	-0.640722	0.0610274	1
ENSDARG00000058371	2.38532	0.0610484	1
ENSDARG00000061417	0.611712	0.0611081	1
ENSDARG00000038293	-0.820273	0.0611574	1
ENSDARG00000011869	3.89126	0.0612118	1
ENSDARG00000069503	1.78558	0.0612465	1
ENSDARG00000030530	1.21071	0.0613424	1
ENSDARG00000058414	-0.993663	0.0614385	1
ENSDARG00000106098	-1.98576	0.0615945	1
ENSDARG00000002509	1.5442	0.0617049	1
ENSDARG00000099599	-1.38618	0.0617084	1
ENSDARG00000078254	2.1436	0.0617137	1
ENSDARG00000036865	-1.00125	0.0617229	1
ENSDARG00000016771	1.13161	0.0619398	1
ENSDARG00000037421	2.0157	0.0619585	1
ENSDARG00000013855	1.54435	0.0620518	1
ENSDARG00000070710	3.21992	0.06208	1
ENSDARG00000006240	0.574362	0.0622126	1
ENSDARG00000077778	-1.15104	0.0623178	1
ENSDARG00000077424	1.31203	0.0627112	1
ENSDARG00000094616	-0.689501	0.0627166	1
ENSDARG00000062204	1.73713	0.0628705	1
ENSDARG00000094133	-0.917037	0.0628959	1
ENSDARG00000102219	2.24616	0.0630422	1
ENSDARG00000036855	-0.835665	0.063097	1
ENSDARG00000105641	2.27082	0.0632088	1
ENSDARG00000078468	-1.24335	0.0633509	1
ENSDARG00000103308	1.48923	0.0636533	1
ENSDARG00000060215	0.62706	0.0640404	1
ENSDARG00000087413	1.58437	0.0641248	1
ENSDARG00000101047	-0.525651	0.0642733	1
ENSDARG00000036895	-0.510669	0.0643287	1
ENSDARG00000006607	1.31173	0.0643504	1
ENSDARG00000025189	-1.35754	0.0646061	1
ENSDARG00000078558	3.4713	0.0646243	1
ENSDARG00000045157	-2.10245	0.0648372	1
ENSDARG00000058005	1.70173	0.0648756	1
ENSDARG00000068874	1.5337	0.0648882	1
ENSDARG00000004880	1.07714	0.065041	1
ENSDARG00000081270	-1.05604	0.065117	1
ENSDARG00000104999	3.01608	0.0651912	1
ENSDARG00000069018	-1.78801	0.0652946	1
ENSDARG00000073893	1.09075	0.0653451	1
ENSDARG00000042186	-1.34575	0.0654442	1
ENSDARG00000039914	-0.727177	0.0654611	1
ENSDARG00000104256	-0.879652	0.0656065	1
ENSDARG00000037398	1.63445	0.0660768	1
ENSDARG00000075752	1.33727	0.0663249	1
ENSDARG00000094643	3.57169	0.0663345	1
ENSDARG00000008494	-0.575815	0.0664795	1
ENSDARG00000092126	1.88901	0.0664803	1
ENSDARG00000058498	-1.22148	0.0668345	1
ENSDARG00000096414	-0.90959	0.0670062	1
ENSDARG00000086956	-0.481149	0.0670815	1
ENSDARG00000057206	-1.11168	0.0671778	1
ENSDARG00000104901	-0.496256	0.0676055	1
ENSDARG00000004898	-0.462829	0.0680386	1
ENSDARG00000018846	-1.1321	0.0680854	1
ENSDARG00000076673	1.65273	0.0681976	1
ENSDARG00000076745	-1.33406	0.0682741	1
ENSDARG00000079543	1.47702	0.0683583	1
ENSDARG00000062487	-0.974048	0.0684341	1
ENSDARG00000041550	-1.10452	0.0685696	1
ENSDARG00000100588	-0.598685	0.06872	1
ENSDARG00000089869	-0.862601	0.0688712	1
ENSDARG00000021383	-0.414356	0.0689536	1
ENSDARG00000101938	1.87526	0.069048	1
ENSDARG00000098739	-0.717655	0.0692163	1
ENSDARG00000044685	-0.921443	0.06942	1
ENSDARG00000059391	2.31159	0.0694927	1
ENSDARG00000092141	3.79846	0.0696971	1
ENSDARG00000098099	-1.27975	0.0699464	1
ENSDARG00000087688	0.777178	0.0700516	1
ENSDARG00000032553	-1.05447	0.070259	1
ENSDARG00000005085	-1.39721	0.0703627	1
ENSDARG00000004427	-0.593438	0.0704809	1
ENSDARG00000058023	3.38421	0.0704942	1
ENSDARG00000090946	1.77956	0.0708152	1
ENSDARG00000088116	-0.912356	0.0708385	1
ENSDARG00000100436	-0.901949	0.0709987	1
ENSDARG00000026049	1.62891	0.0711841	1
ENSDARG00000053340	-2.05148	0.0711951	1
ENSDARG00000004864	-0.489518	0.0712986	1
ENSDARG00000076710	2.40091	0.0713374	1
ENSDARG00000037259	-0.629334	0.0714303	1
ENSDARG00000067975	-0.403784	0.0714489	1
ENSDARG00000030494	-1.15687	0.0714618	1
ENSDARG00000104665	-1.56926	0.0714683	1
ENSDARG00000097539	1.52195	0.0715276	1
ENSDARG00000101309	0.43887	0.0719293	1
ENSDARG00000062720	1.42255	0.0719629	1
ENSDARG00000037789	2.00204	0.071997	1
ENSDARG00000099673	-1.58973	0.07209	1
ENSDARG00000087863	2.19437	0.0721639	1
ENSDARG00000039436	-0.635149	0.0722673	1
ENSDARG00000034291	-0.633533	0.0725321	1
ENSDARG00000078620	1.7412	0.0731273	1
ENSDARG00000103148	0.837998	0.0731649	1
ENSDARG00000079043	-1.1375	0.0733869	1
ENSDARG00000004748	2.21352	0.0733892	1
ENSDARG00000051959	-0.531676	0.0736302	1
ENSDARG00000107094	-2.42327	0.0738048	1
ENSDARG00000104391	-1.38333	0.0742735	1
ENSDARG00000102271	-1.13327	0.0742868	1
ENSDARG00000093347	2.691	0.074449	1
ENSDARG00000104431	1.03359	0.0744904	1
ENSDARG00000077654	0.783897	0.0745967	1
ENSDARG00000021838	-0.569735	0.0748007	1
ENSDARG00000105339	2.12179	0.074812	1
ENSDARG00000104244	-0.555136	0.0749295	1
ENSDARG00000106737	2.57015	0.0749692	1
ENSDARG00000011371	0.968526	0.0753414	1
ENSDARG00000097032	1.43665	0.0758779	1
ENSDARG00000016854	1.78593	0.0759822	1
ENSDARG00000104626	2.31372	0.0764125	1
ENSDARG00000023203	-1.5614	0.0765763	1
ENSDARG00000105322	2.40426	0.0766109	1
ENSDARG00000087005	1.87946	0.0770454	1
ENSDARG00000069135	0.546704	0.0770495	1
ENSDARG00000079055	0.483479	0.0771171	1
ENSDARG00000023026	1.87499	0.07789	1
ENSDARG00000095627	-0.963512	0.0778986	1
ENSDARG00000000551	1.15324	0.0779887	1
ENSDARG00000057105	0.465499	0.0779928	1
ENSDARG00000035569	-1.32685	0.0782698	1
ENSDARG00000015495	0.795474	0.0783073	1
ENSDARG00000095717	1.61195	0.0783219	1
ENSDARG00000086950	-0.891073	0.0783586	1
ENSDARG00000087013	-0.985841	0.0784931	1
ENSDARG00000014790	-0.45184	0.0785576	1
ENSDARG00000102722	1.22699	0.0786009	1
ENSDARG00000005526	2.1889	0.0786518	1
ENSDARG00000055618	-0.836569	0.0788208	1
ENSDARG00000059128	-0.44993	0.0792304	1
ENSDARG00000091161	-0.926836	0.079259	1
ENSDARG00000074341	1.74541	0.0794234	1
ENSDARG00000044613	-1.113	0.0796229	1
ENSDARG00000051814	1.67197	0.0801811	1
ENSDARG00000036291	-0.501683	0.0802644	1
ENSDARG00000039964	1.89555	0.0802717	1
ENSDARG00000060264	-1.07622	0.0803571	1
ENSDARG00000032929	-1.01751	0.0803953	1
ENSDARG00000077387	-1.00333	0.0806463	1
ENSDARG00000034076	1.31828	0.0806889	1
ENSDARG00000076312	1.8845	0.0807414	1
ENSDARG00000020541	1.66174	0.0808043	1
ENSDARG00000038305	0.702228	0.0810441	1
ENSDARG00000044524	1.10945	0.0810755	1
ENSDARG00000044235	1.96326	0.0810926	1
ENSDARG00000092798	-0.388767	0.0811927	1
ENSDARG00000076269	1.76358	0.0813748	1
ENSDARG00000056477	0.920701	0.0815308	1
ENSDARG00000086254	2.54795	0.081603	1
ENSDARG00000101754	2.223	0.0817268	1
ENSDARG00000011222	-1.69498	0.0817349	1
ENSDARG00000092949	-1.15354	0.0818189	1
ENSDARG00000013845	0.543744	0.0821297	1
ENSDARG00000028367	2.11034	0.0827382	1
ENSDARG00000013946	0.452509	0.0830367	1
ENSDARG00000104790	-1.40471	0.0832041	1
ENSDARG00000094146	-1.88214	0.0832509	1
ENSDARG00000068220	1.34919	0.0835483	1
ENSDARG00000092498	-0.505026	0.0836022	1
ENSDARG00000032571	1.40718	0.0839244	1
ENSDARG00000102058	2.29034	0.0841392	1
ENSDARG00000068130	-1.61042	0.0842507	1
ENSDARG00000104359	2.34396	0.0843657	1
ENSDARG00000004757	-0.407626	0.0845913	1
ENSDARG00000043796	2.18002	0.0847901	1
ENSDARG00000062235	-1.19233	0.0848987	1
ENSDARG00000070387	-0.685377	0.0851094	1
ENSDARG00000088762	2.41632	0.0851562	1
ENSDARG00000096917	-1.05412	0.0852722	1
ENSDARG00000101081	0.819397	0.0853564	1
ENSDARG00000075622	-0.723268	0.0855574	1
ENSDARG00000058492	2.20359	0.0855745	1
ENSDARG00000040628	1.48788	0.0857395	1
ENSDARG00000040921	2.38519	0.085905	1
ENSDARG00000003526	-0.608142	0.0859798	1
ENSDARG00000098837	1.32128	0.0859957	1
ENSDARG00000011570	0.691515	0.086141	1
ENSDARG00000017425	-0.86245	0.0861877	1
ENSDARG00000078828	-1.27809	0.0864033	1
ENSDARG00000091131	0.501156	0.0866338	1
ENSDARG00000056535	1.5409	0.0869051	1
ENSDARG00000005481	0.962371	0.0870371	1
ENSDARG00000070357	-0.969411	0.0870755	1
ENSDARG00000010940	2.25871	0.0871094	1
ENSDARG00000041400	-0.555936	0.0871713	1
ENSDARG00000060280	-0.879404	0.0872894	1
ENSDARG00000056239	2.35353	0.0873167	1
ENSDARG00000100162	0.428554	0.0874356	1
ENSDARG00000092653	1.41678	0.0875764	1
ENSDARG00000030107	0.671712	0.0876008	1
ENSDARG00000027249	0.852801	0.087775	1
ENSDARG00000025302	0.970239	0.0881245	1
ENSDARG00000092423	-1.80352	0.0883124	1
ENSDARG00000033364	-0.586995	0.088547	1
ENSDARG00000106583	0.570284	0.0886049	1
ENSDARG00000093841	-0.468289	0.0887389	1
ENSDARG00000099672	0.621464	0.0887978	1
ENSDARG00000040440	-0.460199	0.0888659	1
ENSDARG00000001676	-0.503156	0.0890754	1
ENSDARG00000030250	-0.559425	0.089127	1
ENSDARG00000010244	-0.568379	0.0892221	1
ENSDARG00000092626	1.00042	0.0892448	1
ENSDARG00000099994	1.9649	0.0893016	1
ENSDARG00000100134	1.03642	0.0893541	1
ENSDARG00000041011	-0.558908	0.0893783	1
ENSDARG00000063635	1.9876	0.0893924	1
ENSDARG00000018643	1.15721	0.089396	1
ENSDARG00000106429	1.84675	0.0896137	1
ENSDARG00000052158	1.42934	0.0896436	1
ENSDARG00000079175	1.38837	0.0897058	1
ENSDARG00000032155	0.429334	0.0900791	1
ENSDARG00000095070	0.811544	0.0903543	1
ENSDARG00000068288	1.48715	0.0904227	1
ENSDARG00000068247	1.33993	0.0906647	1
ENSDARG00000068851	1.59774	0.0906671	1
ENSDARG00000052626	3.26239	0.0908479	1
ENSDARG00000044356	1.49415	0.0909414	1
ENSDARG00000045486	-0.628472	0.0911783	1
ENSDARG00000102718	-2.29191	0.0912113	1
ENSDARG00000054473	0.401019	0.0913938	1
ENSDARG00000053131	0.705877	0.0914859	1
ENSDARG00000093362	-2.31287	0.0914917	1
ENSDARG00000040443	-0.56201	0.0915848	1
ENSDARG00000024940	0.491914	0.0917787	1
ENSDARG00000051762	-0.923718	0.0918633	1
ENSDARG00000071017	1.49974	0.0920485	1
ENSDARG00000095369	-0.883385	0.0920527	1
ENSDARG00000071701	1.72627	0.0920967	1
ENSDARG00000089361	-0.986104	0.0921061	1
ENSDARG00000021664	1.40424	0.0922364	1
ENSDARG00000088276	-0.527604	0.0924716	1
ENSDARG00000044803	-0.873848	0.0924899	1
ENSDARG00000079075	2.13982	0.0926891	1
ENSDARG00000007349	-0.922035	0.0927413	1
ENSDARG00000052375	-0.411025	0.0927619	1
ENSDARG00000054609	0.766235	0.0928902	1
ENSDARG00000088989	-0.431705	0.0929043	1
ENSDARG00000059826	1.37403	0.0929632	1
ENSDARG00000004402	1.34424	0.0933159	1
ENSDARG00000097658	-0.666475	0.0935439	1
ENSDARG00000019521	1.11429	0.0938863	1
ENSDARG00000099606	2.02245	0.0939296	1
ENSDARG00000013072	-1.07722	0.0940345	1
ENSDARG00000077573	1.99323	0.0941844	1
ENSDARG00000088923	-0.468485	0.0943474	1
ENSDARG00000108977	2.15843	0.0943958	1
ENSDARG00000071235	-0.994969	0.0945442	1
ENSDARG00000003091	0.471188	0.0949008	1
ENSDARG00000042874	0.972673	0.0949376	1
ENSDARG00000090118	-0.503808	0.0949677	1
ENSDARG00000087764	1.86522	0.0949751	1
ENSDARG00000071238	1.5823	0.0950795	1
ENSDARG00000004954	-0.93442	0.095261	1
ENSDARG00000060637	-0.78831	0.0954892	1
ENSDARG00000091996	1.26278	0.0954937	1
ENSDARG00000060435	1.87891	0.0955393	1
ENSDARG00000088595	-1.56834	0.0956368	1
ENSDARG00000073732	1.3566	0.0956853	1
ENSDARG00000087456	-0.544097	0.0958141	1
ENSDARG00000090730	-0.796197	0.0958327	1
ENSDARG00000041248	-0.417115	0.0959989	1
ENSDARG00000100116	-0.501991	0.0960284	1
ENSDARG00000009242	1.54638	0.0960374	1
ENSDARG00000044954	1.48615	0.0961445	1
ENSDARG00000107675	-1.32233	0.0963871	1
ENSDARG00000009637	-1.52435	0.096551	1
ENSDARG00000095796	-0.383244	0.0965878	1
ENSDARG00000036767	2.96394	0.0972584	1
ENSDARG00000014091	1.43853	0.0972688	1
ENSDARG00000108698	2.3936	0.0973125	1
ENSDARG00000037281	1.50118	0.0973915	1
ENSDARG00000076299	1.92005	0.0977662	1
ENSDARG00000101023	0.938625	0.0978335	1
ENSDARG00000074345	1.65337	0.0978884	1
ENSDARG00000034321	1.03973	0.0980607	1
ENSDARG00000105127	0.556674	0.0981095	1
ENSDARG00000088908	1.21658	0.0983827	1
ENSDARG00000063097	-0.876172	0.0984816	1
ENSDARG00000099690	1.04206	0.098576	1
ENSDARG00000076624	-0.628429	0.0987772	1
ENSDARG00000063713	-1.04413	0.0988435	1
ENSDARG00000004498	1.44125	0.0990597	1
ENSDARG00000034588	-0.872117	0.0991944	1
ENSDARG00000052690	0.593248	0.0996613	1
ENSDARG00000095065	1.73571	0.100082	1
ENSDARG00000046072	0.974368	0.100246	1
ENSDARG00000098330	-0.824942	0.10032	1
ENSDARG00000058444	-0.765049	0.100403	1
ENSDARG00000006202	1.42326	0.100412	1
ENSDARG00000004930	1.67574	0.100666	1
ENSDARG00000037244	0.721626	0.100802	1
ENSDARG00000058839	-0.831554	0.100916	1
ENSDARG00000079456	1.69105	0.100976	1
ENSDARG00000036784	-0.617236	0.101207	1
ENSDARG00000095102	1.20699	0.101219	1
ENSDARG00000100332	1.4213	0.101344	1
ENSDARG00000036494	0.443024	0.10141	1
ENSDARG00000016598	-0.846101	0.101519	1
ENSDARG00000005762	0.959943	0.101557	1
ENSDARG00000102165	-1.08645	0.101576	1
ENSDARG00000029064	-0.487019	0.101656	1
ENSDARG00000053058	-0.503492	0.101687	1
ENSDARG00000071604	1.56706	0.101987	1
ENSDARG00000071727	-0.468746	0.102042	1
ENSDARG00000053462	-1.30138	0.102459	1
ENSDARG00000069363	-0.857888	0.102529	1
ENSDARG00000092967	-0.79783	0.103164	1
ENSDARG00000092693	-0.565925	0.103197	1
ENSDARG00000079353	0.907006	0.103344	1
ENSDARG00000060830	0.761534	0.10351	1
ENSDARG00000071560	1.70124	0.103667	1
ENSDARG00000070229	1.14512	0.103848	1
ENSDARG00000094730	-1.71343	0.104062	1
ENSDARG00000107211	-2.62134	0.10417	1
ENSDARG00000017624	1.29906	0.104473	1
ENSDARG00000040116	1.36417	0.10448	1
ENSDARG00000054454	-0.857849	0.104497	1
ENSDARG00000077765	-0.429429	0.104517	1
ENSDARG00000056499	1.86169	0.104536	1
ENSDARG00000057984	1.57312	0.104592	1
ENSDARG00000053917	-0.511582	0.104595	1
ENSDARG00000060753	-0.815344	0.104603	1
ENSDARG00000053666	1.74837	0.10472	1
ENSDARG00000075274	-1.14909	0.104812	1
ENSDARG00000061205	1.11795	0.10489	1
ENSDARG00000057108	-0.93895	0.105247	1
ENSDARG00000025974	0.729695	0.105303	1
ENSDARG00000103666	-0.916204	0.105323	1
ENSDARG00000102262	2.99106	0.105336	1
ENSDARG00000014939	0.834269	0.105585	1
ENSDARG00000071498	-1.01429	0.10564	1
ENSDARG00000016868	0.634888	0.105775	1
ENSDARG00000095741	-0.632668	0.106113	1
ENSDARG00000051925	-1.20725	0.106251	1
ENSDARG00000093476	2.82741	0.106337	1
ENSDARG00000068257	-1.03551	0.106376	1
ENSDARG00000017055	-1.24047	0.106387	1
ENSDARG00000035852	-1.27048	0.106441	1
ENSDARG00000043396	0.818082	0.106591	1
ENSDARG00000104518	1.69237	0.106594	1
ENSDARG00000103773	-1.25303	0.106754	1
ENSDARG00000098616	2.81967	0.106916	1
ENSDARG00000031427	-0.559706	0.106978	1
ENSDARG00000094886	1.99621	0.107144	1
ENSDARG00000012341	1.82058	0.107146	1
ENSDARG00000057440	1.18732	0.107146	1
ENSDARG00000053262	-0.817581	0.10728	1
ENSDARG00000092044	-1.70889	0.107409	1
ENSDARG00000093186	2.9501	0.107513	1
ENSDARG00000100190	1.59382	0.107576	1
ENSDARG00000041715	-1.67984	0.107898	1
ENSDARG00000099717	1.65092	0.107962	1
ENSDARG00000099903	1.57132	0.108251	1
ENSDARG00000044776	0.712359	0.108285	1
ENSDARG00000062552	1.10612	0.108465	1
ENSDARG00000099715	-0.478701	0.108475	1
ENSDARG00000007885	0.56001	0.108477	1
ENSDARG00000021115	0.641273	0.108609	1
ENSDARG00000045594	0.941059	0.108622	1
ENSDARG00000060534	-0.654966	0.108936	1
ENSDARG00000038835	-0.330056	0.108976	1
ENSDARG00000058522	0.422127	0.109005	1
ENSDARG00000018351	1.54429	0.109052	1
ENSDARG00000096830	-2.62055	0.109309	1
ENSDARG00000093494	2.82506	0.109351	1
ENSDARG00000059342	1.85693	0.109513	1
ENSDARG00000102097	0.979192	0.109529	1
ENSDARG00000019294	1.56536	0.10961	1
ENSDARG00000021208	1.39915	0.109806	1
ENSDARG00000061288	0.945338	0.109866	1
ENSDARG00000086445	1.90436	0.109887	1
ENSDARG00000008170	1.52391	0.109896	1
ENSDARG00000031511	-0.407965	0.110022	1
ENSDARG00000078582	0.745185	0.110293	1
ENSDARG00000102916	-0.778971	0.110336	1
ENSDARG00000012409	-1.50795	0.110436	1
ENSDARG00000054060	1.44126	0.110572	1
ENSDARG00000098747	-2.00715	0.110635	1
ENSDARG00000092090	-0.699927	0.110702	1
ENSDARG00000027572	0.676872	0.110741	1
ENSDARG00000058570	2.89424	0.110891	1
ENSDARG00000044441	-0.840571	0.110906	1
ENSDARG00000076609	0.96571	0.111008	1
ENSDARG00000087941	0.747707	0.111054	1
ENSDARG00000052045	-0.694726	0.111119	1
ENSDARG00000003081	-0.95963	0.111244	1
ENSDARG00000068274	-1.05796	0.111687	1
ENSDARG00000091298	-0.910151	0.11173	1
ENSDARG00000079930	0.845617	0.111817	1
ENSDARG00000098997	1.92452	0.111858	1
ENSDARG00000101043	1.1181	0.111877	1
ENSDARG00000068981	-0.45613	0.112235	1
ENSDARG00000104635	1.33481	0.112301	1
ENSDARG00000103743	1.07374	0.112326	1
ENSDARG00000097072	-1.08233	0.112633	1
ENSDARG00000003732	-1.43579	0.112643	1
ENSDARG00000042004	0.48379	0.11279	1
ENSDARG00000109030	0.600526	0.11311	1
ENSDARG00000091997	1.83468	0.113265	1
ENSDARG00000078349	2.80238	0.113303	1
ENSDARG00000003290	2.95394	0.113456	1
ENSDARG00000061048	0.376159	0.113611	1
ENSDARG00000041348	-1.00964	0.113624	1
ENSDARG00000040741	0.84892	0.113667	1
ENSDARG00000101662	-1.02229	0.113853	1
ENSDARG00000039211	0.867923	0.114002	1
ENSDARG00000018325	0.366628	0.114091	1
ENSDARG00000019396	-1.54207	0.114139	1
ENSDARG00000056438	1.07496	0.114554	1
ENSDARG00000060922	-0.559045	0.114629	1
ENSDARG00000026820	-1.05605	0.114741	1
ENSDARG00000092634	-1.92587	0.115246	1
ENSDARG00000043587	0.858017	0.115452	1
ENSDARG00000108666	1.15245	0.115463	1
ENSDARG00000098720	-0.835344	0.115465	1
ENSDARG00000054352	0.961832	0.115507	1
ENSDARG00000034700	-0.980207	0.115913	1
ENSDARG00000027639	-0.50457	0.116157	1
ENSDARG00000105043	-0.44859	0.116351	1
ENSDARG00000068275	1.36866	0.116442	1
ENSDARG00000069295	0.981979	0.11657	1
ENSDARG00000077847	0.783823	0.116614	1
ENSDARG00000043133	2.52284	0.116672	1
ENSDARG00000103859	-0.44285	0.116709	1
ENSDARG00000033899	0.350147	0.116908	1
ENSDARG00000105335	-0.394709	0.117305	1
ENSDARG00000094719	1.40793	0.117323	1
ENSDARG00000095615	0.79306	0.117394	1
ENSDARG00000103099	-0.497999	0.117581	1
ENSDARG00000036754	1.08275	0.117726	1
ENSDARG00000005112	0.991381	0.117742	1
ENSDARG00000070867	-0.486577	0.117875	1
ENSDARG00000101213	1.90449	0.117981	1
ENSDARG00000029766	0.918351	0.118067	1
ENSDARG00000058328	-0.370601	0.118218	1
ENSDARG00000106068	1.27648	0.118323	1
ENSDARG00000029569	-0.485754	0.118353	1
ENSDARG00000103351	2.6993	0.118416	1
ENSDARG00000077054	-0.773122	0.118528	1
ENSDARG00000063626	0.338339	0.118655	1
ENSDARG00000074293	0.383869	0.118704	1
ENSDARG00000077245	-0.76797	0.118809	1
ENSDARG00000075098	-0.84962	0.118912	1
ENSDARG00000043457	-0.632956	0.119043	1
ENSDARG00000103454	0.63472	0.11908	1
ENSDARG00000015887	0.799576	0.119117	1
ENSDARG00000087641	2.49611	0.119125	1
ENSDARG00000099546	-1.19991	0.119173	1
ENSDARG00000090194	-0.489229	0.119316	1
ENSDARG00000041699	-0.385226	0.119317	1
ENSDARG00000045155	-0.489797	0.119459	1
ENSDARG00000074487	1.16311	0.119498	1
ENSDARG00000019025	1.42483	0.119669	1
ENSDARG00000095556	1.04812	0.119756	1
ENSDARG00000090462	-0.477504	0.120037	1
ENSDARG00000004296	1.49578	0.120173	1
ENSDARG00000087032	1.87262	0.120252	1
ENSDARG00000095457	-0.701801	0.120594	1
ENSDARG00000108225	2.02635	0.120675	1
ENSDARG00000095947	0.375533	0.121182	1
ENSDARG00000070011	-0.797779	0.121414	1
ENSDARG00000099453	-0.502374	0.121482	1
ENSDARG00000075217	-0.43925	0.121508	1
ENSDARG00000000796	0.466726	0.121514	1
ENSDARG00000029718	1.55384	0.121583	1
ENSDARG00000096381	1.28227	0.121601	1
ENSDARG00000045947	0.874001	0.121716	1
ENSDARG00000056330	2.68318	0.12182	1
ENSDARG00000096017	-0.538697	0.121832	1
ENSDARG00000100346	-1.2077	0.121865	1
ENSDARG00000101888	-0.554031	0.121914	1
ENSDARG00000090996	1.7913	0.121971	1
ENSDARG00000098398	0.947697	0.122141	1
ENSDARG00000062672	0.88819	0.122186	1
ENSDARG00000087187	-0.373018	0.122272	1
ENSDARG00000071583	-0.432928	0.1223	1
ENSDARG00000096616	-1.16993	0.122345	1
ENSDARG00000103937	0.960018	0.122352	1
ENSDARG00000045932	-0.85127	0.122396	1
ENSDARG00000008278	0.367027	0.12245	1
ENSDARG00000101243	-0.874344	0.122516	1
ENSDARG00000096237	-2.99301	0.122549	1
ENSDARG00000086724	-0.853304	0.122681	1
ENSDARG00000078135	-0.784832	0.122748	1
ENSDARG00000108615	1.10715	0.122818	1
ENSDARG00000077749	0.730931	0.122919	1
ENSDARG00000076509	-0.502527	0.122924	1
ENSDARG00000000380	-0.979404	0.122951	1
ENSDARG00000090449	1.65563	0.123116	1
ENSDARG00000039022	0.39004	0.123125	1
ENSDARG00000058454	-0.392576	0.123136	1
ENSDARG00000107842	1.65529	0.123179	1
ENSDARG00000056666	-0.756814	0.123307	1
ENSDARG00000097523	0.943454	0.123388	1
ENSDARG00000101627	-0.342101	0.12351	1
ENSDARG00000052705	1.19081	0.123532	1
ENSDARG00000104023	-1.2896	0.123714	1
ENSDARG00000088030	-0.52897	0.123746	1
ENSDARG00000079155	1.0436	0.123752	1
ENSDARG00000097617	0.963516	0.123819	1
ENSDARG00000063133	-0.778824	0.124052	1
ENSDARG00000018961	0.359471	0.124055	1
ENSDARG00000037108	-0.448801	0.124191	1
ENSDARG00000015628	-0.500113	0.124319	1
ENSDARG00000079858	-1.08945	0.124335	1
ENSDARG00000076420	1.99024	0.12454	1
ENSDARG00000096532	-1.09363	0.124563	1
ENSDARG00000033832	-0.996068	0.124822	1
ENSDARG00000074274	-0.525321	0.124828	1
ENSDARG00000088234	1.40385	0.12527	1
ENSDARG00000069844	-0.851481	0.125396	1
ENSDARG00000041339	1.47134	0.125509	1
ENSDARG00000102109	-1.30075	0.125695	1
ENSDARG00000010933	-0.673134	0.125711	1
ENSDARG00000056037	-1.01378	0.125776	1
ENSDARG00000103297	1.14151	0.125804	1
ENSDARG00000099940	1.92037	0.125868	1
ENSDARG00000059279	1.09244	0.125945	1
ENSDARG00000030156	-0.510585	0.126122	1
ENSDARG00000042684	1.10618	0.126142	1
ENSDARG00000094840	-1.30305	0.126295	1
ENSDARG00000021082	-0.669843	0.126331	1
ENSDARG00000105316	1.92032	0.126499	1
ENSDARG00000029019	-0.870817	0.126534	1
ENSDARG00000103983	0.579733	0.126772	1
ENSDARG00000106801	-0.604661	0.126908	1
ENSDARG00000069505	1.11425	0.126937	1
ENSDARG00000077467	1.04256	0.127014	1
ENSDARG00000079074	0.895143	0.12712	1
ENSDARG00000008026	-0.490807	0.127183	1
ENSDARG00000036966	-0.3407	0.127245	1
ENSDARG00000094088	1.64234	0.127616	1
ENSDARG00000078101	-0.890609	0.127693	1
ENSDARG00000086615	1.14747	0.127708	1
ENSDARG00000062003	0.706917	0.127874	1
ENSDARG00000078916	1.18326	0.127878	1
ENSDARG00000037455	1.0374	0.128328	1
ENSDARG00000069109	-0.516347	0.128409	1
ENSDARG00000103824	-0.671258	0.128438	1
ENSDARG00000061520	-0.590513	0.128662	1
ENSDARG00000013685	1.85736	0.128705	1
ENSDARG00000016213	1.67254	0.128834	1
ENSDARG00000042069	-0.447402	0.128892	1
ENSDARG00000061391	1.1538	0.129139	1
ENSDARG00000025605	0.348443	0.129252	1
ENSDARG00000060197	0.369484	0.129308	1
ENSDARG00000068431	-1.01961	0.12956	1
ENSDARG00000096702	1.04002	0.129693	1
ENSDARG00000077236	-1.35148	0.129791	1
ENSDARG00000052688	1.89273	0.129818	1
ENSDARG00000087508	1.33346	0.129894	1
ENSDARG00000101979	-0.853521	0.129942	1
ENSDARG00000098620	1.57255	0.12998	1
ENSDARG00000091667	-1.02297	0.130028	1
ENSDARG00000095974	0.367412	0.130067	1
ENSDARG00000061095	0.582108	0.130142	1
ENSDARG00000104976	-1.10704	0.130202	1
ENSDARG00000016830	0.338606	0.130464	1
ENSDARG00000002344	-0.610228	0.130506	1
ENSDARG00000031548	1.0225	0.130595	1
ENSDARG00000103833	-1.12499	0.130638	1
ENSDARG00000005518	-0.825988	0.130977	1
ENSDARG00000051965	1.75173	0.131024	1
ENSDARG00000000472	-0.666817	0.131052	1
ENSDARG00000057669	-0.857654	0.131142	1
ENSDARG00000103319	2.33345	0.13119	1
ENSDARG00000013853	0.427948	0.131551	1
ENSDARG00000069878	-0.459093	0.131681	1
ENSDARG00000095867	-0.532377	0.13185	1
ENSDARG00000009087	0.898833	0.131854	1
ENSDARG00000012627	-0.460934	0.131942	1
ENSDARG00000021855	-0.617472	0.131956	1
ENSDARG00000092714	2.42271	0.131964	1
ENSDARG00000036058	-0.907138	0.132279	1
ENSDARG00000090646	-1.13752	0.13244	1
ENSDARG00000014565	-0.350896	0.132475	1
ENSDARG00000041589	1.08203	0.132706	1
ENSDARG00000070787	0.559732	0.133202	1
ENSDARG00000045553	-0.751598	0.133232	1
ENSDARG00000041051	0.613919	0.133344	1
ENSDARG00000098140	0.769258	0.133388	1
ENSDARG00000008030	-0.733149	0.133579	1
ENSDARG00000096712	1.81004	0.133767	1
ENSDARG00000057262	1.84029	0.133804	1
ENSDARG00000103716	1.211	0.133851	1
ENSDARG00000055398	1.31899	0.133859	1
ENSDARG00000069920	-0.412248	0.133894	1
ENSDARG00000063299	-1.05178	0.133977	1
ENSDARG00000100739	1.41289	0.134154	1
ENSDARG00000005371	2.24095	0.134157	1
ENSDARG00000101846	0.392891	0.134376	1
ENSDARG00000019986	0.975545	0.134399	1
ENSDARG00000014015	-0.31753	0.134963	1
ENSDARG00000042816	0.608313	0.13504	1
ENSDARG00000012076	1.09508	0.135213	1
ENSDARG00000036073	0.316276	0.135215	1
ENSDARG00000102744	0.417369	0.135241	1
ENSDARG00000055722	-0.517506	0.135288	1
ENSDARG00000076211	-1.37336	0.135293	1
ENSDARG00000030967	-0.880266	0.135492	1
ENSDARG00000036066	-0.875856	0.135958	1
ENSDARG00000102506	-0.7827	0.136002	1
ENSDARG00000099702	1.17841	0.136423	1
ENSDARG00000108111	0.576745	0.136626	1
ENSDARG00000088362	-0.883955	0.136643	1
ENSDARG00000051756	-0.431667	0.136649	1
ENSDARG00000051783	-0.596156	0.136687	1
ENSDARG00000096632	1.23132	0.136704	1
ENSDARG00000015016	1.26852	0.137118	1
ENSDARG00000022438	-0.348084	0.13712	1
ENSDARG00000077881	0.995778	0.137131	1
ENSDARG00000069037	0.357104	0.137656	1
ENSDARG00000104011	-0.445036	0.137679	1
ENSDARG00000103164	2.05506	0.138033	1
ENSDARG00000092858	0.862689	0.138128	1
ENSDARG00000060978	0.557718	0.138248	1
ENSDARG00000060532	0.869053	0.138284	1
ENSDARG00000053963	-0.364442	0.138339	1
ENSDARG00000088502	1.5107	0.138479	1
ENSDARG00000062924	-1.20614	0.138535	1
ENSDARG00000086028	-3.1885	0.138592	1
ENSDARG00000055536	-0.427858	0.138742	1
ENSDARG00000101340	-0.449449	0.138748	1
ENSDARG00000086859	-0.450099	0.138786	1
ENSDARG00000070535	-0.846944	0.138822	1
ENSDARG00000006353	-0.69744	0.138898	1
ENSDARG00000099663	-0.532335	0.13908	1
ENSDARG00000017254	-0.652979	0.139116	1
ENSDARG00000053380	0.675083	0.139209	1
ENSDARG00000055313	-0.726134	0.139687	1
ENSDARG00000098104	-0.937512	0.139755	1
ENSDARG00000102392	1.85131	0.139819	1
ENSDARG00000036304	-1.25106	0.139821	1
ENSDARG00000095400	1.08108	0.139856	1
ENSDARG00000096454	0.359294	0.139911	1
ENSDARG00000098673	-1.00492	0.139928	1
ENSDARG00000067520	-0.803954	0.139984	1
ENSDARG00000101906	2.83913	0.14	1
ENSDARG00000070571	1.14682	0.14001	1
ENSDARG00000087166	-0.550238	0.140041	1
ENSDARG00000088937	1.69986	0.140157	1
ENSDARG00000010276	1.04078	0.140159	1
ENSDARG00000058593	-0.402078	0.140255	1
ENSDARG00000009390	0.510456	0.140266	1
ENSDARG00000092872	1.79513	0.140447	1
ENSDARG00000014320	0.986626	0.140502	1
ENSDARG00000011862	0.658014	0.140526	1
ENSDARG00000053483	0.32238	0.140599	1
ENSDARG00000053082	0.563506	0.140846	1
ENSDARG00000031782	0.959978	0.140983	1
ENSDARG00000031216	-0.349484	0.141172	1
ENSDARG00000104166	1.31911	0.141235	1
ENSDARG00000051876	-1.1873	0.14158	1
ENSDARG00000074696	1.45283	0.14173	1
ENSDARG00000104773	0.855517	0.141749	1
ENSDARG00000031383	-1.96963	0.141786	1
ENSDARG00000100019	0.361503	0.142043	1
ENSDARG00000094542	-0.39175	0.142113	1
ENSDARG00000100970	-1.41538	0.1422	1
ENSDARG00000079434	0.456302	0.142265	1
ENSDARG00000099634	-1.34635	0.142317	1
ENSDARG00000031343	1.14955	0.142598	1
ENSDARG00000102291	-0.432729	0.142612	1
ENSDARG00000105874	1.31366	0.142931	1
ENSDARG00000007149	-0.962971	0.143011	1
ENSDARG00000103462	-0.944352	0.14307	1
ENSDARG00000039406	1.34788	0.143073	1
ENSDARG00000103980	0.510823	0.143124	1
ENSDARG00000101996	0.353709	0.143234	1
ENSDARG00000087373	-0.739515	0.143273	1
ENSDARG00000088539	2.40038	0.143561	1
ENSDARG00000099758	1.41082	0.143579	1
ENSDARG00000071461	1.13367	0.143613	1
ENSDARG00000037646	1.05154	0.143752	1
ENSDARG00000027903	-0.822053	0.143763	1
ENSDARG00000069046	1.54196	0.143772	1
ENSDARG00000097416	2.3791	0.143781	1
ENSDARG00000077641	-0.887346	0.143847	1
ENSDARG00000036968	1.00011	0.143941	1
ENSDARG00000106538	-0.819186	0.144014	1
ENSDARG00000037593	0.513234	0.144133	1
ENSDARG00000060946	-0.973397	0.14425	1
ENSDARG00000054272	0.352252	0.144272	1
ENSDARG00000105112	0.924297	0.144274	1
ENSDARG00000075706	-0.85851	0.144378	1
ENSDARG00000037603	-1.03584	0.144411	1
ENSDARG00000015790	1.47181	0.144464	1
ENSDARG00000021004	1.18249	0.144468	1
ENSDARG00000007788	-0.589981	0.144516	1
ENSDARG00000107230	-0.607521	0.144698	1
ENSDARG00000025174	-0.318461	0.144719	1
ENSDARG00000098780	-0.506159	0.144766	1
ENSDARG00000018757	1.00895	0.144774	1
ENSDARG00000053630	1.14522	0.145171	1
ENSDARG00000060639	-1.13039	0.145192	1
ENSDARG00000005185	-0.902377	0.145196	1
ENSDARG00000010756	0.981089	0.145365	1
ENSDARG00000015033	-1.07808	0.145565	1
ENSDARG00000094627	-0.941279	0.145635	1
ENSDARG00000057882	-0.401238	0.145761	1
ENSDARG00000058246	1.51738	0.146109	1
ENSDARG00000033126	0.334391	0.146189	1
ENSDARG00000097042	-1.07597	0.146253	1
ENSDARG00000103806	1.66605	0.14627	1
ENSDARG00000098777	0.770415	0.146338	1
ENSDARG00000102377	-0.499188	0.146458	1
ENSDARG00000054389	0.810043	0.146572	1
ENSDARG00000020187	-0.418923	0.146701	1
ENSDARG00000040510	-0.380625	0.146757	1
ENSDARG00000100411	1.73474	0.146871	1
ENSDARG00000054942	-0.851337	0.147064	1
ENSDARG00000060620	0.36687	0.147346	1
ENSDARG00000075963	1.00444	0.147379	1
ENSDARG00000061383	1.04192	0.147401	1
ENSDARG00000021787	0.535227	0.147527	1
ENSDARG00000077114	0.395142	0.147765	1
ENSDARG00000061887	-1.3538	0.147967	1
ENSDARG00000068213	1.07728	0.148058	1
ENSDARG00000053574	0.420665	0.148105	1
ENSDARG00000063159	0.749141	0.148114	1
ENSDARG00000089004	1.78095	0.148154	1
ENSDARG00000054978	0.352688	0.148159	1
ENSDARG00000090191	-0.545728	0.148182	1
ENSDARG00000098821	0.479418	0.148749	1
ENSDARG00000070892	-0.569118	0.148795	1
ENSDARG00000108390	1.26946	0.148796	1
ENSDARG00000060069	-0.442159	0.14884	1
ENSDARG00000074947	0.622502	0.148875	1
ENSDARG00000019579	0.706281	0.149071	1
ENSDARG00000077542	2.30914	0.149088	1
ENSDARG00000089913	0.779142	0.149142	1
ENSDARG00000079964	1.82712	0.149166	1
ENSDARG00000009430	-0.835342	0.149274	1
ENSDARG00000044433	-0.804285	0.149489	1
ENSDARG00000029388	0.855539	0.149538	1
ENSDARG00000086228	1.08261	0.149624	1
ENSDARG00000052192	2.14485	0.149631	1
ENSDARG00000007034	-0.534431	0.149694	1
ENSDARG00000009212	-0.350986	0.14993	1
ENSDARG00000088805	-1.68326	0.149939	1
ENSDARG00000061764	0.917871	0.150253	1
ENSDARG00000020301	-0.308408	0.150368	1
ENSDARG00000056047	-1.69758	0.150539	1
ENSDARG00000092692	-2.05446	0.150735	1
ENSDARG00000100596	-1.00033	0.150859	1
ENSDARG00000035507	0.319236	0.150986	1
ENSDARG00000057138	0.33658	0.151259	1
ENSDARG00000039117	0.356388	0.151312	1
ENSDARG00000007812	0.376149	0.151373	1
ENSDARG00000027807	1.41189	0.151423	1
ENSDARG00000042533	-0.353265	0.151445	1
ENSDARG00000035256	0.846738	0.151468	1
ENSDARG00000076789	-0.947429	0.151505	1
ENSDARG00000099195	0.659281	0.151566	1
ENSDARG00000009281	-0.894719	0.151674	1
ENSDARG00000102057	1.96702	0.151744	1
ENSDARG00000104583	-0.615968	0.151954	1
ENSDARG00000094224	1.91589	0.152033	1
ENSDARG00000078440	-1.20159	0.152129	1
ENSDARG00000014623	-1.00635	0.152396	1
ENSDARG00000007891	-1.10409	0.1524	1
ENSDARG00000006491	1.04709	0.152439	1
ENSDARG00000093102	1.4907	0.152464	1
ENSDARG00000022340	-0.388939	0.152568	1
ENSDARG00000098235	0.336047	0.152625	1
ENSDARG00000055226	-0.822115	0.15278	1
ENSDARG00000099902	1.49645	0.152927	1
ENSDARG00000041413	1.9901	0.152961	1
ENSDARG00000090552	-0.39756	0.153113	1
ENSDARG00000091692	-0.930618	0.153203	1
ENSDARG00000044612	-0.826819	0.153253	1
ENSDARG00000078119	-1.24214	0.153547	1
ENSDARG00000101356	-1.34614	0.153815	1
ENSDARG00000098444	1.81852	0.15394	1
ENSDARG00000021389	-0.322564	0.15404	1
ENSDARG00000025326	-0.453899	0.154061	1
ENSDARG00000003779	-0.981982	0.154104	1
ENSDARG00000061496	2.18483	0.154137	1
ENSDARG00000004964	1.07887	0.154237	1
ENSDARG00000075048	0.469768	0.154243	1
ENSDARG00000101892	1.5836	0.154401	1
ENSDARG00000062794	-0.327633	0.154426	1
ENSDARG00000052656	1.07202	0.154431	1
ENSDARG00000056920	-0.957986	0.154542	1
ENSDARG00000102245	0.355048	0.154649	1
ENSDARG00000043323	1.27842	0.154897	1
ENSDARG00000062721	-0.9317	0.155059	1
ENSDARG00000061445	-0.702546	0.15507	1
ENSDARG00000076176	0.340089	0.155124	1
ENSDARG00000032317	0.94899	0.155177	1
ENSDARG00000074466	1.57186	0.155263	1
ENSDARG00000096306	0.362221	0.155323	1
ENSDARG00000102381	0.579081	0.155387	1
ENSDARG00000005821	-0.757765	0.155538	1
ENSDARG00000078387	1.06884	0.155621	1
ENSDARG00000021059	0.355034	0.155758	1
ENSDARG00000042780	0.980207	0.155781	1
ENSDARG00000059682	-1.34252	0.155891	1
ENSDARG00000016691	-0.320691	0.15594	1
ENSDARG00000100494	0.735782	0.156173	1
ENSDARG00000052332	1.21934	0.15625	1
ENSDARG00000039943	-0.587551	0.156291	1
ENSDARG00000001578	-0.353042	0.156296	1
ENSDARG00000096628	0.335739	0.156373	1
ENSDARG00000000189	0.578065	0.156617	1
ENSDARG00000016811	0.378254	0.156635	1
ENSDARG00000030402	0.922865	0.156675	1
ENSDARG00000045669	-1.41009	0.156694	1
ENSDARG00000100309	-0.830567	0.156695	1
ENSDARG00000107159	-0.878202	0.156737	1
ENSDARG00000037278	-1.24676	0.156887	1
ENSDARG00000028793	0.681932	0.156998	1
ENSDARG00000039385	0.52155	0.157325	1
ENSDARG00000070155	-0.729987	0.157377	1
ENSDARG00000070584	-1.0769	0.157398	1
ENSDARG00000015228	-0.395558	0.157477	1
ENSDARG00000040266	-0.549444	0.157688	1
ENSDARG00000053446	-0.462268	0.157762	1
ENSDARG00000061717	1.09286	0.157831	1
ENSDARG00000035631	-0.444662	0.1579	1
ENSDARG00000025012	-0.293774	0.157946	1
ENSDARG00000055792	0.521565	0.158067	1
ENSDARG00000036239	-0.568563	0.158267	1
ENSDARG00000031976	0.890152	0.158304	1
ENSDARG00000077618	-0.720092	0.158342	1
ENSDARG00000105327	0.642042	0.158525	1
ENSDARG00000091236	-1.00019	0.158534	1
ENSDARG00000017675	0.328437	0.158544	1
ENSDARG00000069946	1.24827	0.158635	1
ENSDARG00000002994	0.35177	0.158877	1
ENSDARG00000061371	0.601174	0.159179	1
ENSDARG00000027824	-0.383926	0.15922	1
ENSDARG00000070151	0.319072	0.159304	1
ENSDARG00000052165	-0.821117	0.159507	1
ENSDARG00000075709	-0.387742	0.159544	1
ENSDARG00000019302	-0.62563	0.159616	1
ENSDARG00000056832	0.324602	0.159684	1
ENSDARG00000101763	-0.415069	0.159737	1
ENSDARG00000093871	0.875277	0.159787	1
ENSDARG00000038141	0.359121	0.159793	1
ENSDARG00000061517	-0.655789	0.160036	1
ENSDARG00000093444	2.11885	0.160059	1
ENSDARG00000034718	0.635251	0.160123	1
ENSDARG00000037099	0.467264	0.160252	1
ENSDARG00000014522	-0.859089	0.160367	1
ENSDARG00000012881	-0.606793	0.160396	1
ENSDARG00000028148	-1.05291	0.160744	1
ENSDARG00000059412	0.452137	0.160906	1
ENSDARG00000099580	-2.19379	0.160977	1
ENSDARG00000104581	0.306769	0.161067	1
ENSDARG00000078072	1.84703	0.161087	1
ENSDARG00000002255	-0.710154	0.16119	1
ENSDARG00000077905	-1.00574	0.161384	1
ENSDARG00000024967	0.313102	0.161522	1
ENSDARG00000055837	0.343367	0.161531	1
ENSDARG00000086752	-1.4764	0.161558	1
ENSDARG00000034852	-0.568387	0.16163	1
ENSDARG00000095592	2.14345	0.161931	1
ENSDARG00000074117	0.534519	0.162383	1
ENSDARG00000071288	0.396082	0.162404	1
ENSDARG00000015315	-0.329589	0.162599	1
ENSDARG00000011076	1.31172	0.162931	1
ENSDARG00000093098	-1.10689	0.163122	1
ENSDARG00000029865	-0.692834	0.163384	1
ENSDARG00000098037	-1.07346	0.163471	1
ENSDARG00000070914	0.501231	0.163572	1
ENSDARG00000098584	-0.417071	0.163651	1
ENSDARG00000030602	-0.412531	0.163657	1
ENSDARG00000018650	0.45194	0.163733	1
ENSDARG00000042829	1.21029	0.163827	1
ENSDARG00000105131	0.308224	0.16406	1
ENSDARG00000104036	0.695799	0.164081	1
ENSDARG00000005246	0.299594	0.164188	1
ENSDARG00000044556	0.319145	0.164198	1
ENSDARG00000070843	-0.594219	0.164287	1
ENSDARG00000019335	0.628937	0.164412	1
ENSDARG00000100431	1.27728	0.164689	1
ENSDARG00000039411	0.397175	0.164737	1
ENSDARG00000076280	-0.828951	0.16475	1
ENSDARG00000099538	1.98886	0.164915	1
ENSDARG00000020759	0.360939	0.165083	1
ENSDARG00000013795	0.408859	0.165087	1
ENSDARG00000107871	2.95314	0.165122	1
ENSDARG00000016404	-0.881021	0.165523	1
ENSDARG00000077721	-0.43238	0.165579	1
ENSDARG00000056501	2.98777	0.165609	1
ENSDARG00000011618	0.641338	0.165654	1
ENSDARG00000060610	0.653783	0.165683	1
ENSDARG00000055314	0.309289	0.166241	1
ENSDARG00000034117	0.467914	0.166314	1
ENSDARG00000099520	-0.623855	0.166347	1
ENSDARG00000060152	0.747483	0.16635	1
ENSDARG00000068865	-0.634267	0.166413	1
ENSDARG00000010085	-0.734221	0.16645	1
ENSDARG00000009447	-0.494471	0.166594	1
ENSDARG00000020231	1.08656	0.166635	1
ENSDARG00000052074	-0.620703	0.166835	1
ENSDARG00000011553	-0.33854	0.16711	1
ENSDARG00000043141	-0.697306	0.167129	1
ENSDARG00000102599	-0.359835	0.167312	1
ENSDARG00000102890	-1.25466	0.167745	1
ENSDARG00000019532	1.17146	0.16777	1
ENSDARG00000057719	0.293511	0.167782	1
ENSDARG00000104555	0.682869	0.167811	1
ENSDARG00000004724	0.513605	0.167992	1
ENSDARG00000035978	0.313828	0.168145	1
ENSDARG00000098215	0.841786	0.16819	1
ENSDARG00000068098	-1.26217	0.168456	1
ENSDARG00000097437	1.327	0.168462	1
ENSDARG00000054823	0.473213	0.168705	1
ENSDARG00000106319	2.55814	0.168741	1
ENSDARG00000091623	-1.37256	0.168808	1
ENSDARG00000076888	-0.301841	0.168971	1
ENSDARG00000098258	-0.81784	0.169209	1
ENSDARG00000037679	0.961172	0.169217	1
ENSDARG00000074777	-1.19199	0.169359	1
ENSDARG00000055550	-0.846838	0.169831	1
ENSDARG00000095376	-0.525264	0.169854	1
ENSDARG00000096774	0.552247	0.169883	1
ENSDARG00000108603	-0.716921	0.169906	1
ENSDARG00000093303	0.777262	0.169921	1
ENSDARG00000057586	-1.52924	0.169957	1
ENSDARG00000105674	2.40006	0.170011	1
ENSDARG00000015559	-1.13228	0.170037	1
ENSDARG00000106286	-1.40042	0.170112	1
ENSDARG00000042936	-0.851133	0.170131	1
ENSDARG00000020417	0.894113	0.170219	1
ENSDARG00000068250	1.76961	0.170262	1
ENSDARG00000013430	0.908025	0.170483	1
ENSDARG00000036069	-0.410207	0.170738	1
ENSDARG00000006427	1.99669	0.170906	1
ENSDARG00000009685	-0.418427	0.170912	1
ENSDARG00000057128	-0.353155	0.170958	1
ENSDARG00000068382	1.76677	0.171104	1
ENSDARG00000002745	0.356577	0.171212	1
ENSDARG00000045913	-0.389254	0.171283	1
ENSDARG00000058656	-1.5652	0.171298	1
ENSDARG00000091897	-1.15553	0.171337	1
ENSDARG00000091209	1.70188	0.171384	1
ENSDARG00000089049	1.57219	0.171565	1
ENSDARG00000075159	-0.954158	0.171634	1
ENSDARG00000070894	-0.471232	0.171846	1
ENSDARG00000002546	0.580176	0.171933	1
ENSDARG00000097521	-0.608386	0.171983	1
ENSDARG00000014208	-0.533154	0.172081	1
ENSDARG00000036875	-0.427893	0.17209	1
ENSDARG00000055172	-1.44102	0.17217	1
ENSDARG00000039096	-0.947401	0.172379	1
ENSDARG00000044600	-0.715519	0.17252	1
ENSDARG00000101156	-1.21244	0.172522	1
ENSDARG00000006422	0.476648	0.172688	1
ENSDARG00000091252	1.14485	0.172709	1
ENSDARG00000079986	-0.869912	0.172911	1
ENSDARG00000102904	1.31	0.172923	1
ENSDARG00000055514	1.39579	0.172979	1
ENSDARG00000077087	1.09333	0.173036	1
ENSDARG00000074456	-0.518817	0.173042	1
ENSDARG00000018923	1.34404	0.173106	1
ENSDARG00000104800	2.18297	0.173174	1
ENSDARG00000014634	0.330942	0.173182	1
ENSDARG00000103184	0.580774	0.173284	1
ENSDARG00000024687	-0.561884	0.173453	1
ENSDARG00000095912	0.451474	0.173496	1
ENSDARG00000022684	-0.381774	0.17358	1
ENSDARG00000036254	1.45811	0.173589	1
ENSDARG00000056015	0.65203	0.173612	1
ENSDARG00000041435	-0.473158	0.173626	1
ENSDARG00000099323	-0.662399	0.173633	1
ENSDARG00000090820	0.349374	0.173657	1
ENSDARG00000060438	-0.420799	0.17386	1
ENSDARG00000079730	-0.778037	0.174304	1
ENSDARG00000055730	0.331987	0.174352	1
ENSDARG00000077161	-0.837529	0.17449	1
ENSDARG00000055476	1.67478	0.174584	1
ENSDARG00000063076	0.302854	0.174622	1
ENSDARG00000103069	-0.609297	0.174781	1
ENSDARG00000097652	-0.58031	0.174806	1
ENSDARG00000101587	1.26417	0.174916	1
ENSDARG00000077002	-0.601549	0.17503	1
ENSDARG00000055560	1.19709	0.175552	1
ENSDARG00000099747	-0.568058	0.17562	1
ENSDARG00000018871	-0.332008	0.175629	1
ENSDARG00000094059	1.52822	0.175678	1
ENSDARG00000091669	1.23169	0.175802	1
ENSDARG00000032098	1.35139	0.175883	1
ENSDARG00000097176	-1.1762	0.1759	1
ENSDARG00000098669	-0.459338	0.176061	1
ENSDARG00000044254	-0.786615	0.176195	1
ENSDARG00000060207	0.365954	0.176282	1
ENSDARG00000053792	0.330416	0.176293	1
ENSDARG00000074182	1.50479	0.176359	1
ENSDARG00000077741	-0.453262	0.176395	1
ENSDARG00000023217	-0.984898	0.176396	1
ENSDARG00000015575	0.335933	0.176741	1
ENSDARG00000076238	0.299965	0.176927	1
ENSDARG00000105530	1.27894	0.17709	1
ENSDARG00000070730	-0.797618	0.177265	1
ENSDARG00000088309	-1.16037	0.177276	1
ENSDARG00000058008	0.639772	0.177625	1
ENSDARG00000005670	-1.01294	0.177809	1
ENSDARG00000102850	-0.836234	0.177885	1
ENSDARG00000021984	-0.39134	0.177991	1
ENSDARG00000017141	-1.04704	0.178045	1
ENSDARG00000096874	0.982626	0.178379	1
ENSDARG00000089607	0.377879	0.178459	1
ENSDARG00000061956	0.963746	0.178542	1
ENSDARG00000086655	-0.785232	0.178544	1
ENSDARG00000093371	-0.79303	0.178596	1
ENSDARG00000012395	-0.85139	0.178838	1
ENSDARG00000005023	-0.601047	0.179152	1
ENSDARG00000074527	-0.765726	0.179187	1
ENSDARG00000095106	1.28861	0.179227	1
ENSDARG00000044011	0.324898	0.179254	1
ENSDARG00000015623	-0.818118	0.179345	1
ENSDARG00000023287	0.909083	0.179551	1
ENSDARG00000043012	-0.489649	0.179639	1
ENSDARG00000016448	1.20061	0.179774	1
ENSDARG00000071541	-0.41583	0.179903	1
ENSDARG00000075714	-0.768891	0.179927	1
ENSDARG00000104181	1.23541	0.180034	1
ENSDARG00000073721	0.638747	0.180112	1
ENSDARG00000023299	-0.371751	0.180216	1
ENSDARG00000005382	0.296786	0.180223	1
ENSDARG00000069377	1.43746	0.180236	1
ENSDARG00000097174	0.659196	0.180592	1
ENSDARG00000017988	-0.833805	0.180603	1
ENSDARG00000054696	-0.370229	0.180661	1
ENSDARG00000058475	0.695011	0.180706	1
ENSDARG00000090900	1.50549	0.180743	1
ENSDARG00000090631	-1.25935	0.180798	1
ENSDARG00000101486	-0.666149	0.180827	1
ENSDARG00000039901	2.67778	0.180921	1
ENSDARG00000103522	0.314317	0.181	1
ENSDARG00000100657	-0.737848	0.181011	1
ENSDARG00000023053	0.798973	0.181082	1
ENSDARG00000043820	0.812384	0.181171	1
ENSDARG00000098883	-1.26314	0.181221	1
ENSDARG00000035871	-0.429006	0.181246	1
ENSDARG00000029751	0.820749	0.181286	1
ENSDARG00000104668	0.64322	0.181307	1
ENSDARG00000102531	-0.452459	0.181459	1
ENSDARG00000062711	0.884672	0.181539	1
ENSDARG00000090202	-0.455585	0.181692	1
ENSDARG00000087532	1.70197	0.181762	1
ENSDARG00000098820	0.628702	0.181818	1
ENSDARG00000043021	0.441427	0.181842	1
ENSDARG00000014536	-0.35106	0.181879	1
ENSDARG00000103732	-0.392093	0.181943	1
ENSDARG00000003675	-0.358423	0.182076	1
ENSDARG00000105295	0.323171	0.182166	1
ENSDARG00000041081	0.291478	0.182202	1
ENSDARG00000075301	0.519758	0.182417	1
ENSDARG00000062087	-0.889951	0.18245	1
ENSDARG00000042726	0.768149	0.182487	1
ENSDARG00000074507	-0.379906	0.182524	1
ENSDARG00000055575	-0.779718	0.182567	1
ENSDARG00000059811	0.327646	0.182598	1
ENSDARG00000038985	0.386695	0.182855	1
ENSDARG00000058162	0.719926	0.182881	1
ENSDARG00000026035	-0.467075	0.18291	1
ENSDARG00000026569	-0.999257	0.183053	1
ENSDARG00000097845	0.953266	0.183162	1
ENSDARG00000077673	2.3	0.183179	1
ENSDARG00000027469	0.6234	0.183214	1
ENSDARG00000100442	0.911392	0.183308	1
ENSDARG00000011870	1.14818	0.183499	1
ENSDARG00000088906	1.44498	0.18367	1
ENSDARG00000068262	-0.351121	0.18369	1
ENSDARG00000098761	-0.676784	0.183753	1
ENSDARG00000045827	-0.841003	0.183796	1
ENSDARG00000077097	-0.580965	0.183946	1
ENSDARG00000057921	-0.923981	0.184054	1
ENSDARG00000009505	0.270455	0.184156	1
ENSDARG00000104317	2.35196	0.184612	1
ENSDARG00000105385	-1.31246	0.184731	1
ENSDARG00000099757	0.404155	0.184803	1
ENSDARG00000089940	-0.699341	0.18495	1
ENSDARG00000059841	-0.400843	0.185074	1
ENSDARG00000103658	0.709823	0.185105	1
ENSDARG00000105075	0.801942	0.185114	1
ENSDARG00000075017	1.37008	0.185116	1
ENSDARG00000100539	0.861433	0.185382	1
ENSDARG00000043447	1.14256	0.185404	1
ENSDARG00000003113	0.587046	0.185459	1
ENSDARG00000095288	0.532516	0.185581	1
ENSDARG00000104387	-0.657425	0.185614	1
ENSDARG00000094300	-0.40509	0.185631	1
ENSDARG00000036044	-0.457767	0.185651	1
ENSDARG00000104770	1.27686	0.185698	1
ENSDARG00000086459	0.292041	0.1859	1
ENSDARG00000070173	-0.667336	0.186029	1
ENSDARG00000036329	-0.394144	0.186108	1
ENSDARG00000042387	0.766627	0.186221	1
ENSDARG00000058682	1.28287	0.18629	1
ENSDARG00000070391	0.661101	0.186368	1
ENSDARG00000095259	1.22736	0.186377	1
ENSDARG00000020133	1.60243	0.186388	1
ENSDARG00000003229	-0.30292	0.186532	1
ENSDARG00000100482	-1.01195	0.186565	1
ENSDARG00000009014	-0.687327	0.186636	1
ENSDARG00000103015	-0.657264	0.18671	1
ENSDARG00000086391	0.967615	0.186776	1
ENSDARG00000078954	0.33132	0.186846	1
ENSDARG00000023290	-0.460537	0.18694	1
ENSDARG00000103933	0.710537	0.186968	1
ENSDARG00000043334	0.289565	0.187002	1
ENSDARG00000011582	-0.773298	0.187034	1
ENSDARG00000099712	-2.85943	0.1871	1
ENSDARG00000090741	1.78088	0.187116	1
ENSDARG00000044061	-0.558795	0.187208	1
ENSDARG00000087870	2.11164	0.187418	1
ENSDARG00000021987	0.808528	0.187472	1
ENSDARG00000062855	1.09236	0.187604	1
ENSDARG00000030896	2.28409	0.18766	1
ENSDARG00000057577	0.30369	0.18784	1
ENSDARG00000108409	2.69962	0.1879	1
ENSDARG00000026787	-0.469857	0.187952	1
ENSDARG00000076321	-0.867807	0.187976	1
ENSDARG00000077791	0.531212	0.188027	1
ENSDARG00000103952	1.96683	0.188046	1
ENSDARG00000051936	-0.333446	0.188311	1
ENSDARG00000042988	-0.666942	0.188317	1
ENSDARG00000036422	1.15839	0.188357	1
ENSDARG00000092501	2.61218	0.188553	1
ENSDARG00000086618	-0.285956	0.188554	1
ENSDARG00000071518	0.728242	0.188568	1
ENSDARG00000054879	1.06995	0.188758	1
ENSDARG00000089837	0.882086	0.188961	1
ENSDARG00000070682	-0.276612	0.189052	1
ENSDARG00000101126	0.376154	0.189295	1
ENSDARG00000070774	-0.955219	0.189634	1
ENSDARG00000035400	-0.44274	0.189692	1
ENSDARG00000001804	-0.332689	0.189734	1
ENSDARG00000011188	0.384186	0.189755	1
ENSDARG00000061398	0.466769	0.189914	1
ENSDARG00000078217	0.898577	0.190041	1
ENSDARG00000019856	0.962147	0.190074	1
ENSDARG00000007369	0.546409	0.190076	1
ENSDARG00000035771	0.31223	0.190124	1
ENSDARG00000103193	1.00081	0.190195	1
ENSDARG00000100612	2.13005	0.190223	1
ENSDARG00000102541	-0.505789	0.190302	1
ENSDARG00000093068	0.946994	0.190535	1
ENSDARG00000009640	-0.315266	0.190631	1
ENSDARG00000105991	1.87074	0.190644	1
ENSDARG00000102080	1.07532	0.190731	1
ENSDARG00000087180	0.340798	0.190813	1
ENSDARG00000075163	-0.955624	0.190819	1
ENSDARG00000100022	0.746446	0.190939	1
ENSDARG00000054916	-0.390583	0.190983	1
ENSDARG00000053263	0.318413	0.191007	1
ENSDARG00000037867	-0.366936	0.191039	1
ENSDARG00000059972	0.555565	0.191053	1
ENSDARG00000007737	0.286079	0.19114	1
ENSDARG00000096739	-0.826407	0.191173	1
ENSDARG00000101185	-1.23213	0.191182	1
ENSDARG00000058578	-0.340417	0.191239	1
ENSDARG00000105491	0.9413	0.191259	1
ENSDARG00000103490	0.845188	0.191267	1
ENSDARG00000035120	0.285534	0.191366	1
ENSDARG00000093890	-0.585327	0.191417	1
ENSDARG00000100399	1.32082	0.191563	1
ENSDARG00000108727	1.58217	0.191591	1
ENSDARG00000041372	-0.562582	0.191649	1
ENSDARG00000014556	-0.324649	0.19167	1
ENSDARG00000046074	0.289092	0.191983	1
ENSDARG00000106018	-0.553454	0.192041	1
ENSDARG00000004789	-0.99516	0.192066	1
ENSDARG00000077764	-0.697519	0.192108	1
ENSDARG00000063435	0.883634	0.192122	1
ENSDARG00000001909	1.39695	0.19224	1
ENSDARG00000089563	-1.13752	0.192258	1
ENSDARG00000054543	-0.720711	0.192366	1
ENSDARG00000062148	0.287536	0.192381	1
ENSDARG00000030630	-0.28521	0.192385	1
ENSDARG00000101281	-0.773302	0.192554	1
ENSDARG00000103791	-0.453594	0.192616	1
ENSDARG00000087601	1.03539	0.192633	1
ENSDARG00000100312	1.44591	0.192684	1
ENSDARG00000074996	0.304091	0.192958	1
ENSDARG00000101609	0.563938	0.193037	1
ENSDARG00000105667	-0.684115	0.193108	1
ENSDARG00000077291	-0.458302	0.193137	1
ENSDARG00000069790	-0.365855	0.193301	1
ENSDARG00000087780	0.633834	0.193455	1
ENSDARG00000095159	-0.58378	0.193476	1
ENSDARG00000038700	-0.387552	0.193781	1
ENSDARG00000100897	-0.994756	0.193866	1
ENSDARG00000099888	-0.644936	0.193929	1
ENSDARG00000039100	1.24444	0.194001	1
ENSDARG00000108333	-0.536895	0.194023	1
ENSDARG00000041323	-1.00328	0.194045	1
ENSDARG00000091212	0.992382	0.194092	1
ENSDARG00000076290	-0.291628	0.194133	1
ENSDARG00000006773	1.23352	0.19434	1
ENSDARG00000102306	2.64816	0.194375	1
ENSDARG00000021882	0.447106	0.194638	1
ENSDARG00000091232	0.994024	0.194675	1
ENSDARG00000096777	-0.827927	0.194684	1
ENSDARG00000076139	1.43503	0.194726	1
ENSDARG00000101910	1.17706	0.194746	1
ENSDARG00000012723	0.316773	0.194877	1
ENSDARG00000090981	-1.05173	0.194883	1
ENSDARG00000041022	0.269853	0.194968	1
ENSDARG00000033046	-0.602629	0.194998	1
ENSDARG00000087403	1.02432	0.195126	1
ENSDARG00000075854	0.918063	0.195301	1
ENSDARG00000061208	0.293802	0.195389	1
ENSDARG00000098121	0.648338	0.195491	1
ENSDARG00000059883	-0.869886	0.195681	1
ENSDARG00000062221	0.641	0.19582	1
ENSDARG00000031968	-0.513415	0.195901	1
ENSDARG00000063672	0.490129	0.195904	1
ENSDARG00000077582	0.740176	0.195976	1
ENSDARG00000095266	-1.43344	0.19626	1
ENSDARG00000076830	1.17107	0.196415	1
ENSDARG00000087087	-1.32967	0.196827	1
ENSDARG00000098798	0.645181	0.196875	1
ENSDARG00000023950	-0.498749	0.196887	1
ENSDARG00000015674	0.985215	0.196887	1
ENSDARG00000096734	-0.640866	0.196896	1
ENSDARG00000103837	-1.61964	0.196902	1
ENSDARG00000104540	-0.70152	0.197043	1
ENSDARG00000028173	-0.695309	0.197101	1
ENSDARG00000101362	-0.372316	0.19716	1
ENSDARG00000007813	0.45304	0.197401	1
ENSDARG00000011841	-0.356355	0.197424	1
ENSDARG00000060496	-0.808832	0.197521	1
ENSDARG00000099279	-0.497563	0.197706	1
ENSDARG00000093799	0.919479	0.197843	1
ENSDARG00000051731	0.674891	0.197946	1
ENSDARG00000059553	-0.363109	0.197947	1
ENSDARG00000092122	2.40571	0.19801	1
ENSDARG00000105187	1.06748	0.19808	1
ENSDARG00000098222	-1.38564	0.19815	1
ENSDARG00000052059	0.626001	0.198191	1
ENSDARG00000034256	-0.363231	0.198245	1
ENSDARG00000044125	-0.645394	0.198486	1
ENSDARG00000018491	-0.268388	0.198525	1
ENSDARG00000102657	-0.791274	0.198548	1
ENSDARG00000079515	-1.17035	0.198659	1
ENSDARG00000098674	0.499989	0.19866	1
ENSDARG00000060442	0.277434	0.198727	1
ENSDARG00000059365	1.3348	0.198822	1
ENSDARG00000103011	0.489682	0.198858	1
ENSDARG00000061690	0.29472	0.198922	1
ENSDARG00000011743	0.38053	0.199032	1
ENSDARG00000041391	-0.318754	0.199062	1
ENSDARG00000016773	0.733945	0.1991	1
ENSDARG00000090185	1.28699	0.199114	1
ENSDARG00000075664	-0.744156	0.199211	1
ENSDARG00000099873	-0.992566	0.199251	1
ENSDARG00000022615	1.01347	0.199364	1
ENSDARG00000101423	0.649895	0.199407	1
ENSDARG00000101324	1.17711	0.199434	1
ENSDARG00000100658	-0.637285	0.199454	1
ENSDARG00000069673	-0.336767	0.199476	1
ENSDARG00000104090	0.575206	0.199592	1
ENSDARG00000089382	-0.954359	0.199674	1
ENSDARG00000012942	0.318244	0.199738	1
ENSDARG00000042807	-0.760952	0.199877	1
ENSDARG00000094199	-0.5017	0.199897	1
ENSDARG00000002986	-0.879002	0.199975	1
ENSDARG00000058647	-0.763875	0.20005	1
ENSDARG00000041481	0.421394	0.200183	1
ENSDARG00000053136	0.672472	0.200216	1
ENSDARG00000052833	-0.303815	0.200286	1
ENSDARG00000078205	-0.988408	0.200298	1
ENSDARG00000029290	1.80342	0.200556	1
ENSDARG00000101791	-1.2583	0.200708	1
ENSDARG00000055009	-0.619991	0.200709	1
ENSDARG00000011648	-0.404377	0.200794	1
ENSDARG00000041947	1.05756	0.200919	1
ENSDARG00000058731	-0.825416	0.20094	1
ENSDARG00000000804	1.4182	0.201065	1
ENSDARG00000069703	0.89173	0.201065	1
ENSDARG00000063144	-0.726335	0.201208	1
ENSDARG00000099368	-0.365516	0.201238	1
ENSDARG00000036840	0.977674	0.201244	1
ENSDARG00000038248	-1.22432	0.201344	1
ENSDARG00000002731	-0.308796	0.201417	1
ENSDARG00000057738	0.306062	0.201424	1
ENSDARG00000004581	-0.280939	0.20152	1
ENSDARG00000003854	-0.408256	0.201528	1
ENSDARG00000101138	-1.15073	0.201572	1
ENSDARG00000038681	1.85727	0.201775	1
ENSDARG00000091655	-0.341381	0.201892	1
ENSDARG00000045131	1.4728	0.201922	1
ENSDARG00000101701	1.80079	0.201927	1
ENSDARG00000039970	-1.34679	0.201964	1
ENSDARG00000079333	1.1469	0.202083	1
ENSDARG00000003395	-0.862039	0.202143	1
ENSDARG00000107072	1.30806	0.202238	1
ENSDARG00000077047	-0.91314	0.20225	1
ENSDARG00000016156	0.270071	0.20226	1
ENSDARG00000077883	0.30249	0.202399	1
ENSDARG00000059763	-1.4127	0.202451	1
ENSDARG00000043685	-0.322937	0.202544	1
ENSDARG00000052575	-0.6009	0.202733	1
ENSDARG00000092394	0.332172	0.202887	1
ENSDARG00000055238	-0.641217	0.202964	1
ENSDARG00000070487	-0.355588	0.202979	1
ENSDARG00000090851	0.83007	0.203003	1
ENSDARG00000027087	0.695408	0.203011	1
ENSDARG00000002369	0.369096	0.203025	1
ENSDARG00000044183	0.512512	0.203027	1
ENSDARG00000093750	1.45017	0.203067	1
ENSDARG00000105509	-0.684267	0.203139	1
ENSDARG00000040178	-0.843787	0.203197	1
ENSDARG00000045514	-0.477884	0.203443	1
ENSDARG00000087740	0.911922	0.203613	1
ENSDARG00000098924	0.285462	0.203748	1
ENSDARG00000034060	0.331355	0.203804	1
ENSDARG00000079255	-0.303463	0.203847	1
ENSDARG00000097513	1.07278	0.203856	1
ENSDARG00000052497	-0.808962	0.204092	1
ENSDARG00000086378	2.02731	0.204115	1
ENSDARG00000091253	-1.01304	0.204229	1
ENSDARG00000088975	-0.81551	0.204237	1
ENSDARG00000060688	0.786144	0.204419	1
ENSDARG00000091970	1.4581	0.204558	1
ENSDARG00000105028	0.350521	0.204621	1
ENSDARG00000105363	-0.872144	0.2049	1
ENSDARG00000001930	0.312771	0.205048	1
ENSDARG00000045976	0.276368	0.205148	1
ENSDARG00000077239	-0.883096	0.205217	1
ENSDARG00000078574	0.274819	0.205226	1
ENSDARG00000103124	0.910774	0.205408	1
ENSDARG00000006640	-0.477469	0.205506	1
ENSDARG00000041071	0.549188	0.205569	1
ENSDARG00000102299	1.02629	0.205642	1
ENSDARG00000077473	-0.349936	0.205645	1
ENSDARG00000039466	0.414178	0.205707	1
ENSDARG00000026726	0.804409	0.205822	1
ENSDARG00000040177	0.73559	0.205842	1
ENSDARG00000070656	0.281135	0.20586	1
ENSDARG00000054778	0.467735	0.205922	1
ENSDARG00000100095	0.809659	0.205958	1
ENSDARG00000043342	1.42914	0.20602	1
ENSDARG00000093704	-0.282728	0.206048	1
ENSDARG00000007534	-0.957642	0.20609	1
ENSDARG00000090369	1.49481	0.206168	1
ENSDARG00000053068	1.51685	0.206331	1
ENSDARG00000105443	1.65491	0.206383	1
ENSDARG00000036628	0.74725	0.206532	1
ENSDARG00000071095	1.42413	0.20657	1
ENSDARG00000104138	-0.689354	0.206631	1
ENSDARG00000101939	1.50113	0.206643	1
ENSDARG00000032849	-0.348893	0.206651	1
ENSDARG00000105389	-1.10476	0.206746	1
ENSDARG00000036755	0.305313	0.206754	1
ENSDARG00000105507	-0.764265	0.206814	1
ENSDARG00000074378	0.881414	0.206932	1
ENSDARG00000017242	0.339902	0.206969	1
ENSDARG00000099657	-0.89242	0.207003	1
ENSDARG00000074771	1.41931	0.207031	1
ENSDARG00000102587	0.331447	0.207076	1
ENSDARG00000094281	1.91808	0.207143	1
ENSDARG00000105116	-0.297395	0.20717	1
ENSDARG00000030022	0.340098	0.207267	1
ENSDARG00000099967	-0.429582	0.207364	1
ENSDARG00000032296	-0.310284	0.207488	1
ENSDARG00000069524	-1.96905	0.207541	1
ENSDARG00000097044	-0.573562	0.20755	1
ENSDARG00000076317	0.282234	0.20758	1
ENSDARG00000071589	0.324301	0.207823	1
ENSDARG00000041417	-0.537587	0.207914	1
ENSDARG00000036912	-0.725361	0.208014	1
ENSDARG00000055874	1.14147	0.208036	1
ENSDARG00000016742	0.666209	0.2083	1
ENSDARG00000070611	-0.366942	0.208422	1
ENSDARG00000017983	-0.954242	0.208445	1
ENSDARG00000100313	-0.651664	0.208569	1
ENSDARG00000099003	0.920102	0.208612	1
ENSDARG00000060127	-0.739526	0.208801	1
ENSDARG00000092823	1.14677	0.208908	1
ENSDARG00000100872	0.423759	0.209083	1
ENSDARG00000041300	-0.76314	0.209132	1
ENSDARG00000019507	0.25869	0.209255	1
ENSDARG00000060578	0.889072	0.209256	1
ENSDARG00000098059	-0.358366	0.209326	1
ENSDARG00000075043	1.13867	0.209355	1
ENSDARG00000001976	-0.698942	0.209377	1
ENSDARG00000038113	0.269605	0.209401	1
ENSDARG00000101181	1.16022	0.209569	1
ENSDARG00000040045	1.10458	0.20965	1
ENSDARG00000020504	-0.373058	0.209766	1
ENSDARG00000015337	0.721035	0.209892	1
ENSDARG00000040732	-0.387592	0.209926	1
ENSDARG00000046019	-0.779392	0.209991	1
ENSDARG00000027957	1.31714	0.210009	1
ENSDARG00000059298	-0.377851	0.210035	1
ENSDARG00000004627	1.21602	0.210131	1
ENSDARG00000102191	0.702223	0.210154	1
ENSDARG00000093304	1.8248	0.210194	1
ENSDARG00000057571	-1.17936	0.210195	1
ENSDARG00000029600	0.267386	0.210444	1
ENSDARG00000018181	0.381765	0.210585	1
ENSDARG00000100752	-0.315638	0.21083	1
ENSDARG00000058946	0.335263	0.210861	1
ENSDARG00000079245	1.99907	0.210876	1
ENSDARG00000077783	1.58338	0.211112	1
ENSDARG00000098256	2.32073	0.211342	1
ENSDARG00000058348	0.808867	0.211455	1
ENSDARG00000022614	-0.31053	0.21148	1
ENSDARG00000044404	0.289719	0.211661	1
ENSDARG00000073787	-0.43037	0.21167	1
ENSDARG00000105900	-0.58179	0.211675	1
ENSDARG00000034007	-1.72336	0.211706	1
ENSDARG00000078014	0.311018	0.211713	1
ENSDARG00000078759	0.371191	0.212096	1
ENSDARG00000099689	-1.01943	0.212156	1
ENSDARG00000094534	0.483447	0.212161	1
ENSDARG00000062457	0.269577	0.21219	1
ENSDARG00000004497	0.906447	0.212224	1
ENSDARG00000105018	-0.588613	0.212394	1
ENSDARG00000100046	-0.814256	0.212493	1
ENSDARG00000056462	-0.359793	0.212604	1
ENSDARG00000034893	0.342034	0.212728	1
ENSDARG00000077309	-0.918356	0.212745	1
ENSDARG00000004953	-1.06414	0.212858	1
ENSDARG00000095826	1.37386	0.212866	1
ENSDARG00000004875	0.287527	0.212935	1
ENSDARG00000096242	1.66459	0.212955	1
ENSDARG00000104573	0.351322	0.213484	1
ENSDARG00000069559	2.35973	0.213522	1
ENSDARG00000097420	0.950565	0.213547	1
ENSDARG00000036684	-0.385869	0.213647	1
ENSDARG00000042489	0.290313	0.213745	1
ENSDARG00000077815	-0.433624	0.213815	1
ENSDARG00000087046	0.570066	0.21386	1
ENSDARG00000094478	-0.304237	0.213978	1
ENSDARG00000101814	0.728531	0.214147	1
ENSDARG00000019341	1.88359	0.214183	1
ENSDARG00000020204	0.381339	0.214404	1
ENSDARG00000068978	-0.328703	0.214425	1
ENSDARG00000060937	0.422416	0.21449	1
ENSDARG00000035796	1.26096	0.214492	1
ENSDARG00000007709	-0.847722	0.214906	1
ENSDARG00000044718	0.405569	0.214936	1
ENSDARG00000012667	0.829967	0.214943	1
ENSDARG00000070473	0.993912	0.215033	1
ENSDARG00000044400	0.82026	0.215098	1
ENSDARG00000002682	0.437342	0.215396	1
ENSDARG00000031435	-0.293578	0.215436	1
ENSDARG00000042508	0.40451	0.215448	1
ENSDARG00000092337	-0.350442	0.215496	1
ENSDARG00000100275	0.502525	0.215538	1
ENSDARG00000090544	0.452053	0.21562	1
ENSDARG00000025912	0.962231	0.215679	1
ENSDARG00000082968	2.15601	0.215735	1
ENSDARG00000099887	0.883151	0.215748	1
ENSDARG00000059294	-0.778723	0.215771	1
ENSDARG00000101619	-0.344311	0.215792	1
ENSDARG00000027933	-1.33416	0.215814	1
ENSDARG00000063253	0.697373	0.215925	1
ENSDARG00000089511	-0.474102	0.216249	1
ENSDARG00000052942	0.363976	0.216585	1
ENSDARG00000068064	0.284638	0.216608	1
ENSDARG00000008292	0.256536	0.216654	1
ENSDARG00000041243	0.386503	0.216968	1
ENSDARG00000019420	0.764133	0.217091	1
ENSDARG00000091561	1.74163	0.217104	1
ENSDARG00000103310	-0.795071	0.217105	1
ENSDARG00000092491	-1.08476	0.217197	1
ENSDARG00000069833	0.377292	0.217284	1
ENSDARG00000091409	-0.277605	0.217353	1
ENSDARG00000042954	0.811941	0.217407	1
ENSDARG00000036102	0.656248	0.217453	1
ENSDARG00000076622	-0.587586	0.217618	1
ENSDARG00000094518	-0.812645	0.217707	1
ENSDARG00000000830	0.341217	0.217958	1
ENSDARG00000010113	-0.380344	0.218028	1
ENSDARG00000012248	0.900667	0.218107	1
ENSDARG00000041848	-1.20724	0.218177	1
ENSDARG00000095241	0.307228	0.218305	1
ENSDARG00000095475	2.13836	0.218311	1
ENSDARG00000044541	-0.678152	0.218431	1
ENSDARG00000003475	1.76642	0.218498	1
ENSDARG00000005927	0.282501	0.21861	1
ENSDARG00000019503	-0.388652	0.218632	1
ENSDARG00000075942	0.622567	0.218736	1
ENSDARG00000089489	0.926865	0.218945	1
ENSDARG00000021916	0.641087	0.219004	1
ENSDARG00000075964	0.537191	0.219009	1
ENSDARG00000014357	0.53793	0.219227	1
ENSDARG00000099421	1.45608	0.21958	1
ENSDARG00000101951	0.890971	0.219789	1
ENSDARG00000012801	-0.613192	0.219917	1
ENSDARG00000094546	0.968668	0.220012	1
ENSDARG00000030087	0.290632	0.220014	1
ENSDARG00000093621	1.0485	0.22028	1
ENSDARG00000077053	-0.658784	0.220389	1
ENSDARG00000093546	2.18519	0.220465	1
ENSDARG00000040674	0.265539	0.220472	1
ENSDARG00000068030	0.778106	0.220625	1
ENSDARG00000079004	0.639786	0.220859	1
ENSDARG00000015862	-0.340522	0.22089	1
ENSDARG00000041799	-0.581928	0.220934	1
ENSDARG00000101980	-0.893278	0.220966	1
ENSDARG00000056200	0.708572	0.221024	1
ENSDARG00000104261	2.03955	0.2211	1
ENSDARG00000036671	1.46992	0.221106	1
ENSDARG00000061757	0.313246	0.221113	1
ENSDARG00000033789	-0.313389	0.221115	1
ENSDARG00000007421	0.996004	0.221192	1
ENSDARG00000014386	0.263109	0.221313	1
ENSDARG00000099438	0.548106	0.221314	1
ENSDARG00000051896	-0.966965	0.221389	1
ENSDARG00000032862	0.419563	0.221443	1
ENSDARG00000100795	0.980128	0.221607	1
ENSDARG00000095034	0.392669	0.221935	1
ENSDARG00000071601	0.714628	0.222051	1
ENSDARG00000088246	0.257972	0.222583	1
ENSDARG00000091280	-0.884943	0.22267	1
ENSDARG00000099401	-0.938788	0.22292	1
ENSDARG00000075347	0.274624	0.223067	1
ENSDARG00000100164	0.854313	0.223184	1
ENSDARG00000018124	-0.289539	0.223308	1
ENSDARG00000018787	0.297739	0.223492	1
ENSDARG00000090267	-0.965628	0.223588	1
ENSDARG00000034650	-1.22351	0.223666	1
ENSDARG00000094327	-0.810806	0.223741	1
ENSDARG00000078733	-0.59381	0.223904	1
ENSDARG00000040614	0.32797	0.223922	1
ENSDARG00000016788	0.664879	0.223995	1
ENSDARG00000027907	0.964588	0.224145	1
ENSDARG00000055388	0.699358	0.224154	1
[truncated: 16,872 more rows]

## Sheet: TableS3_MTF_vs_MCF
Gene_ID	log2FC	P_Value	FDR
ENSDARG00000014480	2.65815	7.1319e-05	1
ENSDARG00000027070	-2.78364	0.000111437	1
ENSDARG00000057055	6.09498	0.000169308	1
ENSDARG00000070173	2.67733	0.000284868	1
ENSDARG00000038321	-2.03911	0.000310858	1
ENSDARG00000058476	4.22498	0.000546441	1
ENSDARG00000093871	-5.67196	0.000640034	1
ENSDARG00000025783	-4.31364	0.000798866	1
ENSDARG00000104790	-2.5778	0.000996786	1
ENSDARG00000107994	1.80762	0.00104075	1
ENSDARG00000062817	-2.17741	0.00252482	1
ENSDARG00000077239	-2.08713	0.00264602	1
ENSDARG00000091623	-5.95236	0.00267208	1
ENSDARG00000095891	3.08775	0.00287435	1
ENSDARG00000090268	2.45441	0.00324847	1
ENSDARG00000078975	3.21618	0.00410797	1
ENSDARG00000006598	-1.90105	0.00418522	1
ENSDARG00000039269	2.28252	0.00448459	1
ENSDARG00000074119	4.48176	0.00456236	1
ENSDARG00000098012	-1.60701	0.00561034	1
ENSDARG00000036041	-3.70519	0.00642953	1
ENSDARG00000087732	-1.61701	0.00764151	1
ENSDARG00000096979	-1.64295	0.00823018	1
ENSDARG00000038153	-2.66927	0.00890153	1
ENSDARG00000033029	1.91143	0.00905385	1
ENSDARG00000021948	-1.95312	0.0091076	1
ENSDARG00000089525	-3.85067	0.00913564	1
ENSDARG00000098360	1.93315	0.00936586	1
ENSDARG00000092191	-1.70925	0.00947174	1
ENSDARG00000006588	-1.40813	0.0095131	1
ENSDARG00000069692	1.54383	0.00993933	1
ENSDARG00000093608	-1.71177	0.0103059	1
ENSDARG00000094327	-1.40698	0.0107581	1
ENSDARG00000076221	-1.62441	0.011406	1
ENSDARG00000024032	2.08771	0.0114877	1
ENSDARG00000061481	1.58242	0.0122439	1
ENSDARG00000092170	-1.69114	0.012284	1
ENSDARG00000092044	4.25634	0.0126189	1
ENSDARG00000094570	-1.59727	0.0133319	1
ENSDARG00000056561	-2.91097	0.0135581	1
ENSDARG00000059049	-1.135	0.0139509	1
ENSDARG00000008333	3.41909	0.0140102	1
ENSDARG00000069703	-2.47118	0.0143161	1
ENSDARG00000059466	-2.56108	0.0147441	1
ENSDARG00000086947	-1.16587	0.0154907	1
ENSDARG00000036588	-1.77304	0.015502	1
ENSDARG00000068874	2.71868	0.0165786	1
ENSDARG00000026599	-4.44294	0.0168275	1
ENSDARG00000093272	-1.53139	0.0170982	1
ENSDARG00000079586	2.40849	0.0172628	1
ENSDARG00000100582	-1.10729	0.017403	1
ENSDARG00000099717	-1.49132	0.0181238	1
ENSDARG00000103466	-1.23715	0.01884	1
ENSDARG00000053569	-1.5076	0.0200331	1
ENSDARG00000055575	-1.34077	0.0208884	1
ENSDARG00000098631	1.45994	0.0209598	1
ENSDARG00000097157	-1.35544	0.0210911	1
ENSDARG00000078451	-1.45961	0.0211258	1
ENSDARG00000104684	-1.69752	0.0217149	1
ENSDARG00000036427	-0.966385	0.0218875	1
ENSDARG00000062884	1.34118	0.0219592	1
ENSDARG00000057027	-2.02972	0.0228214	1
ENSDARG00000079155	-1.6831	0.0228797	1
ENSDARG00000053574	0.996526	0.0234478	1
ENSDARG00000092634	1.53561	0.0242009	1
ENSDARG00000058206	-1.91107	0.024331	1
ENSDARG00000045639	2.19018	0.0243419	1
ENSDARG00000087093	-1.26408	0.0245288	1
ENSDARG00000104903	1.96601	0.0248238	1
ENSDARG00000003290	3.88001	0.0250501	1
ENSDARG00000025679	1.34852	0.0253253	1
ENSDARG00000091236	-1.79356	0.0260781	1
ENSDARG00000087386	-1.26623	0.0263513	1
ENSDARG00000099969	0.950488	0.0275715	1
ENSDARG00000094557	-0.982604	0.0276205	1
ENSDARG00000099233	-1.48161	0.0276321	1
ENSDARG00000081270	-1.48638	0.0285509	1
ENSDARG00000052935	3.01414	0.0285752	1
ENSDARG00000056742	-1.88878	0.0291727	1
ENSDARG00000071082	-1.42073	0.0295751	1
ENSDARG00000102406	1.36054	0.0297884	1
ENSDARG00000101040	-1.37137	0.0298193	1
ENSDARG00000101054	-1.61726	0.0299662	1
ENSDARG00000102456	4.348	0.0300297	1
ENSDARG00000105145	-1.83918	0.0300388	1
ENSDARG00000005274	1.74779	0.0308734	1
ENSDARG00000089382	-1.31743	0.0319095	1
ENSDARG00000018263	-1.67403	0.0324838	1
ENSDARG00000013598	-1.17	0.0326661	1
ENSDARG00000087345	1.78765	0.0327242	1
ENSDARG00000045549	-1.06495	0.0327727	1
ENSDARG00000067607	0.93512	0.0332086	1
ENSDARG00000090833	-1.38824	0.0335034	1
ENSDARG00000102776	-1.35102	0.033679	1
ENSDARG00000042807	-2.3099	0.0343567	1
ENSDARG00000035890	-1.03414	0.0347304	1
ENSDARG00000092142	-1.66989	0.0347623	1
ENSDARG00000011521	-2.41766	0.0352294	1
ENSDARG00000036135	-1.10915	0.0365569	1
ENSDARG00000068966	-1.22481	0.03675	1
ENSDARG00000092825	-1.67685	0.0367518	1
ENSDARG00000088502	3.64543	0.0370786	1
ENSDARG00000005476	0.927944	0.0374986	1
ENSDARG00000035859	-1.01588	0.037892	1
ENSDARG00000005943	1.07531	0.0379461	1
ENSDARG00000074322	-1.04905	0.0381162	1
ENSDARG00000024189	1.45167	0.0384024	1
ENSDARG00000069159	-1.1812	0.0385846	1
ENSDARG00000026820	-2.53941	0.039238	1
ENSDARG00000102300	-1.55485	0.0394642	1
ENSDARG00000104077	-1.00301	0.0396251	1
ENSDARG00000095586	-3.64874	0.0397075	1
ENSDARG00000088539	-1.02359	0.0400602	1
ENSDARG00000069583	-1.96438	0.0411356	1
ENSDARG00000095907	1.3844	0.0413966	1
ENSDARG00000096898	-1.21012	0.0416329	1
ENSDARG00000104418	-1.1332	0.0416803	1
ENSDARG00000092892	1.43997	0.0425751	1
ENSDARG00000106498	-4.28057	0.0433944	1
ENSDARG00000057035	-0.958818	0.043484	1
ENSDARG00000079234	-1.61386	0.0441241	1
ENSDARG00000098011	-1.04859	0.0445764	1
ENSDARG00000052948	2.73984	0.0449417	1
ENSDARG00000105509	-0.874219	0.045164	1
ENSDARG00000018040	1.289	0.0455063	1
ENSDARG00000096270	-1.0132	0.0457433	1
ENSDARG00000098241	0.968724	0.0457942	1
ENSDARG00000104906	0.840026	0.0459587	1
ENSDARG00000057296	1.20549	0.0461975	1
ENSDARG00000087584	3.84155	0.0469189	1
ENSDARG00000069710	-1.34771	0.0470765	1
ENSDARG00000017504	-0.945298	0.0474007	1
ENSDARG00000053853	-2.63589	0.047712	1
ENSDARG00000102617	-1.2956	0.0477886	1
ENSDARG00000095801	1.10581	0.0482192	1
ENSDARG00000019529	0.821286	0.048362	1
ENSDARG00000103162	-1.53552	0.0484444	1
ENSDARG00000026904	-1.65271	0.0485129	1
ENSDARG00000028173	-1.13015	0.0489993	1
ENSDARG00000092653	-1.08634	0.0491383	1
ENSDARG00000094518	-1.56404	0.0497887	1
ENSDARG00000059054	-1.06899	0.0499962	1
ENSDARG00000018048	-1.1858	0.0500728	1
ENSDARG00000028148	-2.28052	0.0503367	1
ENSDARG00000016494	-1.42245	0.0509701	1
ENSDARG00000073965	2.19873	0.0510501	1
ENSDARG00000057437	-1.02642	0.0511928	1
ENSDARG00000036371	-1.61001	0.0512535	1
ENSDARG00000097573	1.5978	0.0514959	1
ENSDARG00000104613	1.40098	0.051608	1
ENSDARG00000023151	1.94391	0.0519859	1
ENSDARG00000026505	-2.30208	0.0520479	1
ENSDARG00000089616	0.920988	0.0526136	1
ENSDARG00000037357	-1.2575	0.0532107	1
ENSDARG00000045803	-0.801012	0.0535068	1
ENSDARG00000106081	0.961111	0.0536878	1
ENSDARG00000087224	-2.76218	0.0538541	1
ENSDARG00000079397	2.20277	0.0541891	1
ENSDARG00000101941	1.05477	0.0548698	1
ENSDARG00000026417	-1.33482	0.0549951	1
ENSDARG00000031387	-0.964217	0.0550427	1
ENSDARG00000053405	1.41801	0.0552367	1
ENSDARG00000074345	1.40364	0.0552533	1
ENSDARG00000107064	-0.980038	0.0557022	1
ENSDARG00000018259	-1.77958	0.0561066	1
ENSDARG00000042637	1.12146	0.0562204	1
ENSDARG00000022261	2.42655	0.056234	1
ENSDARG00000092732	1.77853	0.0563907	1
ENSDARG00000099724	-0.969583	0.0566434	1
ENSDARG00000098837	-1.35392	0.056799	1
ENSDARG00000022895	-1.29839	0.0570619	1
ENSDARG00000093739	3.39874	0.0572874	1
ENSDARG00000070037	-2.26266	0.0576935	1
ENSDARG00000004748	-1.08141	0.0577047	1
ENSDARG00000026569	-3.75453	0.0579938	1
ENSDARG00000074526	-1.49732	0.0580009	1
ENSDARG00000068250	-1.03666	0.0581685	1
ENSDARG00000093249	4.15004	0.0583913	1
ENSDARG00000060498	-1.15187	0.0593761	1
ENSDARG00000099619	0.848102	0.0598419	1
ENSDARG00000014057	3.39531	0.0602599	1
ENSDARG00000008788	-1.30226	0.0603991	1
ENSDARG00000079075	-1.17219	0.0604274	1
ENSDARG00000042391	-2.72874	0.0605119	1
ENSDARG00000102626	0.938855	0.0608026	1
ENSDARG00000104037	-1.32142	0.0613899	1
ENSDARG00000071461	-1.32492	0.0615702	1
ENSDARG00000039752	-2.10727	0.0619519	1
ENSDARG00000088641	-0.940182	0.0620052	1
ENSDARG00000104436	1.10666	0.0621142	1
ENSDARG00000052011	-1.53471	0.0626997	1
ENSDARG00000089190	1.05979	0.0627752	1
ENSDARG00000096906	-1.72524	0.0627947	1
ENSDARG00000091411	-1.11096	0.0628609	1
ENSDARG00000073845	0.767267	0.0630002	1
ENSDARG00000102948	-1.12212	0.0636663	1
ENSDARG00000108639	1.41535	0.0638247	1
ENSDARG00000057826	-1.11494	0.0644095	1
ENSDARG00000069093	1.54936	0.0645554	1
ENSDARG00000007398	1.07406	0.0645827	1
ENSDARG00000081938	-0.948914	0.0651892	1
ENSDARG00000105427	1.76829	0.0655809	1
ENSDARG00000090882	-1.08065	0.0672651	1
ENSDARG00000053380	1.83091	0.0673464	1
ENSDARG00000107122	1.17904	0.0680273	1
ENSDARG00000104961	-1.65648	0.0684464	1
ENSDARG00000059367	-0.968144	0.0694101	1
ENSDARG00000068996	-0.796262	0.069501	1
ENSDARG00000038561	1.08445	0.0696365	1
ENSDARG00000036481	-0.838101	0.0697233	1
ENSDARG00000082789	-0.942309	0.0697418	1
ENSDARG00000105511	-1.30626	0.0698389	1
ENSDARG00000102261	-1.81641	0.0705741	1
ENSDARG00000012468	0.985483	0.0708966	1
ENSDARG00000030980	-1.67782	0.0712051	1
ENSDARG00000052646	-1.21993	0.0717458	1
ENSDARG00000073820	-1.61027	0.0725944	1
ENSDARG00000103868	0.923935	0.0731178	1
ENSDARG00000102467	-1.32017	0.0731742	1
ENSDARG00000036414	-0.953926	0.0733832	1
ENSDARG00000057000	-1.44208	0.0740384	1
ENSDARG00000102548	-1.02809	0.0745163	1
ENSDARG00000107508	-0.902414	0.0747537	1
ENSDARG00000024204	0.985965	0.0749494	1
ENSDARG00000088745	-1.1852	0.0749832	1
ENSDARG00000054778	1.32868	0.0753076	1
ENSDARG00000017299	-0.94142	0.0758711	1
ENSDARG00000018621	-2.16705	0.0768321	1
ENSDARG00000013871	2.87723	0.0769459	1
ENSDARG00000104129	-1.5851	0.0770748	1
ENSDARG00000076075	1.22886	0.0773269	1
ENSDARG00000040041	1.00498	0.0774667	1
ENSDARG00000031246	-0.878924	0.0774685	1
ENSDARG00000076590	0.834059	0.0775421	1
ENSDARG00000043102	-0.874856	0.0777174	1
ENSDARG00000068557	-2.13866	0.077733	1
ENSDARG00000005185	-1.12388	0.0786368	1
ENSDARG00000103199	-1.002	0.0789088	1
ENSDARG00000096234	-1.49213	0.0791347	1
ENSDARG00000078125	-0.95252	0.0794164	1
ENSDARG00000105907	-1.50704	0.0794479	1
ENSDARG00000095807	-0.977206	0.0796941	1
ENSDARG00000055965	-1.07592	0.0801693	1
ENSDARG00000095464	1.30922	0.0803348	1
ENSDARG00000052688	-0.935279	0.0803554	1
ENSDARG00000075917	-1.76227	0.080635	1
ENSDARG00000017880	1.79139	0.081034	1
ENSDARG00000105464	-1.30059	0.0812918	1
ENSDARG00000094760	-0.973988	0.0814888	1
ENSDARG00000076554	0.961031	0.0817534	1
ENSDARG00000014929	-0.990742	0.0817951	1
ENSDARG00000101456	-0.82571	0.0819128	1
ENSDARG00000100908	1.03941	0.082723	1
ENSDARG00000102589	0.944294	0.0829233	1
ENSDARG00000012395	-2.14478	0.0832873	1
ENSDARG00000096265	3.11468	0.0836081	1
ENSDARG00000102423	1.05003	0.0843241	1
ENSDARG00000006782	0.690422	0.0846613	1
ENSDARG00000037409	-0.760827	0.0851478	1
ENSDARG00000094881	-1.032	0.0851828	1
ENSDARG00000079843	-1.13471	0.0854995	1
ENSDARG00000038363	-1.1151	0.0856748	1
ENSDARG00000026811	0.882437	0.0860293	1
ENSDARG00000045669	-2.48728	0.0862614	1
ENSDARG00000074635	-0.780952	0.0865367	1
ENSDARG00000071310	-1.3025	0.0866739	1
ENSDARG00000037748	0.829813	0.0872446	1
ENSDARG00000057683	0.998591	0.0875729	1
ENSDARG00000103576	0.947681	0.0880924	1
ENSDARG00000036082	-1.06803	0.0881546	1
ENSDARG00000054963	1.18998	0.0885575	1
ENSDARG00000097596	-1.12616	0.0890733	1
ENSDARG00000043237	1.19452	0.0894653	1
ENSDARG00000059805	-2.3291	0.0902899	1
ENSDARG00000088023	-0.962744	0.0909497	1
ENSDARG00000094451	-0.802247	0.0913443	1
ENSDARG00000037883	-0.768402	0.0920403	1
ENSDARG00000031693	-1.64631	0.0925042	1
ENSDARG00000002968	-1.50588	0.0925262	1
ENSDARG00000035663	-0.86107	0.0928687	1
ENSDARG00000068851	-0.809651	0.0929062	1
ENSDARG00000102680	-0.98106	0.0929897	1
ENSDARG00000042683	-1.03272	0.0930862	1
ENSDARG00000100400	0.892983	0.093224	1
ENSDARG00000070721	0.963059	0.0937437	1
ENSDARG00000062702	-1.00696	0.093764	1
ENSDARG00000068478	-0.851306	0.0944989	1
ENSDARG00000095386	-1.50771	0.0949096	1
ENSDARG00000034007	-2.51069	0.0950492	1
ENSDARG00000033227	-0.887849	0.095159	1
ENSDARG00000093008	1.16836	0.0953555	1
ENSDARG00000076974	-1.73038	0.0953998	1
ENSDARG00000038955	-2.67247	0.0954011	1
ENSDARG00000102277	-0.97892	0.0955351	1
ENSDARG00000014675	2.20576	0.0956368	1
ENSDARG00000094719	-1.09795	0.0957772	1
ENSDARG00000098801	1.08001	0.0959672	1
ENSDARG00000060439	-1.94289	0.0962312	1
ENSDARG00000096665	-2.14258	0.0964821	1
ENSDARG00000062823	0.951556	0.0964882	1
ENSDARG00000079453	1.13093	0.0966334	1
ENSDARG00000099425	-0.959117	0.0967284	1
ENSDARG00000030733	-1.3508	0.096824	1
ENSDARG00000100436	-1.30522	0.0969997	1
ENSDARG00000094999	3.26856	0.0970959	1
ENSDARG00000095363	-2.2491	0.0972215	1
ENSDARG00000008575	0.775002	0.0974542	1
ENSDARG00000039477	-1.27027	0.0974642	1
ENSDARG00000058719	0.664558	0.097717	1
ENSDARG00000029356	-0.832844	0.0978101	1
ENSDARG00000102435	-0.878767	0.0979217	1
ENSDARG00000024030	-1.12368	0.0980528	1
ENSDARG00000021697	-1.1265	0.0995666	1
ENSDARG00000043818	1.04045	0.0999087	1
ENSDARG00000068232	-2.26744	0.100006	1
ENSDARG00000007195	1.15845	0.100006	1
ENSDARG00000002411	0.978134	0.100155	1
ENSDARG00000052336	-1.17817	0.100165	1
ENSDARG00000039100	-1.0295	0.100294	1
ENSDARG00000076716	0.942214	0.100503	1
ENSDARG00000093019	-0.994116	0.101003	1
ENSDARG00000057714	-0.976121	0.101541	1
ENSDARG00000039657	-0.881576	0.101676	1
ENSDARG00000104518	-1.13297	0.101937	1
ENSDARG00000105667	-0.786632	0.10199	1
ENSDARG00000074663	-0.802899	0.102027	1
ENSDARG00000094160	-1.02887	0.102307	1
ENSDARG00000095830	-0.831449	0.102314	1
ENSDARG00000074527	-0.889155	0.102713	1
ENSDARG00000100935	0.885519	0.103038	1
ENSDARG00000070929	-0.914011	0.103658	1
ENSDARG00000094561	-1.30607	0.103713	1
ENSDARG00000028096	-0.834744	0.10395	1
ENSDARG00000011371	-0.837913	0.103986	1
ENSDARG00000012073	0.719272	0.10446	1
ENSDARG00000099169	-1.55816	0.104853	1
ENSDARG00000099803	0.801859	0.104933	1
ENSDARG00000069415	0.983429	0.105004	1
ENSDARG00000078434	0.878585	0.105063	1
ENSDARG00000074326	0.996741	0.105279	1
ENSDARG00000077847	1.44784	0.105286	1
ENSDARG00000096940	-0.835563	0.105509	1
ENSDARG00000102555	-0.799112	0.105585	1
ENSDARG00000057583	0.654324	0.105741	1
ENSDARG00000041108	-0.825372	0.106059	1
ENSDARG00000070041	-0.856638	0.106129	1
ENSDARG00000055463	1.43909	0.106376	1
ENSDARG00000059743	-2.02382	0.106524	1
ENSDARG00000011879	0.873618	0.106558	1
ENSDARG00000020708	-0.951668	0.106884	1
ENSDARG00000079949	0.712909	0.107068	1
ENSDARG00000103946	1.00684	0.108129	1
ENSDARG00000074854	-0.875929	0.108207	1
ENSDARG00000013174	0.967596	0.108365	1
ENSDARG00000093494	-1.00782	0.108509	1
ENSDARG00000038703	1.12137	0.108929	1
ENSDARG00000042861	0.857594	0.109157	1
ENSDARG00000029232	-0.843444	0.109727	1
ENSDARG00000092122	-0.957238	0.109811	1
ENSDARG00000037397	0.769355	0.110013	1
ENSDARG00000041944	0.929642	0.110783	1
ENSDARG00000051823	-0.984956	0.110938	1
ENSDARG00000092903	-0.868572	0.11123	1
ENSDARG00000094990	0.893787	0.111309	1
ENSDARG00000056773	-0.85496	0.111408	1
ENSDARG00000021913	0.919594	0.111475	1
ENSDARG00000094960	3.0062	0.111673	1
ENSDARG00000094016	2.43304	0.111854	1
ENSDARG00000070710	-0.876182	0.112514	1
ENSDARG00000077360	-1.32854	0.112546	1
ENSDARG00000078193	-0.736676	0.112798	1
ENSDARG00000063150	1.16332	0.112807	1
ENSDARG00000022660	-1.43726	0.112867	1
ENSDARG00000075083	0.627365	0.11347	1
ENSDARG00000099313	-0.732678	0.11353	1
ENSDARG00000052343	-2.02009	0.113588	1
ENSDARG00000042562	-2.04012	0.113735	1
ENSDARG00000036637	-0.90326	0.113859	1
ENSDARG00000078161	-1.31536	0.113938	1
ENSDARG00000097539	-0.943728	0.113982	1
ENSDARG00000056324	-0.985634	0.114283	1
ENSDARG00000078138	-1.01233	0.114387	1
ENSDARG00000063180	0.938536	0.114438	1
ENSDARG00000075970	3.19732	0.114841	1
ENSDARG00000069726	1.62383	0.114872	1
ENSDARG00000098852	-0.790812	0.114886	1
ENSDARG00000056133	-1.427	0.115104	1
ENSDARG00000089853	-0.852641	0.115734	1
ENSDARG00000058370	-1.17167	0.115968	1
ENSDARG00000076541	-0.891168	0.116071	1
ENSDARG00000003697	-1.76108	0.116256	1
ENSDARG00000105014	0.698038	0.116492	1
ENSDARG00000079997	1.53638	0.116717	1
ENSDARG00000061110	0.889189	0.116824	1
ENSDARG00000099138	0.799683	0.117182	1
ENSDARG00000101754	-1.26056	0.117351	1
ENSDARG00000098256	-1.2092	0.117749	1
ENSDARG00000045893	-1.05248	0.117759	1
ENSDARG00000069566	-0.799035	0.118471	1
ENSDARG00000058479	-2.01811	0.11853	1
ENSDARG00000097372	-0.778486	0.118543	1
ENSDARG00000093006	-0.856374	0.118615	1
ENSDARG00000056719	-2.1922	0.119237	1
ENSDARG00000105874	-1.11335	0.119375	1
ENSDARG00000098345	-0.935868	0.119401	1
ENSDARG00000069469	-0.975027	0.119439	1
ENSDARG00000074212	-0.850108	0.120046	1
ENSDARG00000033140	-0.73922	0.120047	1
ENSDARG00000087070	0.804198	0.120254	1
ENSDARG00000057863	0.998879	0.120277	1
ENSDARG00000076609	-0.779739	0.120793	1
ENSDARG00000045708	-1.19825	0.120982	1
ENSDARG00000061120	-0.977864	0.121622	1
ENSDARG00000078733	-1.16372	0.121688	1
ENSDARG00000070467	1.53421	0.121723	1
ENSDARG00000102798	0.915358	0.121734	1
ENSDARG00000034368	-0.758519	0.122528	1
ENSDARG00000096508	-0.861543	0.122629	1
ENSDARG00000097080	-0.885354	0.122689	1
ENSDARG00000003132	-0.646305	0.122851	1
ENSDARG00000091715	-0.84019	0.122884	1
ENSDARG00000025522	0.85857	0.122905	1
ENSDARG00000033662	0.827994	0.123055	1
ENSDARG00000056378	-0.737623	0.123693	1
ENSDARG00000086616	-0.828065	0.123775	1
ENSDARG00000016368	-0.678777	0.124446	1
ENSDARG00000092033	-0.702737	0.125195	1
ENSDARG00000086310	-1.36178	0.125373	1
ENSDARG00000044642	0.805444	0.125483	1
ENSDARG00000093258	-1.0842	0.125517	1
ENSDARG00000074120	1.1801	0.125638	1
ENSDARG00000056804	-0.901606	0.12634	1
ENSDARG00000038917	0.633027	0.126411	1
ENSDARG00000070966	-1.53374	0.126569	1
ENSDARG00000045453	-1.96365	0.126687	1
ENSDARG00000107280	0.812027	0.126912	1
ENSDARG00000075189	0.862632	0.127103	1
ENSDARG00000100188	0.900184	0.127577	1
ENSDARG00000076386	-0.843144	0.127612	1
ENSDARG00000001767	0.662567	0.128077	1
ENSDARG00000056078	-0.695826	0.128322	1
ENSDARG00000040669	-1.19218	0.128875	1
ENSDARG00000092999	1.38616	0.129296	1
ENSDARG00000100789	0.69288	0.129407	1
ENSDARG00000052496	0.745456	0.129494	1
ENSDARG00000087152	-0.737442	0.129628	1
ENSDARG00000053517	0.958565	0.129825	1
ENSDARG00000103004	0.638588	0.130294	1
ENSDARG00000025920	0.978412	0.130337	1
ENSDARG00000055240	0.832024	0.130583	1
ENSDARG00000104916	-1.10879	0.130608	1
ENSDARG00000093267	1.00959	0.130633	1
ENSDARG00000039499	-0.828011	0.130638	1
ENSDARG00000011190	0.693859	0.130744	1
ENSDARG00000001968	0.751007	0.131085	1
ENSDARG00000067566	-0.750142	0.13147	1
ENSDARG00000056806	-1.23059	0.131707	1
ENSDARG00000025974	0.922355	0.132129	1
ENSDARG00000062873	-2.07012	0.13213	1
ENSDARG00000038682	-1.60091	0.132189	1
ENSDARG00000075163	1.36678	0.132235	1
ENSDARG00000089368	-0.757965	0.132285	1
ENSDARG00000012449	1.11969	0.132456	1
ENSDARG00000094511	-0.8377	0.13277	1
ENSDARG00000104999	-0.780786	0.132801	1
ENSDARG00000098906	0.772331	0.132885	1
ENSDARG00000102586	0.928211	0.133218	1
ENSDARG00000105096	1.42957	0.133675	1
ENSDARG00000021339	-1.07281	0.133812	1
ENSDARG00000077473	-0.733929	0.133855	1
ENSDARG00000076919	1.0569	0.133899	1
ENSDARG00000043581	-0.843221	0.134386	1
ENSDARG00000058533	0.740094	0.134527	1
ENSDARG00000076539	-0.88102	0.134848	1
ENSDARG00000052426	0.707447	0.135088	1
ENSDARG00000074235	0.706758	0.135228	1
ENSDARG00000089627	1.74246	0.135279	1
ENSDARG00000100952	-0.664239	0.135546	1
ENSDARG00000086512	-0.888502	0.135565	1
ENSDARG00000094226	2.98951	0.135646	1
ENSDARG00000013749	-0.91127	0.135727	1
ENSDARG00000104639	-2.37572	0.135806	1
ENSDARG00000042954	-0.901589	0.13612	1
ENSDARG00000041323	-1.19119	0.136421	1
ENSDARG00000003219	-0.913409	0.136747	1
ENSDARG00000079000	0.584294	0.137001	1
ENSDARG00000045157	3.02755	0.137106	1
ENSDARG00000053215	-0.927924	0.137162	1
ENSDARG00000070015	-2.95789	0.137425	1
ENSDARG00000019507	0.868588	0.138012	1
ENSDARG00000088689	0.913275	0.138191	1
ENSDARG00000101062	0.752635	0.13822	1
ENSDARG00000056615	-0.667874	0.138268	1
ENSDARG00000060601	-0.888879	0.138376	1
ENSDARG00000026350	-0.696464	0.139016	1
ENSDARG00000037188	0.655038	0.139021	1
ENSDARG00000068729	0.881594	0.139291	1
ENSDARG00000100919	1.26222	0.139581	1
ENSDARG00000100045	2.93896	0.139664	1
ENSDARG00000093579	2.92753	0.139668	1
ENSDARG00000031317	-0.698796	0.139857	1
ENSDARG00000100373	-0.867871	0.139936	1
ENSDARG00000069292	-1.58881	0.140045	1
ENSDARG00000016773	-0.732286	0.140282	1
ENSDARG00000097489	1.45334	0.140454	1
ENSDARG00000076398	-2.45152	0.140471	1
ENSDARG00000086881	-1.11798	0.140793	1
ENSDARG00000087767	-0.725626	0.140864	1
ENSDARG00000040497	-0.762513	0.14094	1
ENSDARG00000092228	0.695669	0.141199	1
ENSDARG00000045190	-0.768662	0.141528	1
ENSDARG00000093857	0.921471	0.141667	1
ENSDARG00000033134	0.828398	0.141841	1
ENSDARG00000018846	0.956342	0.141945	1
ENSDARG00000034643	-0.621975	0.142591	1
ENSDARG00000096045	1.58072	0.142803	1
ENSDARG00000004954	-0.712186	0.143223	1
ENSDARG00000029761	0.885744	0.143339	1
ENSDARG00000033587	-0.877308	0.143366	1
ENSDARG00000075296	0.859467	0.143698	1
ENSDARG00000062974	0.884309	0.143787	1
ENSDARG00000105562	0.842094	0.144004	1
ENSDARG00000095556	-0.773759	0.144077	1
ENSDARG00000069252	-1.24647	0.144206	1
ENSDARG00000019501	0.654337	0.144212	1
ENSDARG00000074508	0.643032	0.144253	1
ENSDARG00000098909	0.947027	0.144517	1
ENSDARG00000104575	0.865799	0.144545	1
ENSDARG00000069484	0.814705	0.144739	1
ENSDARG00000101752	0.701365	0.144759	1
ENSDARG00000038248	-1.08023	0.144971	1
ENSDARG00000071235	-0.811676	0.145091	1
ENSDARG00000107460	-1.36285	0.145193	1
ENSDARG00000035147	0.723996	0.145249	1
ENSDARG00000022295	-2.52222	0.145265	1
ENSDARG00000013472	0.607343	0.145267	1
ENSDARG00000018022	0.768182	0.145278	1
ENSDARG00000031336	-1.04576	0.145301	1
ENSDARG00000013649	2.32742	0.145388	1
ENSDARG00000099412	-0.846205	0.145493	1
ENSDARG00000013528	0.840676	0.14599	1
ENSDARG00000076933	-0.727602	0.146961	1
ENSDARG00000107675	1.16363	0.147277	1
ENSDARG00000009087	-0.774922	0.147616	1
ENSDARG00000014916	-0.859942	0.147835	1
ENSDARG00000101670	0.781325	0.147883	1
ENSDARG00000086603	-0.771423	0.147916	1
ENSDARG00000035990	0.689939	0.148032	1
ENSDARG00000069370	-0.854983	0.148207	1
ENSDARG00000045792	-1.01809	0.148221	1
ENSDARG00000088432	-1.2933	0.148321	1
ENSDARG00000095949	-0.788063	0.148404	1
ENSDARG00000013236	0.687003	0.148898	1
ENSDARG00000079326	0.805855	0.149386	1
ENSDARG00000033832	-0.826919	0.14954	1
ENSDARG00000043468	-0.682309	0.149636	1
ENSDARG00000003414	-0.955835	0.150091	1
ENSDARG00000056915	-1.59502	0.150217	1
ENSDARG00000071701	-0.641859	0.150268	1
ENSDARG00000104605	-0.808118	0.15066	1
ENSDARG00000098520	0.745828	0.151003	1
ENSDARG00000086254	-0.99332	0.151061	1
ENSDARG00000092285	1.05261	0.151187	1
ENSDARG00000061405	-0.729642	0.151301	1
ENSDARG00000068995	-0.64542	0.151315	1
ENSDARG00000095937	-1.00557	0.15147	1
ENSDARG00000098461	-0.76175	0.151506	1
ENSDARG00000030163	1.18572	0.151608	1
ENSDARG00000105530	-1.01565	0.151653	1
ENSDARG00000032285	0.954136	0.1518	1
ENSDARG00000099437	0.818281	0.152047	1
ENSDARG00000093768	0.948223	0.152219	1
ENSDARG00000040192	-0.632315	0.152416	1
ENSDARG00000036171	1.74916	0.152688	1
ENSDARG00000106153	0.818126	0.152719	1
ENSDARG00000097239	-0.712149	0.15275	1
ENSDARG00000069169	0.714913	0.154102	1
ENSDARG00000031929	-0.787749	0.154263	1
ENSDARG00000073721	0.828434	0.154438	1
ENSDARG00000007663	-1.29009	0.154572	1
ENSDARG00000000767	-0.644496	0.154592	1
ENSDARG00000004305	0.720819	0.155066	1
ENSDARG00000022020	0.757804	0.155485	1
ENSDARG00000015955	-1.02348	0.155537	1
ENSDARG00000010482	0.855578	0.155691	1
ENSDARG00000070857	-0.928199	0.156081	1
ENSDARG00000097964	0.872449	0.156086	1
ENSDARG00000005374	0.599589	0.156131	1
ENSDARG00000006137	-1.43716	0.156138	1
ENSDARG00000092233	2.21769	0.156235	1
ENSDARG00000092359	0.708794	0.156419	1
ENSDARG00000070021	0.903255	0.156432	1
ENSDARG00000042933	-0.628539	0.157014	1
ENSDARG00000051814	-0.8567	0.157022	1
ENSDARG00000031658	0.800412	0.157368	1
ENSDARG00000009733	0.8149	0.157437	1
ENSDARG00000005453	0.882987	0.15759	1
ENSDARG00000102146	-1.02054	0.157684	1
ENSDARG00000000837	0.574237	0.157717	1
ENSDARG00000012137	-0.948238	0.157764	1
ENSDARG00000010312	1.14314	0.157792	1
ENSDARG00000059792	-0.835904	0.15789	1
ENSDARG00000103379	-2.27682	0.158126	1
ENSDARG00000090839	-0.833238	0.15815	1
ENSDARG00000037267	-0.703783	0.158508	1
ENSDARG00000023495	-0.615597	0.158666	1
ENSDARG00000108623	1.04318	0.15885	1
ENSDARG00000100287	-0.823277	0.159203	1
ENSDARG00000104810	0.852225	0.159204	1
ENSDARG00000093584	-0.90433	0.159401	1
ENSDARG00000068993	0.965591	0.15946	1
ENSDARG00000069961	-0.598528	0.159491	1
ENSDARG00000074150	-1.06835	0.159689	1
ENSDARG00000023820	-0.671017	0.159898	1
ENSDARG00000076900	-1.06037	0.159981	1
ENSDARG00000055026	0.81619	0.16025	1
ENSDARG00000058414	-0.863759	0.160261	1
ENSDARG00000104770	-0.847106	0.160543	1
ENSDARG00000074245	0.550511	0.160691	1
ENSDARG00000100654	0.867471	0.160756	1
ENSDARG00000042261	0.769739	0.161053	1
ENSDARG00000006615	-1.29776	0.161123	1
ENSDARG00000105287	-0.571229	0.161256	1
ENSDARG00000079043	-1.25702	0.161469	1
ENSDARG00000103383	1.22427	0.161586	1
ENSDARG00000069957	0.731321	0.161636	1
ENSDARG00000088895	2.3021	0.161838	1
ENSDARG00000099281	-0.614204	0.16205	1
ENSDARG00000054619	0.734398	0.162172	1
ENSDARG00000104201	-0.855927	0.162722	1
ENSDARG00000090783	-0.800812	0.16287	1
ENSDARG00000057698	-0.679936	0.163407	1
ENSDARG00000007127	0.693458	0.163413	1
ENSDARG00000056105	-1.10646	0.163502	1
ENSDARG00000020676	0.592109	0.163813	1
ENSDARG00000028784	-1.1554	0.163928	1
ENSDARG00000062868	0.624056	0.163966	1
ENSDARG00000068288	-0.903688	0.164016	1
ENSDARG00000043684	-0.785491	0.164311	1
ENSDARG00000002991	0.674045	0.164632	1
ENSDARG00000011404	0.749682	0.164701	1
ENSDARG00000082753	-0.722108	0.164809	1
ENSDARG00000104317	-1.12396	0.165546	1
ENSDARG00000060041	0.648486	0.165556	1
ENSDARG00000015070	0.643329	0.165674	1
ENSDARG00000027316	-0.618736	0.166107	1
ENSDARG00000054050	1.12722	0.166234	1
ENSDARG00000013730	-1.08948	0.166322	1
ENSDARG00000100376	-0.554034	0.166346	1
ENSDARG00000005586	0.903687	0.166476	1
ENSDARG00000091419	-0.701173	0.166692	1
ENSDARG00000073802	1.23572	0.167011	1
ENSDARG00000108277	0.658798	0.16774	1
ENSDARG00000054942	-0.818784	0.167841	1
ENSDARG00000078582	0.753076	0.168156	1
ENSDARG00000087176	-1.30904	0.168253	1
ENSDARG00000096687	1.42169	0.168281	1
ENSDARG00000069808	-0.571963	0.168299	1
ENSDARG00000027699	-0.921007	0.168552	1
ENSDARG00000035540	0.59548	0.168568	1
ENSDARG00000093199	1.172	0.168799	1
ENSDARG00000090764	-0.704228	0.168826	1
ENSDARG00000098821	0.586032	0.168924	1
ENSDARG00000104069	-0.563846	0.169103	1
ENSDARG00000074287	-0.563277	0.169677	1
ENSDARG00000028824	-1.41696	0.16977	1
ENSDARG00000004187	0.931412	0.170166	1
ENSDARG00000108709	-2.40427	0.170395	1
ENSDARG00000099599	-1.12667	0.170477	1
ENSDARG00000062494	0.73682	0.170748	1
ENSDARG00000055052	0.677805	0.171064	1
ENSDARG00000009459	0.847798	0.171145	1
ENSDARG00000017058	0.797288	0.171274	1
ENSDARG00000091996	-0.709463	0.171355	1
ENSDARG00000038293	-2.64515	0.171396	1
ENSDARG00000042492	0.793121	0.171485	1
ENSDARG00000092381	-0.860026	0.171822	1
ENSDARG00000015025	0.825097	0.171975	1
ENSDARG00000070830	-1.54176	0.172363	1
ENSDARG00000092949	1.48762	0.172447	1
ENSDARG00000029305	-0.572821	0.172453	1
ENSDARG00000103843	-1.03741	0.173029	1
ENSDARG00000040163	0.649588	0.173226	1
ENSDARG00000040528	-0.893169	0.173258	1
ENSDARG00000093821	0.865813	0.173449	1
ENSDARG00000074298	0.626546	0.173658	1
ENSDARG00000074560	-1.30489	0.173739	1
ENSDARG00000058285	-0.799218	0.174404	1
ENSDARG00000099411	-0.604216	0.174673	1
ENSDARG00000062487	-0.865415	0.174831	1
ENSDARG00000104134	-0.992307	0.174873	1
ENSDARG00000075017	-0.839632	0.174953	1
ENSDARG00000044612	-0.672071	0.174983	1
ENSDARG00000003313	-0.760369	0.17503	1
ENSDARG00000069461	-0.541771	0.175078	1
ENSDARG00000070092	2.14771	0.175418	1
ENSDARG00000039150	-0.602769	0.175455	1
ENSDARG00000011821	-0.832876	0.175463	1
ENSDARG00000055565	-1.6983	0.1756	1
ENSDARG00000103923	0.647676	0.175632	1
ENSDARG00000074217	-0.736486	0.175645	1
ENSDARG00000103490	1.06364	0.175682	1
ENSDARG00000042894	0.703414	0.175892	1
ENSDARG00000061899	-1.18232	0.176048	1
ENSDARG00000070683	-0.797692	0.17607	1
ENSDARG00000053365	-0.696625	0.176134	1
ENSDARG00000054916	-0.732003	0.176261	1
ENSDARG00000025948	0.619721	0.176263	1
ENSDARG00000063908	-0.669883	0.177005	1
ENSDARG00000032571	-0.618617	0.177025	1
ENSDARG00000055400	-0.644371	0.17705	1
ENSDARG00000103746	0.640644	0.17711	1
ENSDARG00000003998	-1.09707	0.177123	1
ENSDARG00000074538	-3.18726	0.177262	1
ENSDARG00000004952	0.879286	0.177282	1
ENSDARG00000036044	-0.67771	0.177336	1
ENSDARG00000098114	-0.579153	0.177897	1
ENSDARG00000045074	-0.832611	0.178182	1
ENSDARG00000078523	0.696031	0.17822	1
ENSDARG00000037603	1.13307	0.17836	1
ENSDARG00000099101	-0.930095	0.178467	1
ENSDARG00000012506	0.609153	0.178525	1
ENSDARG00000079345	-0.813771	0.178555	1
ENSDARG00000057100	0.69895	0.178632	1
ENSDARG00000023886	-1.73503	0.178726	1
ENSDARG00000001498	-0.670771	0.178969	1
ENSDARG00000087983	-0.853371	0.179249	1
ENSDARG00000011909	0.562449	0.179314	1
ENSDARG00000059950	-0.605592	0.179329	1
ENSDARG00000015807	-0.559768	0.179446	1
ENSDARG00000076406	-0.846555	0.179681	1
ENSDARG00000097129	-1.51846	0.179779	1
ENSDARG00000030478	0.818997	0.179807	1
ENSDARG00000039682	-0.962778	0.179883	1
ENSDARG00000036494	0.783931	0.180058	1
ENSDARG00000037403	0.727946	0.18019	1
ENSDARG00000035400	-0.670411	0.1804	1
ENSDARG00000100141	-1.90901	0.180443	1
ENSDARG00000043299	-0.950595	0.1805	1
ENSDARG00000016348	0.733726	0.180588	1
ENSDARG00000086221	-2.28364	0.180592	1
ENSDARG00000051925	1.00173	0.180593	1
ENSDARG00000044204	-1.74184	0.180663	1
ENSDARG00000026224	0.956506	0.180779	1
ENSDARG00000094012	-0.672696	0.180901	1
ENSDARG00000061580	-0.709243	0.180942	1
ENSDARG00000075806	1.48519	0.18104	1
ENSDARG00000021555	-0.873692	0.181323	1
ENSDARG00000099747	0.743815	0.181722	1
ENSDARG00000014402	1.3408	0.181893	1
ENSDARG00000018383	-0.732741	0.181905	1
ENSDARG00000101378	0.604476	0.182293	1
ENSDARG00000087529	0.937911	0.18255	1
ENSDARG00000098374	0.598628	0.182707	1
ENSDARG00000062538	1.30815	0.182908	1
ENSDARG00000026225	0.795758	0.182986	1
ENSDARG00000094210	-0.925024	0.183022	1
ENSDARG00000044807	0.690732	0.183063	1
ENSDARG00000043442	-0.802374	0.183158	1
ENSDARG00000101512	0.70464	0.183263	1
ENSDARG00000105263	-0.686162	0.183322	1
ENSDARG00000087188	0.886657	0.183522	1
ENSDARG00000098140	0.705975	0.183639	1
ENSDARG00000014218	0.746395	0.183978	1
ENSDARG00000089342	0.797429	0.184555	1
ENSDARG00000096739	-1.14037	0.185074	1
ENSDARG00000103634	-1.06223	0.185291	1
ENSDARG00000060023	0.678139	0.185318	1
ENSDARG00000089936	-0.745945	0.185516	1
ENSDARG00000097902	-0.593873	0.185587	1
ENSDARG00000103542	-0.642809	0.185836	1
ENSDARG00000102245	0.61592	0.185843	1
ENSDARG00000038862	-0.806313	0.186187	1
ENSDARG00000087238	0.574324	0.186537	1
ENSDARG00000095729	-1.10933	0.186584	1
ENSDARG00000109022	0.691764	0.186615	1
ENSDARG00000077712	1.75991	0.18672	1
ENSDARG00000100782	-0.752076	0.18693	1
ENSDARG00000101169	-0.640674	0.187016	1
ENSDARG00000101687	0.682519	0.187153	1
ENSDARG00000094281	-0.660322	0.187288	1
ENSDARG00000102675	-0.929121	0.187499	1
ENSDARG00000100630	-0.695753	0.187571	1
ENSDARG00000092551	-0.802159	0.187693	1
ENSDARG00000093416	-0.84828	0.187904	1
ENSDARG00000097118	0.84146	0.188232	1
ENSDARG00000098529	0.692898	0.188259	1
ENSDARG00000034773	0.654251	0.188479	1
ENSDARG00000075730	0.598301	0.188624	1
ENSDARG00000009493	1.04418	0.188707	1
ENSDARG00000079125	0.957183	0.188707	1
ENSDARG00000100969	-0.660519	0.189052	1
ENSDARG00000009402	0.702689	0.189114	1
ENSDARG00000102572	-0.65083	0.189182	1
ENSDARG00000057440	-0.680229	0.18928	1
ENSDARG00000003750	0.655426	0.189482	1
ENSDARG00000103409	0.6143	0.189497	1
ENSDARG00000099509	-0.686063	0.189619	1
ENSDARG00000080018	1.21998	0.18962	1
ENSDARG00000101334	-0.585517	0.189775	1
ENSDARG00000074947	-0.625693	0.189886	1
ENSDARG00000042440	-0.673212	0.189921	1
ENSDARG00000017665	0.727378	0.190164	1
ENSDARG00000100069	1.10538	0.190217	1
ENSDARG00000075515	0.855262	0.190341	1
ENSDARG00000070140	-0.793038	0.190453	1
ENSDARG00000098761	-0.998115	0.190467	1
ENSDARG00000031426	0.839969	0.190639	1
ENSDARG00000040712	0.654387	0.190694	1
ENSDARG00000043509	-0.714983	0.190837	1
ENSDARG00000102338	0.647341	0.190872	1
ENSDARG00000068242	1.3752	0.19105	1
ENSDARG00000040266	0.857895	0.191224	1
ENSDARG00000008976	0.55167	0.191629	1
ENSDARG00000105154	-0.652022	0.191708	1
ENSDARG00000101816	0.695426	0.19176	1
ENSDARG00000079496	0.792721	0.191779	1
ENSDARG00000017994	-1.86017	0.19194	1
ENSDARG00000036985	0.593581	0.191948	1
ENSDARG00000068367	-0.556598	0.192995	1
ENSDARG00000062442	-1.3565	0.193241	1
ENSDARG00000095638	-0.804488	0.193281	1
ENSDARG00000089192	1.77826	0.193436	1
ENSDARG00000038121	0.745849	0.193758	1
ENSDARG00000035694	-1.62657	0.193804	1
ENSDARG00000036687	0.583606	0.194243	1
ENSDARG00000036106	-0.640546	0.194246	1
ENSDARG00000098458	-0.654351	0.194275	1
ENSDARG00000055271	0.716667	0.194291	1
ENSDARG00000071103	1.52423	0.194306	1
ENSDARG00000070568	0.698226	0.194585	1
ENSDARG00000042962	-0.612786	0.194591	1
ENSDARG00000031293	0.511519	0.195001	1
ENSDARG00000035966	-1.11272	0.19529	1
ENSDARG00000093198	-1.16773	0.195518	1
ENSDARG00000093557	0.938261	0.195685	1
ENSDARG00000103478	0.73487	0.195688	1
ENSDARG00000092998	-0.59533	0.195727	1
ENSDARG00000094643	-0.710116	0.196111	1
ENSDARG00000093347	-0.660951	0.196114	1
ENSDARG00000034291	-0.721367	0.196114	1
ENSDARG00000100097	0.78713	0.196186	1
ENSDARG00000003544	0.704053	0.196519	1
ENSDARG00000100513	-0.577264	0.196614	1
ENSDARG00000063008	-1.03606	0.197098	1
ENSDARG00000056018	1.17228	0.197238	1
ENSDARG00000098299	0.735709	0.197316	1
ENSDARG00000003994	-1.09286	0.197812	1
ENSDARG00000015495	-0.752949	0.197841	1
ENSDARG00000057427	-1.84543	0.197881	1
ENSDARG00000103830	0.657459	0.197916	1
ENSDARG00000101954	-1.11524	0.198055	1
ENSDARG00000104730	-0.794566	0.198257	1
ENSDARG00000108080	0.950105	0.198556	1
ENSDARG00000071360	-1.01879	0.198625	1
ENSDARG00000007808	-0.595	0.19869	1
ENSDARG00000103739	0.657887	0.198752	1
ENSDARG00000070427	-0.667945	0.198887	1
ENSDARG00000094693	0.769971	0.19892	1
ENSDARG00000079015	0.643566	0.198993	1
ENSDARG00000098021	0.898337	0.199024	1
ENSDARG00000056767	0.727203	0.19903	1
ENSDARG00000001785	-0.742382	0.199218	1
ENSDARG00000093570	-0.757245	0.199246	1
ENSDARG00000060480	0.647481	0.199472	1
ENSDARG00000040048	1.12438	0.199489	1
ENSDARG00000101563	1.80037	0.19967	1
ENSDARG00000033364	-0.592246	0.200014	1
ENSDARG00000043128	-0.713423	0.200357	1
ENSDARG00000007077	-0.59782	0.200558	1
ENSDARG00000095627	-0.601452	0.200566	1
ENSDARG00000103190	0.525339	0.201125	1
ENSDARG00000051783	-0.636136	0.201182	1
ENSDARG00000098099	-0.689752	0.201215	1
ENSDARG00000076767	1.0488	0.201348	1
ENSDARG00000099002	0.921156	0.201434	1
ENSDARG00000012788	-0.731283	0.201441	1
ENSDARG00000062289	0.716126	0.20146	1
ENSDARG00000099776	0.673358	0.201465	1
ENSDARG00000094681	0.770797	0.201504	1
ENSDARG00000074425	-0.743276	0.201784	1
ENSDARG00000074721	0.801555	0.201924	1
ENSDARG00000104643	-0.70698	0.201932	1
ENSDARG00000097137	-0.619229	0.201959	1
ENSDARG00000078050	0.658969	0.201983	1
ENSDARG00000041947	-0.688021	0.20221	1
ENSDARG00000079858	-0.66285	0.20226	1
ENSDARG00000071021	-0.764822	0.202287	1
ENSDARG00000014428	0.698967	0.202412	1
ENSDARG00000087764	-0.628701	0.202425	1
ENSDARG00000104300	-0.623823	0.202476	1
ENSDARG00000086980	0.624598	0.202479	1
ENSDARG00000041414	-0.75146	0.202516	1
ENSDARG00000093549	-0.579344	0.20267	1
ENSDARG00000097700	-0.971989	0.202902	1
ENSDARG00000107563	-0.570935	0.202911	1
ENSDARG00000078258	-0.639074	0.202919	1
ENSDARG00000018524	1.01577	0.203017	1
ENSDARG00000057949	-0.580665	0.203079	1
ENSDARG00000008472	0.8217	0.203121	1
ENSDARG00000095796	-0.589049	0.20314	1
ENSDARG00000053082	0.573375	0.203177	1
ENSDARG00000017984	-0.820702	0.203283	1
ENSDARG00000074264	0.967891	0.203458	1
ENSDARG00000041858	-2.78951	0.203549	1
ENSDARG00000102200	0.700444	0.20374	1
ENSDARG00000076014	0.698828	0.203797	1
ENSDARG00000004386	-0.86445	0.203818	1
ENSDARG00000088290	1.07884	0.203902	1
ENSDARG00000002192	-0.940684	0.204071	1
ENSDARG00000097725	2.83459	0.204094	1
ENSDARG00000069327	2.84131	0.204184	1
ENSDARG00000103991	-0.51641	0.204226	1
ENSDARG00000012694	0.992992	0.204247	1
ENSDARG00000074749	-0.660327	0.204319	1
ENSDARG00000036628	-0.684664	0.204388	1
ENSDARG00000103917	-0.782305	0.204575	1
ENSDARG00000041041	-0.628546	0.204686	1
ENSDARG00000007418	-0.54633	0.205086	1
ENSDARG00000042000	0.809224	0.205451	1
ENSDARG00000069085	0.652885	0.20568	1
ENSDARG00000102894	-1.08699	0.205874	1
ENSDARG00000086326	0.657885	0.205954	1
ENSDARG00000100163	0.810174	0.206138	1
ENSDARG00000089361	-0.933089	0.206316	1
ENSDARG00000088956	-1.89453	0.206419	1
ENSDARG00000008983	0.782467	0.206492	1
ENSDARG00000103476	0.628477	0.206505	1
ENSDARG00000021378	0.678516	0.206681	1
ENSDARG00000101421	0.727214	0.207141	1
ENSDARG00000094857	0.795812	0.207232	1
ENSDARG00000056750	2.79896	0.207255	1
ENSDARG00000097208	0.688837	0.207401	1
ENSDARG00000019791	0.503763	0.208437	1
ENSDARG00000107842	-0.696659	0.208466	1
ENSDARG00000003203	-1.13053	0.208488	1
ENSDARG00000100598	0.790359	0.208619	1
ENSDARG00000045180	-0.603565	0.208623	1
ENSDARG00000069381	0.881246	0.208672	1
ENSDARG00000070362	-0.607227	0.208868	1
ENSDARG00000035360	0.508137	0.208907	1
ENSDARG00000043081	-0.560156	0.209041	1
ENSDARG00000018891	0.528475	0.209158	1
ENSDARG00000078404	0.702511	0.209336	1
ENSDARG00000090873	0.758989	0.209383	1
ENSDARG00000086927	0.598639	0.209387	1
ENSDARG00000025983	0.746939	0.209468	1
ENSDARG00000024116	-0.592215	0.209618	1
ENSDARG00000088795	-2.55297	0.209838	1
ENSDARG00000032263	0.712994	0.210028	1
ENSDARG00000100412	0.730866	0.21003	1
ENSDARG00000007601	0.603663	0.210188	1
ENSDARG00000077874	-0.866723	0.210208	1
ENSDARG00000094892	0.691196	0.210515	1
ENSDARG00000032849	-0.558789	0.210823	1
ENSDARG00000104387	-0.910296	0.211194	1
ENSDARG00000077291	-0.655851	0.211537	1
ENSDARG00000060532	1.13532	0.211571	1
ENSDARG00000053630	-0.928592	0.211603	1
ENSDARG00000086586	0.81247	0.211956	1
ENSDARG00000013771	-0.653905	0.211967	1
ENSDARG00000106231	-0.638787	0.212114	1
ENSDARG00000069524	-1.45234	0.212143	1
ENSDARG00000093936	-0.737603	0.212154	1
ENSDARG00000104043	-0.573194	0.212165	1
ENSDARG00000104831	0.686025	0.212171	1
ENSDARG00000005627	0.687633	0.212217	1
ENSDARG00000104800	-0.661958	0.212353	1
ENSDARG00000056929	0.655775	0.212354	1
ENSDARG00000068431	0.774155	0.212371	1
ENSDARG00000036415	-0.501444	0.212579	1
ENSDARG00000096690	0.756599	0.212645	1
ENSDARG00000094088	-0.653514	0.212744	1
ENSDARG00000069435	-0.981361	0.212995	1
ENSDARG00000103525	0.707448	0.213135	1
ENSDARG00000093945	-0.569347	0.213556	1
ENSDARG00000104541	0.692493	0.21364	1
ENSDARG00000078238	0.688076	0.213648	1
ENSDARG00000077217	-0.673957	0.213741	1
ENSDARG00000104660	0.586595	0.213761	1
ENSDARG00000036826	0.729756	0.213791	1
ENSDARG00000073814	1.36415	0.213979	1
ENSDARG00000023298	-0.642703	0.214009	1
ENSDARG00000038786	0.832524	0.214066	1
ENSDARG00000042357	-0.626314	0.214066	1
ENSDARG00000005673	0.671811	0.214169	1
ENSDARG00000076789	-0.625127	0.214454	1
ENSDARG00000091746	0.739516	0.214542	1
ENSDARG00000040487	0.680475	0.214618	1
ENSDARG00000023104	0.493842	0.214873	1
ENSDARG00000009958	0.595822	0.214879	1
ENSDARG00000079327	0.67056	0.214888	1
ENSDARG00000098798	0.831142	0.215008	1
ENSDARG00000079166	-0.614667	0.215407	1
ENSDARG00000094041	-0.645282	0.215475	1
ENSDARG00000090890	-0.593075	0.215669	1
ENSDARG00000029290	-0.722364	0.21597	1
ENSDARG00000029124	0.589575	0.216002	1
ENSDARG00000079547	0.705663	0.216004	1
ENSDARG00000100113	-0.755263	0.216156	1
ENSDARG00000108727	-0.670698	0.216243	1
ENSDARG00000001782	-0.622479	0.21629	1
ENSDARG00000097421	-1.19517	0.216291	1
ENSDARG00000088885	-0.675026	0.216312	1
ENSDARG00000051731	0.836178	0.216379	1
ENSDARG00000060243	-0.679044	0.216543	1
ENSDARG00000015164	0.640244	0.216569	1
ENSDARG00000102679	0.677894	0.216628	1
ENSDARG00000098591	0.580778	0.216748	1
ENSDARG00000069411	-1.3697	0.216809	1
ENSDARG00000055986	-0.824043	0.216984	1
ENSDARG00000102915	-0.77889	0.217107	1
ENSDARG00000037398	-0.689308	0.217215	1
ENSDARG00000074889	0.651069	0.217296	1
ENSDARG00000057113	-0.525496	0.217354	1
ENSDARG00000057633	0.556871	0.217455	1
ENSDARG00000092158	-0.488202	0.217494	1
ENSDARG00000028048	-0.648356	0.217808	1
ENSDARG00000058660	0.530205	0.217926	1
ENSDARG00000042732	-0.548392	0.218148	1
ENSDARG00000091869	0.732492	0.218237	1
ENSDARG00000017274	-0.748204	0.218569	1
ENSDARG00000069958	0.679993	0.21859	1
ENSDARG00000035129	-0.503609	0.218791	1
ENSDARG00000102578	1.09459	0.219255	1
ENSDARG00000038683	-0.655271	0.21937	1
ENSDARG00000059738	0.603728	0.219408	1
ENSDARG00000104035	-2.74963	0.21945	1
ENSDARG00000079387	-0.634449	0.219774	1
ENSDARG00000061081	-0.680958	0.22019	1
ENSDARG00000062192	0.496194	0.220238	1
ENSDARG00000004574	0.662503	0.220324	1
ENSDARG00000044074	-0.659114	0.220364	1
ENSDARG00000098903	0.627913	0.220396	1
ENSDARG00000057907	0.675569	0.220535	1
ENSDARG00000058257	-0.527952	0.220734	1
ENSDARG00000036215	-0.69702	0.220869	1
ENSDARG00000100115	0.720532	0.220937	1
ENSDARG00000102392	-0.692135	0.221063	1
ENSDARG00000090617	0.839406	0.221158	1
ENSDARG00000108414	0.838878	0.221256	1
ENSDARG00000104391	-0.879089	0.221367	1
ENSDARG00000060927	-0.988993	0.221522	1
ENSDARG00000043074	-0.655427	0.221623	1
ENSDARG00000076321	0.709192	0.221666	1
ENSDARG00000059294	-0.551325	0.221805	1
ENSDARG00000034042	-0.58922	0.221816	1
ENSDARG00000007244	-0.510179	0.221851	1
ENSDARG00000088002	-0.651047	0.222014	1
ENSDARG00000036282	-0.498212	0.222023	1
ENSDARG00000090879	-1.14183	0.222157	1
ENSDARG00000044613	-0.571214	0.222502	1
ENSDARG00000016161	-2.00152	0.222619	1
ENSDARG00000077686	0.688905	0.222734	1
ENSDARG00000005897	0.585842	0.223016	1
ENSDARG00000086996	-0.616203	0.223305	1
ENSDARG00000042458	0.508806	0.22339	1
ENSDARG00000062811	-0.665079	0.223416	1
ENSDARG00000078866	0.552385	0.223429	1
ENSDARG00000104082	0.583893	0.223486	1
ENSDARG00000052697	-0.481637	0.223619	1
ENSDARG00000075400	0.76768	0.223668	1
ENSDARG00000097819	0.540626	0.223795	1
ENSDARG00000071772	0.953166	0.223905	1
ENSDARG00000069661	0.690948	0.224019	1
ENSDARG00000088799	0.797738	0.224263	1
ENSDARG00000020623	-0.46185	0.224269	1
ENSDARG00000036382	-0.654163	0.224347	1
ENSDARG00000090646	0.82473	0.224382	1
ENSDARG00000003904	-0.556954	0.224624	1
ENSDARG00000005221	-1.40678	0.224822	1
ENSDARG00000036820	-0.611864	0.224987	1
ENSDARG00000034677	-0.664677	0.225036	1
ENSDARG00000093457	-1.45464	0.225076	1
ENSDARG00000077414	-0.583738	0.225209	1
ENSDARG00000091042	0.602371	0.225462	1
ENSDARG00000027750	-0.594435	0.225651	1
ENSDARG00000099078	0.705108	0.225728	1
ENSDARG00000073699	1.0278	0.225884	1
ENSDARG00000100155	0.558937	0.225988	1
ENSDARG00000007769	-0.772439	0.226032	1
ENSDARG00000041348	-2.32121	0.226271	1
ENSDARG00000052082	-0.557553	0.226582	1
ENSDARG00000091757	-0.677531	0.226629	1
ENSDARG00000024219	0.595005	0.22671	1
ENSDARG00000096632	-0.668376	0.226714	1
ENSDARG00000107509	0.863597	0.22677	1
ENSDARG00000016404	0.636774	0.226777	1
ENSDARG00000052045	-0.562802	0.226856	1
ENSDARG00000100452	-0.578492	0.226866	1
ENSDARG00000044672	1.6046	0.226963	1
ENSDARG00000070620	0.797823	0.226975	1
ENSDARG00000099821	0.975296	0.227068	1
ENSDARG00000003635	-0.637732	0.227088	1
ENSDARG00000104488	0.854609	0.227099	1
ENSDARG00000015998	0.70217	0.227209	1
ENSDARG00000026348	-0.93221	0.227368	1
ENSDARG00000053358	-0.942534	0.227415	1
ENSDARG00000008049	-0.519082	0.227703	1
ENSDARG00000039381	-0.625992	0.227734	1
ENSDARG00000002249	-0.574754	0.227791	1
ENSDARG00000018616	0.884215	0.227809	1
ENSDARG00000088331	0.800615	0.22804	1
ENSDARG00000010407	0.907003	0.22808	1
ENSDARG00000022509	-0.544751	0.22826	1
ENSDARG00000003251	1.15511	0.228293	1
ENSDARG00000015422	-0.51274	0.228314	1
ENSDARG00000040503	-0.559323	0.228351	1
ENSDARG00000059815	-0.765875	0.228371	1
ENSDARG00000095400	-0.62063	0.228889	1
ENSDARG00000099351	0.801929	0.228923	1
ENSDARG00000069951	-0.789627	0.228942	1
ENSDARG00000108227	1.1611	0.228948	1
ENSDARG00000022996	0.598848	0.229129	1
ENSDARG00000107226	2.47038	0.229504	1
ENSDARG00000068265	-0.574454	0.229612	1
ENSDARG00000104936	1.18001	0.229828	1
ENSDARG00000104937	0.61865	0.229894	1
ENSDARG00000096097	-2.13645	0.229929	1
ENSDARG00000037390	-0.830479	0.230055	1
ENSDARG00000078102	0.619912	0.230066	1
ENSDARG00000018008	0.727449	0.230234	1
ENSDARG00000059925	0.49169	0.230392	1
ENSDARG00000036793	0.776829	0.230659	1
ENSDARG00000075783	0.767437	0.230701	1
ENSDARG00000056248	0.654614	0.230741	1
ENSDARG00000038076	-0.572396	0.230791	1
ENSDARG00000054304	0.754298	0.230809	1
ENSDARG00000086098	0.742959	0.230955	1
ENSDARG00000091906	-0.764957	0.231303	1
ENSDARG00000027423	0.592217	0.231352	1
ENSDARG00000102825	0.741143	0.23176	1
ENSDARG00000096637	-0.720912	0.23179	1
ENSDARG00000104492	0.647694	0.231814	1
ENSDARG00000057830	-1.3351	0.231825	1
ENSDARG00000039900	0.79857	0.232445	1
ENSDARG00000016745	-0.477258	0.232489	1
ENSDARG00000042332	-0.558425	0.2326	1
ENSDARG00000101785	-0.609263	0.232745	1
ENSDARG00000001804	-0.465996	0.232863	1
ENSDARG00000099752	-0.760332	0.232889	1
ENSDARG00000059855	-0.775121	0.233203	1
ENSDARG00000052429	-0.536913	0.23348	1
ENSDARG00000062376	1.60621	0.233549	1
ENSDARG00000107432	0.767839	0.233692	1
ENSDARG00000099280	0.478527	0.233747	1
ENSDARG00000097285	-1.20931	0.233794	1
ENSDARG00000102579	-2.08078	0.233984	1
ENSDARG00000061473	-0.715485	0.2342	1
ENSDARG00000043446	-0.522203	0.234562	1
ENSDARG00000099533	0.596197	0.2346	1
ENSDARG00000093562	0.955591	0.234682	1
ENSDARG00000103791	-0.561862	0.234836	1
ENSDARG00000100990	-0.510029	0.234846	1
ENSDARG00000006292	-0.898733	0.234874	1
ENSDARG00000024548	1.25007	0.23503	1
ENSDARG00000098638	-0.724355	0.235051	1
ENSDARG00000038881	-0.732949	0.23547	1
ENSDARG00000006526	-0.644669	0.235818	1
ENSDARG00000076472	-0.568468	0.235855	1
ENSDARG00000098904	0.600912	0.235897	1
ENSDARG00000069804	0.967074	0.236093	1
ENSDARG00000045415	0.548164	0.236104	1
ENSDARG00000018921	-0.558684	0.236291	1
ENSDARG00000017798	0.540925	0.236323	1
ENSDARG00000002131	0.608525	0.236335	1
ENSDARG00000062788	-1.04632	0.236336	1
ENSDARG00000059711	0.559182	0.236545	1
ENSDARG00000024195	0.557388	0.236713	1
ENSDARG00000067797	-0.567282	0.236776	1
ENSDARG00000043716	0.704777	0.236807	1
ENSDARG00000036571	0.673196	0.237015	1
ENSDARG00000058822	0.782352	0.237018	1
ENSDARG00000106792	-0.661145	0.237159	1
ENSDARG00000029114	0.790552	0.23722	1
ENSDARG00000101671	-1.1153	0.237305	1
ENSDARG00000068865	0.586557	0.237366	1
ENSDARG00000005540	0.49932	0.237396	1
ENSDARG00000071562	0.792907	0.237472	1
ENSDARG00000093702	-0.638446	0.237549	1
ENSDARG00000069654	0.592391	0.237667	1
ENSDARG00000074732	-0.762953	0.237782	1
ENSDARG00000108332	-0.668953	0.237953	1
ENSDARG00000030114	0.564918	0.237958	1
ENSDARG00000102076	-0.548105	0.238066	1
ENSDARG00000086764	0.486311	0.238095	1
ENSDARG00000045371	-1.67052	0.238199	1
ENSDARG00000098642	0.816596	0.238241	1
ENSDARG00000074740	0.674434	0.238361	1
ENSDARG00000100275	-0.592341	0.238448	1
ENSDARG00000102310	1.20418	0.238549	1
ENSDARG00000101156	1.2697	0.238713	1
ENSDARG00000057738	0.765196	0.238787	1
ENSDARG00000086342	-0.459252	0.238794	1
ENSDARG00000079175	-0.627545	0.238812	1
ENSDARG00000104919	-1.04666	0.238979	1
ENSDARG00000073781	0.814547	0.239124	1
ENSDARG00000091209	-0.716785	0.23935	1
ENSDARG00000043757	0.578383	0.239383	1
ENSDARG00000102554	-0.654537	0.239472	1
ENSDARG00000105551	-0.489294	0.239533	1
ENSDARG00000034785	-1.09265	0.239609	1
ENSDARG00000025403	-0.655618	0.239799	1
ENSDARG00000086494	0.65738	0.23983	1
ENSDARG00000095820	0.729419	0.23989	1
ENSDARG00000055314	0.620873	0.239897	1
ENSDARG00000015551	-0.572326	0.23994	1
ENSDARG00000090427	-0.547859	0.239978	1
ENSDARG00000035909	0.634877	0.239979	1
ENSDARG00000017525	0.601007	0.240266	1
ENSDARG00000017522	0.518597	0.240272	1
ENSDARG00000088293	-0.562266	0.240301	1
ENSDARG00000075565	0.61102	0.240348	1
ENSDARG00000094104	-0.616936	0.240508	1
ENSDARG00000096533	-0.916844	0.240696	1
ENSDARG00000092459	-0.745317	0.240704	1
ENSDARG00000092809	-0.629014	0.241018	1
ENSDARG00000079310	-0.838228	0.241075	1
ENSDARG00000080337	-0.66	0.241146	1
ENSDARG00000035871	-0.609617	0.241157	1
ENSDARG00000103193	-0.554658	0.241172	1
ENSDARG00000102793	-1.03233	0.241402	1
ENSDARG00000100479	0.720897	0.241461	1
ENSDARG00000000370	0.522368	0.241581	1
ENSDARG00000101112	-0.667865	0.241585	1
ENSDARG00000062510	0.564939	0.24176	1
ENSDARG00000089328	0.633376	0.241822	1
ENSDARG00000100164	0.680211	0.242146	1
ENSDARG00000088354	0.556779	0.24244	1
ENSDARG00000042908	-0.59351	0.242595	1
ENSDARG00000004262	-0.568495	0.242711	1
ENSDARG00000021082	0.531896	0.242713	1
ENSDARG00000057984	-0.574539	0.242803	1
ENSDARG00000055226	-0.55038	0.242841	1
ENSDARG00000095332	0.911248	0.242868	1
ENSDARG00000036308	0.548354	0.242945	1
ENSDARG00000007219	0.575333	0.24343	1
ENSDARG00000099195	-0.766423	0.243465	1
ENSDARG00000100797	0.60393	0.243755	1
ENSDARG00000104457	0.935998	0.24376	1
ENSDARG00000076896	1.26167	0.24376	1
ENSDARG00000016691	-0.509967	0.24407	1
ENSDARG00000031136	-0.560936	0.244097	1
ENSDARG00000057706	-0.586323	0.244116	1
ENSDARG00000052115	-0.57225	0.244127	1
ENSDARG00000099084	0.555209	0.244148	1
ENSDARG00000019128	-0.581509	0.244204	1
ENSDARG00000087196	-0.701181	0.244228	1
ENSDARG00000030053	-0.571485	0.244555	1
ENSDARG00000030644	0.582045	0.244598	1
ENSDARG00000089362	-0.688352	0.244647	1
ENSDARG00000039502	-0.667112	0.244816	1
ENSDARG00000039051	-0.735855	0.244975	1
ENSDARG00000067992	-0.712789	0.244984	1
ENSDARG00000077308	-0.713638	0.244995	1
ENSDARG00000038882	0.681053	0.245009	1
ENSDARG00000101406	-0.572671	0.245042	1
ENSDARG00000040178	-0.623494	0.245065	1
ENSDARG00000075265	-0.672752	0.245131	1
ENSDARG00000086332	-0.529159	0.245146	1
ENSDARG00000033616	-0.61574	0.24524	1
ENSDARG00000076518	0.460208	0.245477	1
ENSDARG00000075592	-0.551476	0.245556	1
ENSDARG00000078093	-0.584912	0.245742	1
ENSDARG00000077709	-0.578649	0.245874	1
ENSDARG00000069929	0.681898	0.246039	1
ENSDARG00000090912	-0.51619	0.24604	1
ENSDARG00000021916	1.11321	0.246097	1
ENSDARG00000014592	0.529842	0.246097	1
ENSDARG00000042329	0.50652	0.246419	1
ENSDARG00000102058	-0.637214	0.24669	1
ENSDARG00000071347	0.682774	0.246916	1
ENSDARG00000102887	-0.488194	0.247011	1
ENSDARG00000101205	0.701894	0.247053	1
ENSDARG00000054340	-0.654497	0.247134	1
ENSDARG00000055539	-1.59179	0.247189	1
ENSDARG00000062621	0.587678	0.247218	1
ENSDARG00000045836	-0.576331	0.247514	1
ENSDARG00000101891	0.572724	0.247677	1
ENSDARG00000030176	-0.596202	0.247738	1
ENSDARG00000017739	-1.01154	0.247738	1
ENSDARG00000013168	-0.667887	0.247771	1
ENSDARG00000098562	-0.602969	0.247823	1
ENSDARG00000058730	-0.526368	0.247906	1
ENSDARG00000062661	-1.29697	0.248145	1
ENSDARG00000095136	-0.699224	0.248199	1
ENSDARG00000077068	0.746142	0.248419	1
ENSDARG00000104283	0.552609	0.248482	1
ENSDARG00000055223	0.621641	0.248609	1
ENSDARG00000105818	-0.622977	0.248668	1
ENSDARG00000031560	0.61049	0.248669	1
ENSDARG00000089463	0.725926	0.248726	1
ENSDARG00000053961	-0.833152	0.248802	1
ENSDARG00000108053	0.612665	0.248876	1
ENSDARG00000001825	0.679027	0.248994	1
ENSDARG00000073911	0.672552	0.249151	1
ENSDARG00000095224	0.521093	0.249261	1
ENSDARG00000106460	0.875482	0.249352	1
ENSDARG00000079462	-0.854229	0.249579	1
ENSDARG00000059252	2.13538	0.249708	1
ENSDARG00000017744	0.592838	0.249714	1
ENSDARG00000101990	-0.59275	0.249729	1
ENSDARG00000076250	0.703734	0.249804	1
ENSDARG00000004297	0.588496	0.249941	1
ENSDARG00000042336	-0.632367	0.250004	1
ENSDARG00000089919	-0.713855	0.250218	1
ENSDARG00000031228	-0.592872	0.250239	1
ENSDARG00000074185	0.731914	0.25025	1
ENSDARG00000069476	-0.554996	0.250507	1
ENSDARG00000062893	0.948357	0.250533	1
ENSDARG00000028067	-0.485584	0.250638	1
ENSDARG00000062222	-0.587725	0.251132	1
ENSDARG00000094770	1.36352	0.251253	1
ENSDARG00000063612	-0.539879	0.251273	1
ENSDARG00000073711	0.576847	0.251337	1
ENSDARG00000002546	1.65318	0.25167	1
ENSDARG00000059707	0.5116	0.251706	1
ENSDARG00000040610	-0.738546	0.251794	1
ENSDARG00000043912	0.979762	0.251846	1
ENSDARG00000017985	-0.57296	0.251956	1
ENSDARG00000107431	-0.68063	0.25235	1
ENSDARG00000054771	0.716369	0.252511	1
ENSDARG00000105077	0.672785	0.252599	1
ENSDARG00000074062	-0.702037	0.252682	1
ENSDARG00000071076	-1.27228	0.253053	1
ENSDARG00000005786	0.7178	0.253113	1
ENSDARG00000027065	-0.581704	0.253116	1
ENSDARG00000043154	-0.598211	0.253256	1
ENSDARG00000074645	0.619717	0.253306	1
ENSDARG00000073876	-0.687013	0.253518	1
ENSDARG00000101702	-0.774022	0.253654	1
ENSDARG00000052626	-0.79999	0.253696	1
ENSDARG00000043342	-0.710972	0.253888	1
ENSDARG00000043680	0.467245	0.253958	1
ENSDARG00000052480	0.514173	0.254323	1
ENSDARG00000035695	-0.620535	0.254383	1
ENSDARG00000023217	0.861458	0.254473	1
ENSDARG00000054848	-0.598776	0.254565	1
ENSDARG00000006110	-0.693072	0.254587	1
ENSDARG00000018006	0.435954	0.254594	1
ENSDARG00000044010	-0.683813	0.254925	1
ENSDARG00000102440	0.666453	0.254942	1
ENSDARG00000035907	-0.587163	0.255	1
ENSDARG00000004114	0.541627	0.25539	1
ENSDARG00000007795	-0.628065	0.25539	1
ENSDARG00000060551	0.616135	0.255404	1
ENSDARG00000000086	0.457424	0.255462	1
ENSDARG00000063626	-0.550682	0.255471	1
ENSDARG00000104119	0.602729	0.255492	1
ENSDARG00000005821	-0.531141	0.255582	1
ENSDARG00000007708	-0.550774	0.255645	1
ENSDARG00000079903	-0.692391	0.255673	1
ENSDARG00000053956	0.459006	0.255759	1
ENSDARG00000046087	0.915818	0.255781	1
ENSDARG00000101115	-0.511562	0.255821	1
ENSDARG00000108833	0.556168	0.255937	1
ENSDARG00000104593	-1.35085	0.25597	1
ENSDARG00000060149	-0.684381	0.256117	1
ENSDARG00000004877	0.45322	0.25652	1
ENSDARG00000068784	-0.569119	0.256538	1
ENSDARG00000076360	-0.498186	0.256593	1
ENSDARG00000104841	0.755101	0.256607	1
ENSDARG00000041107	0.70439	0.256623	1
ENSDARG00000091359	0.66387	0.256717	1
ENSDARG00000045408	-0.489493	0.256837	1
ENSDARG00000070019	0.517327	0.257254	1
ENSDARG00000053136	-0.606688	0.257341	1
ENSDARG00000062501	-0.638877	0.25738	1
ENSDARG00000025034	-0.726276	0.257409	1
ENSDARG00000068374	0.690626	0.257425	1
ENSDARG00000033735	-0.523327	0.257524	1
ENSDARG00000043406	0.892846	0.257707	1
ENSDARG00000105316	0.647355	0.257778	1
ENSDARG00000057128	0.527177	0.257781	1
ENSDARG00000042259	0.637624	0.257829	1
ENSDARG00000101034	0.666157	0.257831	1
ENSDARG00000032653	0.667472	0.257885	1
ENSDARG00000096803	-0.503784	0.258149	1
ENSDARG00000021787	-0.689929	0.258161	1
ENSDARG00000030166	-0.671141	0.25838	1
ENSDARG00000098515	0.668213	0.258617	1
ENSDARG00000063627	0.626468	0.258859	1
ENSDARG00000069619	0.529746	0.258923	1
ENSDARG00000067784	0.696321	0.259085	1
ENSDARG00000087717	0.711069	0.259199	1
ENSDARG00000062699	0.847837	0.259412	1
ENSDARG00000079625	0.561563	0.259757	1
ENSDARG00000079271	-0.547124	0.259788	1
ENSDARG00000102436	0.6326	0.259885	1
ENSDARG00000097082	0.895229	0.260008	1
ENSDARG00000059322	0.613765	0.260033	1
ENSDARG00000060072	-0.542858	0.260072	1
ENSDARG00000103962	0.498834	0.260099	1
ENSDARG00000058413	-0.587061	0.260171	1
ENSDARG00000100834	2.29363	0.260237	1
ENSDARG00000055974	-0.479963	0.260275	1
ENSDARG00000105866	0.580318	0.260309	1
ENSDARG00000092014	2.44629	0.260313	1
ENSDARG00000095603	0.726625	0.26034	1
ENSDARG00000097973	-0.500577	0.26036	1
ENSDARG00000103316	-1.62636	0.260495	1
ENSDARG00000104358	0.61159	0.260519	1
ENSDARG00000024740	-0.723412	0.260671	1
ENSDARG00000045846	0.486858	0.261011	1
ENSDARG00000052129	-0.582352	0.261064	1
ENSDARG00000103760	1.90294	0.261175	1
ENSDARG00000011769	0.936347	0.261229	1
ENSDARG00000070995	-0.543119	0.26124	1
ENSDARG00000079980	-1.02284	0.261397	1
ENSDARG00000075487	0.71944	0.26149	1
ENSDARG00000011072	0.737305	0.261569	1
ENSDARG00000092870	-0.579237	0.26187	1
ENSDARG00000076634	0.712381	0.261933	1
ENSDARG00000095675	-0.665074	0.262676	1
ENSDARG00000087599	0.659444	0.262835	1
ENSDARG00000097006	-0.630585	0.262934	1
ENSDARG00000020134	0.481563	0.263128	1
ENSDARG00000053684	-0.572665	0.26328	1
ENSDARG00000009499	0.516357	0.26333	1
ENSDARG00000074868	0.564231	0.263363	1
ENSDARG00000032077	-0.595925	0.263396	1
ENSDARG00000056151	-0.703597	0.263486	1
ENSDARG00000077982	-0.653437	0.263562	1
ENSDARG00000090396	-0.557624	0.263591	1
ENSDARG00000090142	0.546638	0.263708	1
ENSDARG00000098424	0.576106	0.263759	1
ENSDARG00000099516	-0.642828	0.263867	1
ENSDARG00000014215	-0.579149	0.263996	1
ENSDARG00000058566	0.728269	0.26402	1
ENSDARG00000100772	0.738784	0.264024	1
ENSDARG00000086678	0.47394	0.264037	1
ENSDARG00000001014	0.521707	0.264073	1
ENSDARG00000102902	0.557565	0.264105	1
ENSDARG00000087087	0.747005	0.264207	1
ENSDARG00000077471	0.492161	0.264287	1
ENSDARG00000061040	0.5328	0.264451	1
ENSDARG00000104108	-0.727941	0.264559	1
ENSDARG00000076309	0.691742	0.26462	1
ENSDARG00000076622	0.517097	0.264679	1
ENSDARG00000055589	-0.614932	0.264853	1
ENSDARG00000042014	0.862415	0.264872	1
ENSDARG00000026990	-0.58251	0.264884	1
ENSDARG00000034181	-0.532537	0.2649	1
ENSDARG00000104380	0.661148	0.264905	1
ENSDARG00000061699	0.586407	0.265037	1
ENSDARG00000018281	1.23761	0.265066	1
ENSDARG00000059333	0.530895	0.265084	1
ENSDARG00000040668	-1.16606	0.265104	1
ENSDARG00000027140	0.52524	0.265334	1
ENSDARG00000098570	-0.721554	0.265432	1
ENSDARG00000100823	-0.464135	0.265474	1
ENSDARG00000097212	-1.30473	0.265608	1
ENSDARG00000042496	0.450597	0.265617	1
ENSDARG00000107154	-0.589064	0.265744	1
ENSDARG00000039243	-0.641392	0.265838	1
ENSDARG00000003421	0.748664	0.265934	1
ENSDARG00000016474	-0.574573	0.265991	1
ENSDARG00000056330	-0.570813	0.266207	1
ENSDARG00000091561	-0.783443	0.26622	1
ENSDARG00000100482	0.710835	0.266285	1
ENSDARG00000038574	0.992233	0.266492	1
ENSDARG00000069995	0.623685	0.266827	1
ENSDARG00000104399	-0.591335	0.266839	1
ENSDARG00000030913	0.485369	0.266844	1
ENSDARG00000053544	1.13933	0.266862	1
ENSDARG00000095345	0.550929	0.267075	1
ENSDARG00000031203	-0.514766	0.267089	1
ENSDARG00000031359	0.73802	0.267099	1
ENSDARG00000020509	0.672311	0.267236	1
ENSDARG00000093304	-0.584292	0.267304	1
ENSDARG00000059020	-0.565478	0.267676	1
ENSDARG00000037593	0.560657	0.267691	1
ENSDARG00000058410	1.25349	0.26789	1
ENSDARG00000098873	0.588105	0.268164	1
ENSDARG00000008305	1.45157	0.268274	1
ENSDARG00000093563	0.491936	0.268383	1
ENSDARG00000040177	-0.663392	0.268572	1
ENSDARG00000060951	0.481125	0.268617	1
ENSDARG00000057315	-0.546069	0.268712	1
ENSDARG00000068030	-0.579428	0.268713	1
ENSDARG00000094204	0.446839	0.268871	1
ENSDARG00000054202	-0.970311	0.268905	1
ENSDARG00000100402	0.536205	0.269049	1
ENSDARG00000006978	0.654104	0.269108	1
ENSDARG00000067646	1.23033	0.269173	1
ENSDARG00000086877	0.672851	0.269258	1
ENSDARG00000057913	-0.494898	0.269407	1
ENSDARG00000015502	0.545591	0.269413	1
ENSDARG00000063572	-0.635679	0.269505	1
ENSDARG00000016607	-0.53098	0.26975	1
ENSDARG00000090988	0.69152	0.269876	1
ENSDARG00000101794	-0.429181	0.269954	1
ENSDARG00000101289	-0.483205	0.270195	1
ENSDARG00000101256	0.509252	0.270423	1
ENSDARG00000006353	-0.481966	0.270572	1
ENSDARG00000101792	0.487637	0.270652	1
ENSDARG00000104359	-0.568826	0.27066	1
ENSDARG00000018529	-0.462633	0.270693	1
ENSDARG00000017624	-0.575613	0.270954	1
ENSDARG00000074169	0.447456	0.271027	1
ENSDARG00000016336	0.591564	0.271163	1
ENSDARG00000093102	-0.592432	0.271185	1
ENSDARG00000038805	-0.616735	0.271338	1
ENSDARG00000069018	0.89038	0.271388	1
ENSDARG00000005595	-0.908165	0.271477	1
ENSDARG00000061070	0.942608	0.271509	1
ENSDARG00000102529	-1.32065	0.271558	1
ENSDARG00000088929	-0.494147	0.271577	1
ENSDARG00000080019	0.514742	0.27159	1
ENSDARG00000099745	0.630389	0.271602	1
ENSDARG00000019530	0.497349	0.271748	1
ENSDARG00000077759	-2.00749	0.271796	1
ENSDARG00000077741	-1.98134	0.271814	1
ENSDARG00000069043	-0.583433	0.27203	1
ENSDARG00000054154	0.499862	0.272091	1
ENSDARG00000001817	0.651188	0.272159	1
ENSDARG00000057231	0.488324	0.272241	1
ENSDARG00000101707	0.555054	0.272411	1
ENSDARG00000037813	0.644461	0.27256	1
ENSDARG00000071224	-0.570226	0.272824	1
ENSDARG00000045606	-0.621081	0.272986	1
ENSDARG00000105261	0.577142	0.273067	1
ENSDARG00000019907	0.676537	0.273097	1
ENSDARG00000101017	-0.569326	0.273227	1
ENSDARG00000045955	1.21774	0.273236	1
ENSDARG00000103492	-0.868136	0.273285	1
ENSDARG00000104166	-0.630554	0.273328	1
ENSDARG00000104269	0.838034	0.273577	1
ENSDARG00000055588	0.47782	0.273637	1
ENSDARG00000070546	0.983719	0.273673	1
ENSDARG00000093125	0.468535	0.273722	1
ENSDARG00000098363	-0.580355	0.273753	1
ENSDARG00000102111	0.536797	0.273953	1
ENSDARG00000068417	-2.27685	0.274099	1
ENSDARG00000099786	0.446002	0.274101	1
ENSDARG00000042057	0.495662	0.27426	1
ENSDARG00000022768	0.498661	0.27429	1
ENSDARG00000107601	0.604609	0.274337	1
ENSDARG00000062304	-0.502819	0.27437	1
ENSDARG00000020642	0.517871	0.274413	1
ENSDARG00000033609	-0.48962	0.274485	1
ENSDARG00000042518	0.547134	0.274928	1
ENSDARG00000013787	-1.60782	0.275012	1
ENSDARG00000104384	0.661761	0.275045	1
ENSDARG00000098871	0.689744	0.275185	1
ENSDARG00000093044	-0.593543	0.275212	1
ENSDARG00000102325	0.531954	0.275289	1
ENSDARG00000090598	0.584729	0.2753	1
ENSDARG00000102645	0.441066	0.275537	1
ENSDARG00000102291	-0.509132	0.275542	1
ENSDARG00000063050	0.569383	0.27574	1
ENSDARG00000067676	0.565105	0.275949	1
ENSDARG00000104339	0.573739	0.276096	1
ENSDARG00000006372	-0.606837	0.2762	1
ENSDARG00000102657	-0.54045	0.276441	1
ENSDARG00000105999	0.581961	0.276603	1
ENSDARG00000060768	0.49832	0.276641	1
ENSDARG00000102305	-0.439811	0.276653	1
ENSDARG00000008637	-0.757201	0.276944	1
ENSDARG00000097176	-0.596141	0.276985	1
ENSDARG00000107467	-0.452794	0.27705	1
ENSDARG00000094885	-1.69267	0.277078	1
ENSDARG00000010816	1.16437	0.277209	1
ENSDARG00000098834	0.466928	0.277271	1
ENSDARG00000089903	0.672856	0.277368	1
ENSDARG00000079891	0.753205	0.277489	1
ENSDARG00000075785	0.589462	0.277705	1
ENSDARG00000076257	-1.02347	0.277729	1
ENSDARG00000105002	-0.697381	0.277825	1
ENSDARG00000004754	0.527143	0.278335	1
ENSDARG00000052527	0.594998	0.278746	1
ENSDARG00000079233	0.697128	0.278857	1
ENSDARG00000071524	0.471922	0.278934	1
ENSDARG00000101669	0.554898	0.27896	1
ENSDARG00000014017	0.669722	0.278983	1
ENSDARG00000007184	-0.646222	0.279231	1
ENSDARG00000099112	-0.698662	0.279354	1
ENSDARG00000005762	-0.555984	0.2795	1
ENSDARG00000052700	0.71611	0.279523	1
ENSDARG00000079645	0.91693	0.279595	1
ENSDARG00000088072	1.1195	0.279662	1
ENSDARG00000071714	0.532153	0.280048	1
ENSDARG00000044125	-0.534538	0.280053	1
ENSDARG00000106218	0.563937	0.280153	1
ENSDARG00000062552	-0.643137	0.280184	1
ENSDARG00000090690	-0.722605	0.28035	1
ENSDARG00000025555	0.773118	0.28045	1
ENSDARG00000087375	0.646925	0.280567	1
ENSDARG00000017329	0.723467	0.280577	1
ENSDARG00000018283	-0.550714	0.280778	1
ENSDARG00000103827	0.587041	0.280791	1
ENSDARG00000021547	0.473779	0.280848	1
ENSDARG00000018257	0.505198	0.280881	1
ENSDARG00000089129	-0.601631	0.28097	1
ENSDARG00000103054	0.468549	0.281079	1
ENSDARG00000058771	0.601697	0.281173	1
ENSDARG00000070958	0.549784	0.281248	1
ENSDARG00000101542	0.602468	0.281263	1
ENSDARG00000060315	-0.564441	0.281457	1
ENSDARG00000101533	0.601113	0.281528	1
ENSDARG00000094627	-0.886682	0.281581	1
ENSDARG00000053695	0.677938	0.281837	1
ENSDARG00000035415	0.557801	0.281838	1
ENSDARG00000095608	-0.784487	0.281881	1
ENSDARG00000023287	-0.712234	0.281922	1
ENSDARG00000069473	-0.533034	0.281979	1
ENSDARG00000103589	-1.67758	0.281999	1
ENSDARG00000098037	-0.844244	0.282037	1
ENSDARG00000092833	-1.06879	0.282041	1
ENSDARG00000058682	-0.65125	0.282132	1
ENSDARG00000075818	-0.605934	0.282176	1
ENSDARG00000057169	0.887074	0.282473	1
ENSDARG00000101159	1.42981	0.282475	1
ENSDARG00000092419	0.868336	0.282499	1
ENSDARG00000073747	1.79294	0.282805	1
ENSDARG00000104782	-0.477637	0.282873	1
ENSDARG00000005371	-0.707544	0.28293	1
ENSDARG00000078362	-0.576659	0.282931	1
ENSDARG00000061985	-0.455948	0.282961	1
ENSDARG00000093186	-0.689895	0.283069	1
ENSDARG00000070543	1.60073	0.283185	1
ENSDARG00000033020	-0.494613	0.283187	1
ENSDARG00000059714	-0.571788	0.283243	1
ENSDARG00000058270	0.622712	0.283262	1
ENSDARG00000074111	0.681143	0.28328	1
ENSDARG00000035221	0.711086	0.283302	1
ENSDARG00000006584	0.444353	0.283341	1
ENSDARG00000007682	-0.489266	0.283398	1
ENSDARG00000091499	-0.895969	0.283432	1
ENSDARG00000100869	0.466111	0.283517	1
ENSDARG00000076563	-0.533173	0.28358	1
ENSDARG00000035326	-0.47187	0.28361	1
ENSDARG00000102506	-1.46573	0.283638	1
ENSDARG00000010244	-0.555243	0.283746	1
ENSDARG00000021086	0.53275	0.283908	1
ENSDARG00000077828	-0.632245	0.284122	1
ENSDARG00000011023	-0.787696	0.284425	1
ENSDARG00000092124	-0.488705	0.284453	1
ENSDARG00000061039	0.651048	0.284467	1
ENSDARG00000023082	-0.591014	0.284512	1
ENSDARG00000074544	0.45512	0.284676	1
ENSDARG00000040452	-0.43894	0.284752	1
ENSDARG00000098440	-1.21609	0.284775	1
ENSDARG00000095070	-0.525607	0.285131	1
ENSDARG00000014717	0.471885	0.285192	1
ENSDARG00000037860	-0.544257	0.28525	1
ENSDARG00000093734	1.28936	0.285458	1
ENSDARG00000077839	0.666453	0.28546	1
ENSDARG00000102431	-0.558816	0.285574	1
ENSDARG00000045139	-1.90998	0.285611	1
ENSDARG00000016464	0.436914	0.285713	1
ENSDARG00000054814	-0.514174	0.28577	1
ENSDARG00000040284	0.829627	0.285926	1
ENSDARG00000091031	0.708717	0.285976	1
ENSDARG00000077368	0.571344	0.285991	1
ENSDARG00000001777	0.549841	0.28602	1
ENSDARG00000079860	0.550477	0.286215	1
ENSDARG00000040764	-0.53912	0.28629	1
ENSDARG00000089390	-0.552068	0.286387	1
ENSDARG00000002956	-0.489928	0.286425	1
ENSDARG00000003217	0.530264	0.286501	1
ENSDARG00000101828	0.61741	0.286524	1
ENSDARG00000104292	0.771828	0.286664	1
ENSDARG00000088844	0.480972	0.286697	1
ENSDARG00000104869	0.509412	0.28704	1
ENSDARG00000038681	-0.545859	0.287213	1
ENSDARG00000031618	-0.848943	0.287327	1
ENSDARG00000091150	0.517802	0.287331	1
ENSDARG00000099742	0.464733	0.287333	1
ENSDARG00000059391	-0.519818	0.287347	1
ENSDARG00000093569	-0.565658	0.287437	1
ENSDARG00000055548	0.528795	0.287539	1
ENSDARG00000098004	0.558135	0.287777	1
ENSDARG00000100406	-0.883132	0.288013	1
ENSDARG00000097765	-0.539873	0.288107	1
ENSDARG00000062531	-0.530933	0.288243	1
ENSDARG00000015065	-0.568093	0.288363	1
ENSDARG00000103549	-2.13328	0.288409	1
ENSDARG00000040984	0.594701	0.288495	1
ENSDARG00000036675	0.46562	0.288516	1
ENSDARG00000074401	0.544537	0.288527	1
ENSDARG00000006288	0.586262	0.288713	1
ENSDARG00000002406	-1.2153	0.288768	1
ENSDARG00000108615	-1.34255	0.288828	1
ENSDARG00000036295	-0.678009	0.288939	1
ENSDARG00000014274	0.467808	0.289147	1
ENSDARG00000060639	-0.741455	0.289209	1
ENSDARG00000040991	0.426097	0.289261	1
ENSDARG00000068382	-0.688301	0.289563	1
ENSDARG00000079788	0.492283	0.289581	1
ENSDARG00000074777	0.841286	0.289648	1
ENSDARG00000033327	0.64489	0.289722	1
ENSDARG00000058299	-1.02087	0.289862	1
ENSDARG00000042846	-0.726877	0.289918	1
ENSDARG00000103003	0.578117	0.290354	1
ENSDARG00000062302	0.438187	0.290381	1
ENSDARG00000005926	-0.472617	0.290391	1
ENSDARG00000029406	0.461067	0.290431	1
ENSDARG00000063525	0.428353	0.290673	1
ENSDARG00000005834	0.602244	0.290682	1
ENSDARG00000099511	0.756716	0.290857	1
ENSDARG00000043448	-0.631894	0.291044	1
ENSDARG00000101657	0.879515	0.291128	1
ENSDARG00000042186	0.747782	0.291159	1
ENSDARG00000009212	-0.514907	0.29146	1
ENSDARG00000008890	-0.44527	0.291579	1
ENSDARG00000068233	-0.47229	0.291633	1
ENSDARG00000025820	0.653767	0.291726	1
ENSDARG00000004131	0.505418	0.291737	1
ENSDARG00000105779	-0.788234	0.29189	1
ENSDARG00000078550	-0.586945	0.291898	1
ENSDARG00000032218	0.458494	0.291959	1
ENSDARG00000033380	-0.701628	0.292292	1
ENSDARG00000054155	0.518258	0.292424	1
ENSDARG00000102820	-0.512766	0.292451	1
ENSDARG00000046157	-0.53813	0.292521	1
ENSDARG00000089536	0.691786	0.292565	1
ENSDARG00000105114	0.552554	0.292815	1
ENSDARG00000103028	0.646992	0.292825	1
ENSDARG00000097714	-0.497915	0.292867	1
ENSDARG00000009281	0.597789	0.293055	1
ENSDARG00000038792	-0.576434	0.293134	1
ENSDARG00000013056	-0.513015	0.293162	1
ENSDARG00000090753	-0.798263	0.293262	1
ENSDARG00000095922	-0.51471	0.293262	1
ENSDARG00000034897	-0.518257	0.293375	1
ENSDARG00000068849	0.578872	0.293566	1
ENSDARG00000039273	-0.454862	0.293634	1
ENSDARG00000028367	-0.610411	0.293845	1
ENSDARG00000035136	-0.542553	0.293924	1
ENSDARG00000105522	0.751315	0.294002	1
ENSDARG00000026137	-0.502353	0.294011	1
ENSDARG00000101725	-0.521023	0.294377	1
ENSDARG00000078611	1.82626	0.294441	1
ENSDARG00000089255	-0.685911	0.294548	1
ENSDARG00000090785	0.979228	0.294562	1
ENSDARG00000074754	-0.632111	0.294585	1
ENSDARG00000042708	0.534079	0.294635	1
ENSDARG00000102727	-0.711454	0.294873	1
ENSDARG00000063905	-0.528445	0.294916	1
ENSDARG00000017661	0.479341	0.294961	1
ENSDARG00000078280	-0.632481	0.295009	1
ENSDARG00000104940	-0.483738	0.295326	1
ENSDARG00000055647	-0.517093	0.295353	1
ENSDARG00000017211	0.52802	0.295474	1
ENSDARG00000107871	-0.584275	0.295696	1
ENSDARG00000058508	0.65795	0.295709	1
ENSDARG00000016753	0.547138	0.295826	1
ENSDARG00000059888	0.627685	0.295842	1
ENSDARG00000056780	0.511682	0.295894	1
ENSDARG00000059139	0.647321	0.295897	1
ENSDARG00000006990	0.646671	0.295969	1
ENSDARG00000052103	0.516617	0.295986	1
ENSDARG00000053456	0.507192	0.296098	1
ENSDARG00000054096	0.572192	0.296164	1
ENSDARG00000054849	0.490927	0.296243	1
ENSDARG00000071725	0.755692	0.296257	1
ENSDARG00000109064	-0.628384	0.296364	1
ENSDARG00000103648	0.512044	0.296429	1
ENSDARG00000056473	0.630192	0.296441	1
ENSDARG00000074869	-0.500859	0.296474	1
ENSDARG00000106345	0.599556	0.296505	1
ENSDARG00000043226	0.634229	0.296545	1
ENSDARG00000054827	-0.495628	0.296558	1
ENSDARG00000099396	0.954501	0.29677	1
ENSDARG00000068601	0.694505	0.296838	1
ENSDARG00000106573	0.639047	0.296992	1
ENSDARG00000076246	0.681184	0.297175	1
ENSDARG00000053241	-0.594118	0.297203	1
ENSDARG00000075600	0.661549	0.297566	1
ENSDARG00000078113	-0.484118	0.297588	1
ENSDARG00000095090	-0.482049	0.29781	1
ENSDARG00000052091	0.55344	0.297936	1
ENSDARG00000041703	0.760438	0.298069	1
ENSDARG00000060051	-0.663371	0.298149	1
ENSDARG00000004282	0.606383	0.298271	1
ENSDARG00000045980	-0.502424	0.298326	1
ENSDARG00000013752	-0.705633	0.298353	1
ENSDARG00000069600	0.726195	0.298548	1
ENSDARG00000041811	-0.505577	0.298644	1
ENSDARG00000076858	-1.01144	0.298709	1
ENSDARG00000007885	0.598932	0.298853	1
ENSDARG00000060835	0.503354	0.298946	1
ENSDARG00000054323	0.751924	0.299082	1
ENSDARG00000078247	-1.07435	0.29909	1
ENSDARG00000105239	-0.497834	0.299091	1
ENSDARG00000054799	0.444096	0.299385	1
ENSDARG00000100023	-0.63812	0.299407	1
ENSDARG00000030173	0.481789	0.29946	1
ENSDARG00000028306	1.25809	0.299599	1
ENSDARG00000042905	-0.504879	0.299692	1
ENSDARG00000068366	0.608662	0.299757	1
ENSDARG00000102309	-0.67961	0.299921	1
ENSDARG00000020771	0.662648	0.300042	1
ENSDARG00000105136	-0.458704	0.300056	1
ENSDARG00000093738	-1.74935	0.300304	1
ENSDARG00000037405	0.463952	0.300495	1
ENSDARG00000099014	-0.586589	0.300838	1
ENSDARG00000033757	0.530241	0.300876	1
ENSDARG00000019442	0.565735	0.300915	1
ENSDARG00000002571	0.488392	0.30098	1
ENSDARG00000103551	0.575962	0.301019	1
ENSDARG00000011870	0.574896	0.301047	1
ENSDARG00000053820	-0.561316	0.301157	1
ENSDARG00000035178	-0.599971	0.301193	1
ENSDARG00000070437	-0.497407	0.301218	1
ENSDARG00000089838	-0.498873	0.301323	1
ENSDARG00000060264	0.62902	0.301332	1
ENSDARG00000087993	-0.520702	0.301385	1
ENSDARG00000090977	0.537923	0.301498	1
ENSDARG00000032623	-0.574207	0.301515	1
ENSDARG00000094951	-0.83498	0.301661	1
ENSDARG00000019181	-0.505463	0.301788	1
ENSDARG00000079985	0.531204	0.301908	1
ENSDARG00000071566	-0.424464	0.302033	1
ENSDARG00000075707	-0.574199	0.30208	1
ENSDARG00000043157	-1.16797	0.302095	1
ENSDARG00000020149	0.595397	0.30219	1
ENSDARG00000102091	0.466113	0.30222	1
ENSDARG00000077791	1.30409	0.302361	1
ENSDARG00000102032	-0.517772	0.302395	1
ENSDARG00000031046	-1.09077	0.302782	1
ENSDARG00000034668	-0.508178	0.303012	1
ENSDARG00000018149	-0.593826	0.30311	1
ENSDARG00000039892	-0.465003	0.303168	1
ENSDARG00000003403	-0.582569	0.303235	1
ENSDARG00000074033	-0.698558	0.303489	1
ENSDARG00000089769	-0.625499	0.303586	1
ENSDARG00000024311	0.547902	0.303683	1
ENSDARG00000027200	-0.457719	0.303775	1
ENSDARG00000014655	0.462996	0.303878	1
ENSDARG00000045308	0.585939	0.303904	1
ENSDARG00000089564	0.491421	0.303933	1
ENSDARG00000100334	-0.533481	0.303959	1
ENSDARG00000097322	-0.665712	0.304026	1
ENSDARG00000038559	-0.554712	0.304046	1
ENSDARG00000092176	0.54715	0.304136	1
ENSDARG00000045006	-0.484066	0.304234	1
ENSDARG00000079009	-0.407556	0.304353	1
ENSDARG00000103837	0.653254	0.304375	1
ENSDARG00000098289	1.13714	0.304453	1
ENSDARG00000103703	-0.596248	0.304688	1
ENSDARG00000074014	0.570692	0.304699	1
ENSDARG00000078675	0.432066	0.304702	1
ENSDARG00000011020	0.46046	0.304782	1
ENSDARG00000090185	-1.38549	0.304821	1
ENSDARG00000074979	-0.404398	0.305204	1
ENSDARG00000074360	0.58962	0.305222	1
ENSDARG00000077523	0.571606	0.305315	1
ENSDARG00000043093	-0.505176	0.305352	1
ENSDARG00000079779	1.01734	0.305357	1
ENSDARG00000078890	0.495415	0.305369	1
ENSDARG00000038123	-0.419109	0.305417	1
ENSDARG00000001470	0.5456	0.305456	1
ENSDARG00000091792	0.658564	0.305461	1
ENSDARG00000037639	-0.785338	0.305552	1
ENSDARG00000039133	0.537311	0.305676	1
ENSDARG00000003989	0.561181	0.305721	1
ENSDARG00000011809	0.55223	0.305864	1
ENSDARG00000086551	0.624759	0.305973	1
ENSDARG00000042530	0.46975	0.306006	1
ENSDARG00000069937	0.381552	0.306013	1
ENSDARG00000106538	-0.539686	0.306036	1
ENSDARG00000102704	-1.37774	0.306339	1
ENSDARG00000024940	-0.422752	0.306361	1
ENSDARG00000071025	0.693162	0.306573	1
ENSDARG00000041008	0.678143	0.306617	1
ENSDARG00000102588	0.535381	0.306719	1
ENSDARG00000021838	-0.50459	0.306726	1
ENSDARG00000100388	0.739708	0.306802	1
ENSDARG00000075899	0.540677	0.306914	1
ENSDARG00000077096	-0.721625	0.306966	1
ENSDARG00000059719	0.700229	0.307366	1
ENSDARG00000009978	-0.684532	0.3074	1
ENSDARG00000067710	-0.785881	0.307498	1
ENSDARG00000078205	-0.828625	0.307603	1
ENSDARG00000074481	0.460257	0.307679	1
ENSDARG00000040930	-0.615053	0.307808	1
ENSDARG00000038784	0.51288	0.30788	1
ENSDARG00000031886	0.450851	0.30835	1
ENSDARG00000055475	-0.504404	0.308414	1
ENSDARG00000051836	-0.48062	0.308571	1
ENSDARG00000045421	-0.423143	0.30866	1
ENSDARG00000009899	0.674936	0.308869	1
ENSDARG00000077912	0.508382	0.30888	1
ENSDARG00000008593	0.50317	0.308929	1
ENSDARG00000077656	0.686649	0.308969	1
ENSDARG00000067711	-0.479866	0.309141	1
ENSDARG00000037415	0.929395	0.309327	1
ENSDARG00000029955	-0.475711	0.309439	1
ENSDARG00000011703	0.601483	0.309785	1
ENSDARG00000008127	1.00397	0.3098	1
ENSDARG00000089259	-0.631832	0.30987	1
ENSDARG00000093440	-0.727281	0.309954	1
ENSDARG00000096310	0.662247	0.310131	1
ENSDARG00000045561	-0.481157	0.310192	1
ENSDARG00000056125	-0.545003	0.310258	1
ENSDARG00000058731	-0.526766	0.310385	1
ENSDARG00000075618	-0.451092	0.310515	1
ENSDARG00000035074	0.476782	0.310537	1
ENSDARG00000075480	-0.822176	0.310664	1
ENSDARG00000098969	0.536255	0.310773	1
ENSDARG00000092776	0.490671	0.310776	1
ENSDARG00000088740	1.77072	0.31111	1
ENSDARG00000045224	-0.599664	0.311133	1
ENSDARG00000008502	-0.442254	0.311146	1
ENSDARG00000059923	0.507472	0.311164	1
ENSDARG00000062812	0.542969	0.311275	1
ENSDARG00000078309	-0.588287	0.311336	1
ENSDARG00000004745	0.443323	0.311384	1
ENSDARG00000105035	0.463328	0.31161	1
ENSDARG00000098944	-0.918027	0.311704	1
ENSDARG00000107015	-0.503634	0.311719	1
ENSDARG00000077470	-0.848899	0.311938	1
ENSDARG00000010738	-0.502545	0.312132	1
ENSDARG00000026454	0.602777	0.312203	1
ENSDARG00000043210	0.581516	0.312222	1
ENSDARG00000041300	0.832814	0.312348	1
ENSDARG00000058389	-0.494562	0.312366	1
ENSDARG00000039578	0.458702	0.312374	1
ENSDARG00000010710	-0.623803	0.312403	1
ENSDARG00000090634	-0.435502	0.312409	1
ENSDARG00000093098	-0.696121	0.31243	1
ENSDARG00000089888	-0.421775	0.312435	1
ENSDARG00000098258	-0.712045	0.312445	1
ENSDARG00000044144	0.469757	0.312553	1
ENSDARG00000056134	-0.490524	0.312673	1
ENSDARG00000087530	0.483616	0.312862	1
ENSDARG00000022698	-0.511836	0.312874	1
ENSDARG00000104290	0.673345	0.312922	1
ENSDARG00000003495	0.427954	0.312952	1
ENSDARG00000075165	0.533843	0.313481	1
ENSDARG00000107390	-0.522762	0.313509	1
ENSDARG00000078440	0.847531	0.313583	1
ENSDARG00000088307	0.52967	0.313612	1
ENSDARG00000078775	0.521756	0.313728	1
ENSDARG00000102800	0.561761	0.313738	1
ENSDARG00000003487	0.459234	0.313863	1
ENSDARG00000071251	-0.508719	0.313907	1
ENSDARG00000062752	-0.469001	0.313923	1
ENSDARG00000062612	0.55716	0.313928	1
ENSDARG00000086752	0.849606	0.31397	1
ENSDARG00000069445	1.12663	0.31404	1
ENSDARG00000027777	0.570569	0.314048	1
ENSDARG00000032264	0.563365	0.314096	1
ENSDARG00000031588	-0.607998	0.314251	1
ENSDARG00000105039	0.854715	0.314264	1
ENSDARG00000038095	0.444054	0.314339	1
ENSDARG00000093088	-1.07214	0.314662	1
ENSDARG00000096829	-0.446999	0.31467	1
ENSDARG00000019808	-0.607662	0.314833	1
ENSDARG00000030022	0.483532	0.31497	1
ENSDARG00000026796	1.03731	0.315021	1
ENSDARG00000025147	-0.478872	0.315104	1
ENSDARG00000028896	-0.425055	0.315212	1
ENSDARG00000102899	-0.628473	0.315219	1
ENSDARG00000042520	0.496209	0.31532	1
ENSDARG00000063276	0.61271	0.315341	1
ENSDARG00000061660	0.560366	0.315411	1
ENSDARG00000077309	-0.620174	0.315714	1
ENSDARG00000004184	0.445635	0.315819	1
ENSDARG00000101044	0.479789	0.316096	1
ENSDARG00000015749	0.472533	0.316123	1
ENSDARG00000055504	-0.464665	0.316141	1
ENSDARG00000044015	-0.752306	0.316304	1
ENSDARG00000068194	0.682846	0.316818	1
ENSDARG00000097556	-0.740271	0.317005	1
ENSDARG00000069356	0.476889	0.317013	1
ENSDARG00000008723	0.523264	0.317031	1
ENSDARG00000070746	-0.443821	0.317179	1
ENSDARG00000090194	-0.436923	0.317333	1
ENSDARG00000105367	-0.497667	0.317382	1
ENSDARG00000101722	0.422332	0.317421	1
ENSDARG00000102396	-0.712439	0.317429	1
ENSDARG00000086896	0.38138	0.317459	1
ENSDARG00000035390	0.405861	0.317464	1
ENSDARG00000086613	0.966154	0.317472	1
ENSDARG00000101863	0.577454	0.317563	1
ENSDARG00000061992	0.467849	0.317593	1
ENSDARG00000016238	-0.469829	0.317637	1
ENSDARG00000032933	-0.421967	0.317661	1
ENSDARG00000039390	-0.445275	0.317894	1
ENSDARG00000074626	0.4909	0.317939	1
ENSDARG00000077533	-0.484481	0.317945	1
ENSDARG00000076586	-0.486873	0.317985	1
ENSDARG00000007709	0.589484	0.318283	1
ENSDARG00000077762	0.582529	0.318285	1
ENSDARG00000086458	0.421244	0.318528	1
ENSDARG00000100046	-0.567817	0.318532	1
ENSDARG00000057681	0.449191	0.318628	1
ENSDARG00000060865	0.938825	0.318643	1
ENSDARG00000074866	-0.657485	0.318713	1
ENSDARG00000105177	0.437552	0.318748	1
ENSDARG00000025850	-0.480574	0.318828	1
ENSDARG00000060246	-0.471361	0.318858	1
ENSDARG00000038941	-0.561987	0.319084	1
ENSDARG00000093365	-0.61053	0.319136	1
ENSDARG00000070498	0.745336	0.319242	1
ENSDARG00000100614	0.656563	0.319364	1
[truncated: 16,872 more rows]

## Sheet: TableS4_FTF_vs_FCF
Gene_ID	log2FC	P_Value	FDR
ENSDARG00000045453	-3.15926	5.19462e-10	9.80276e-06
ENSDARG00000055901	2.76068	2.55024e-08	0.000175449
ENSDARG00000002204	2.25515	3.50094e-08	0.000175449
ENSDARG00000030722	2.92068	3.71892e-08	0.000175449
ENSDARG00000058160	2.68484	1.67576e-07	0.000632465
ENSDARG00000104467	-3.19118	1.31548e-06	0.00374337
ENSDARG00000094832	-3.33551	1.38856e-06	0.00374337
ENSDARG00000101479	3.12237	7.80756e-06	0.0184171
ENSDARG00000071082	-3.2519	8.89565e-06	0.0186522
ENSDARG00000035438	1.5334	1.20546e-05	0.0211481
ENSDARG00000053091	2.12135	1.23273e-05	0.0211481
ENSDARG00000059746	-1.83253	1.85611e-05	0.0291888
ENSDARG00000056210	2.52987	3.29895e-05	0.045032
ENSDARG00000068580	2.38824	3.72907e-05	0.045032
ENSDARG00000056725	-1.54426	3.8617e-05	0.045032
ENSDARG00000020956	-1.57484	4.06494e-05	0.045032
ENSDARG00000029822	6.69159	4.26524e-05	0.045032
ENSDARG00000045442	6.12885	4.59137e-05	0.045032
ENSDARG00000007990	4.709	4.65115e-05	0.045032
ENSDARG00000017314	6.94026	5.02036e-05	0.045032
ENSDARG00000045864	2.54437	5.0271e-05	0.045032
ENSDARG00000056765	5.8672	5.49988e-05	0.045032
ENSDARG00000012694	4.20764	5.58601e-05	0.045032
ENSDARG00000017034	-1.36222	5.92217e-05	0.045032
ENSDARG00000042186	-3.94172	5.96577e-05	0.045032
ENSDARG00000029290	-1.2434	6.23699e-05	0.0452686
ENSDARG00000054753	-1.92915	7.95482e-05	0.0555983
ENSDARG00000069934	1.47271	8.53511e-05	0.0556604
ENSDARG00000097157	-1.48535	8.55361e-05	0.0556604
ENSDARG00000090428	6.55558	9.44422e-05	0.0594073
ENSDARG00000073742	6.33328	0.000111106	0.0676349
ENSDARG00000013856	7.38078	0.000122566	0.0693069
ENSDARG00000014480	2.08459	0.000124648	0.0693069
ENSDARG00000097539	-1.31091	0.000124871	0.0693069
ENSDARG00000015657	-1.9402	0.000147291	0.0794152
ENSDARG00000042993	6.10793	0.000152272	0.0798201
ENSDARG00000056376	-3.58034	0.000170241	0.0836065
ENSDARG00000016771	6.04623	0.000172374	0.0836065
ENSDARG00000074547	5.68113	0.00017882	0.0836065
ENSDARG00000044212	1.71474	0.000182662	0.0836065
ENSDARG00000098538	5.08988	0.000183535	0.0836065
ENSDARG00000076144	1.66956	0.00018732	0.0836065
ENSDARG00000002401	-1.48321	0.000190508	0.0836065
ENSDARG00000068680	6.13782	0.000202143	0.0866963
ENSDARG00000079274	6.27644	0.000232236	0.0973893
ENSDARG00000056379	1.72888	0.000252689	0.103663
ENSDARG00000007276	6.43407	0.000261802	0.105116
ENSDARG00000089919	-1.77208	0.00026871	0.105642
ENSDARG00000035835	-1.36651	0.000283969	0.108213
ENSDARG00000031976	2.94124	0.000286717	0.108213
ENSDARG00000099774	-1.79218	0.000301904	0.11171
ENSDARG00000013522	-2.30417	0.000325154	0.116438
ENSDARG00000092730	-3.67898	0.000330782	0.116438
ENSDARG00000039730	6.84588	0.000335028	0.116438
ENSDARG00000018048	-3.24975	0.000339361	0.116438
ENSDARG00000089706	1.55673	0.000445693	0.145435
ENSDARG00000045051	-2.1176	0.000455196	0.145435
ENSDARG00000037961	-1.52761	0.000458979	0.145435
ENSDARG00000090873	2.82089	0.000466232	0.145435
ENSDARG00000086337	3.195	0.000468543	0.145435
ENSDARG00000004932	1.56005	0.000470116	0.145435
ENSDARG00000058414	-1.99661	0.000480765	0.14574
ENSDARG00000101535	-1.78964	0.000488927	0.14574
ENSDARG00000020735	3.42869	0.000494271	0.14574
ENSDARG00000068515	3.54759	0.000515749	0.149734
ENSDARG00000093052	1.48302	0.000573299	0.161939
ENSDARG00000090352	1.53702	0.000574952	0.161939
ENSDARG00000099401	-1.30394	0.000615784	0.170889
ENSDARG00000074301	-1.30777	0.000637486	0.172998
ENSDARG00000058731	2.53905	0.000641717	0.172998
ENSDARG00000056744	5.21575	0.000683485	0.181663
ENSDARG00000103658	1.09603	0.000713222	0.186933
ENSDARG00000068888	1.72595	0.000731701	0.18915
ENSDARG00000053853	5.16457	0.000745628	0.190145
ENSDARG00000005423	-1.51956	0.000774185	0.194795
ENSDARG00000018566	1.36862	0.000880535	0.210298
ENSDARG00000063177	-1.40389	0.000881289	0.210298
ENSDARG00000002986	2.98508	0.00088159	0.210298
ENSDARG00000070971	1.0505	0.000898655	0.210298
ENSDARG00000056410	-1.15149	0.000899433	0.210298
ENSDARG00000035882	-1.2114	0.000902664	0.210298
ENSDARG00000090267	7.60195	0.000943275	0.216638
ENSDARG00000031929	-1.14552	0.000952837	0.216638
ENSDARG00000024503	6.57833	0.00113876	0.254092
ENSDARG00000045854	-5.16165	0.0011445	0.254092
ENSDARG00000057121	2.1576	0.00120333	0.260787
ENSDARG00000042336	1.54419	0.00121303	0.260787
ENSDARG00000087657	-1.02839	0.00121611	0.260787
ENSDARG00000044562	-1.39822	0.00127097	0.269488
ENSDARG00000018145	-1.03657	0.00129089	0.270167
ENSDARG00000058206	-1.74438	0.0013028	0.270167
ENSDARG00000103642	5.89401	0.00133035	0.272882
ENSDARG00000068181	3.75218	0.001356	0.275151
ENSDARG00000052470	-1.19622	0.0014382	0.288726
ENSDARG00000044074	-1.16283	0.00151334	0.298187
ENSDARG00000078696	1.33285	0.0015268	0.298187
ENSDARG00000093193	2.55578	0.00153273	0.298187
ENSDARG00000095891	4.1074	0.00159238	0.306631
ENSDARG00000091111	1.31319	0.00161967	0.308736
ENSDARG00000104790	-2.26124	0.00165935	0.313137
ENSDARG00000008884	-1.20215	0.0016957	0.316827
ENSDARG00000060113	-1.25192	0.00172603	0.318031
ENSDARG00000104324	-1.72417	0.00174725	0.318031
ENSDARG00000038424	1.07878	0.0017527	0.318031
ENSDARG00000040623	1.15049	0.00183725	0.330197
ENSDARG00000016551	1.17152	0.0019049	0.332583
ENSDARG00000105562	1.69127	0.00192417	0.332583
ENSDARG00000033587	2.30653	0.00195866	0.332583
ENSDARG00000000442	-1.02754	0.00196035	0.332583
ENSDARG00000095801	1.80418	0.00197783	0.332583
ENSDARG00000087099	1.90586	0.00197933	0.332583
ENSDARG00000005840	-0.944919	0.00199308	0.332583
ENSDARG00000056167	-1.10105	0.00200736	0.332583
ENSDARG00000089202	-1.42662	0.00200914	0.332583
ENSDARG00000071567	-1.1588	0.00204151	0.334557
ENSDARG00000043436	-0.87764	0.00205652	0.334557
ENSDARG00000004763	1.64729	0.00207765	0.335105
ENSDARG00000005254	-0.935823	0.00223858	0.355404
ENSDARG00000095627	-0.971309	0.00224117	0.355404
ENSDARG00000103435	0.96337	0.00226383	0.355847
ENSDARG00000009342	-0.853903	0.00228167	0.355847
ENSDARG00000088641	2.68916	0.00234655	0.362965
ENSDARG00000104326	-1.97735	0.0023725	0.363995
ENSDARG00000104517	-0.993532	0.00252868	0.382964
ENSDARG00000081270	-1.81521	0.00254816	0.382964
ENSDARG00000041644	-4.74494	0.00257484	0.382964
ENSDARG00000077372	-1.27586	0.00257731	0.382964
ENSDARG00000044613	-1.02757	0.00263881	0.388404
ENSDARG00000044513	-1.08966	0.00265509	0.388404
ENSDARG00000097205	1.42973	0.00268454	0.389692
ENSDARG00000033616	-1.10192	0.00271679	0.390949
ENSDARG00000077582	0.847145	0.00273463	0.390949
ENSDARG00000030896	-1.85039	0.00288621	0.406567
ENSDARG00000099664	-0.920065	0.00289857	0.406567
ENSDARG00000058570	-0.943283	0.00290851	0.406567
ENSDARG00000009341	1.19308	0.00299679	0.411892
ENSDARG00000038583	1.59257	0.0030045	0.411892
ENSDARG00000010021	-1.08818	0.00301208	0.411892
ENSDARG00000077236	1.13655	0.00306732	0.415553
ENSDARG00000010085	-1.05148	0.0030829	0.415553
ENSDARG00000056160	-1.12178	0.00320194	0.428538
ENSDARG00000053087	-1.10226	0.00323513	0.42993
ENSDARG00000095796	-0.956107	0.00331132	0.436267
ENSDARG00000058734	-1.74931	0.00333048	0.436267
ENSDARG00000044976	1.43595	0.00335217	0.436267
ENSDARG00000005115	-0.871807	0.00340364	0.439933
ENSDARG00000102680	-1.65318	0.00345266	0.439949
ENSDARG00000017781	-1.0714	0.00346512	0.439949
ENSDARG00000055395	-1.99957	0.00347818	0.439949
ENSDARG00000004748	-1.2825	0.00349703	0.439949
ENSDARG00000038025	1.19316	0.00361419	0.446883
ENSDARG00000100899	1.62776	0.00362174	0.446883
ENSDARG00000016188	0.874655	0.00364948	0.446883
ENSDARG00000030905	-1.33061	0.00365295	0.446883
ENSDARG00000043581	-1.14879	0.00367055	0.446883
ENSDARG00000071304	0.965755	0.00373288	0.451558
ENSDARG00000089362	2.58438	0.00378442	0.454877
ENSDARG00000099546	-2.09982	0.0038785	0.459018
ENSDARG00000076075	1.49788	0.00387952	0.459018
ENSDARG00000099439	-0.866871	0.00389184	0.459018
ENSDARG00000078399	1.51984	0.00396756	0.465042
ENSDARG00000067805	-0.922131	0.00403104	0.469173
ENSDARG00000071555	-1.07404	0.00405253	0.469173
ENSDARG00000095369	1.5496	0.00409936	0.469985
ENSDARG00000039255	1.08929	0.00412491	0.469985
ENSDARG00000054842	-0.988957	0.00413425	0.469985
ENSDARG00000005023	-0.982119	0.00421503	0.474507
ENSDARG00000044129	-0.872896	0.00422432	0.474507
ENSDARG00000039521	0.916191	0.00428244	0.478189
ENSDARG00000070743	-1.27365	0.00437873	0.485587
ENSDARG00000044561	-1.65317	0.00444313	0.485587
ENSDARG00000010347	-1.35825	0.00444937	0.485587
ENSDARG00000044441	1.95329	0.00447177	0.485587
ENSDARG00000092985	-1.85274	0.00450251	0.485587
ENSDARG00000012395	2.04614	0.00450309	0.485587
ENSDARG00000031745	-1.03939	0.00455233	0.486718
ENSDARG00000055523	-3.62694	0.00459089	0.486718
ENSDARG00000035178	-0.979899	0.00459831	0.486718
ENSDARG00000086826	-0.852967	0.00462262	0.486718
ENSDARG00000007786	-1.22404	0.00464253	0.486718
ENSDARG00000100260	-0.973403	0.00471768	0.49144
ENSDARG00000008840	-1.26743	0.00473966	0.49144
ENSDARG00000089626	-1.14373	0.00477219	0.492109
ENSDARG00000015273	1.26805	0.00482078	0.494418
ENSDARG00000037108	-0.870253	0.00485426	0.495161
ENSDARG00000063150	2.97084	0.00490034	0.497173
ENSDARG00000008035	-2.57689	0.004936	0.497855
ENSDARG00000090935	1.91112	0.00495982	0.497855
ENSDARG00000096739	3.23582	0.00500696	0.499928
ENSDARG00000104693	1.0057	0.00514366	0.510873
ENSDARG00000074686	0.781264	0.00521608	0.513763
ENSDARG00000074378	1.09837	0.0052272	0.513763
ENSDARG00000079564	1.45403	0.00531578	0.51823
ENSDARG00000002506	-0.756322	0.00532758	0.51823
ENSDARG00000026611	1.40351	0.00543114	0.525595
ENSDARG00000008936	-0.851325	0.00549919	0.528977
ENSDARG00000069735	-2.9594	0.00552215	0.528977
ENSDARG00000010625	0.85729	0.00572698	0.544988
ENSDARG00000013794	1.08722	0.00574705	0.544988
ENSDARG00000055705	1.66134	0.00591872	0.554222
ENSDARG00000040064	-1.19822	0.00592558	0.554222
ENSDARG00000012381	1.13776	0.00594092	0.554222
ENSDARG00000020084	2.17122	0.00597909	0.554222
ENSDARG00000056324	-1.34481	0.00599128	0.554222
ENSDARG00000004261	-0.8281	0.00613762	0.56499
ENSDARG00000042708	-0.987355	0.00640522	0.584013
ENSDARG00000017093	-0.932229	0.00646014	0.584013
ENSDARG00000095767	1.45927	0.0064844	0.584013
ENSDARG00000060215	0.836493	0.00650589	0.584013
ENSDARG00000012796	3.06757	0.00653188	0.584013
ENSDARG00000019137	-0.902774	0.00654539	0.584013
ENSDARG00000090462	-1.118	0.0065609	0.584013
ENSDARG00000095523	-1.76126	0.00660527	0.585202
ENSDARG00000104085	-0.984987	0.00674937	0.595174
ENSDARG00000093303	1.30614	0.00680433	0.59723
ENSDARG00000099579	-0.837799	0.00697366	0.604637
ENSDARG00000036995	-1.26179	0.00697568	0.604637
ENSDARG00000103716	-0.979661	0.00702416	0.604637
ENSDARG00000012422	-1.21652	0.0070673	0.604637
ENSDARG00000105558	3.45095	0.00706963	0.604637
ENSDARG00000069980	-0.865378	0.00708096	0.604637
ENSDARG00000006786	-0.796834	0.00721664	0.606853
ENSDARG00000025522	-1.27448	0.00722891	0.606853
ENSDARG00000017659	-0.811418	0.00726136	0.606853
ENSDARG00000040890	-0.928775	0.0073368	0.606853
ENSDARG00000102146	1.70635	0.0073413	0.606853
ENSDARG00000001993	1.17552	0.007363	0.606853
ENSDARG00000017728	-0.962512	0.00741232	0.606853
ENSDARG00000100482	-2.47958	0.00742596	0.606853
ENSDARG00000091669	-1.01806	0.00742846	0.606853
ENSDARG00000045592	1.61657	0.00747747	0.606853
ENSDARG00000067672	1.56192	0.00754493	0.606853
ENSDARG00000021339	3.26241	0.00756157	0.606853
ENSDARG00000101337	-0.984617	0.00760916	0.606853
ENSDARG00000053131	1.13436	0.00761764	0.606853
ENSDARG00000039266	1.0481	0.00761822	0.606853
ENSDARG00000093258	2.89417	0.00766387	0.606853
ENSDARG00000079307	1.47208	0.00767636	0.606853
ENSDARG00000028000	-1.09042	0.00771636	0.606853
ENSDARG00000014329	-1.1043	0.00777453	0.606853
ENSDARG00000103199	-0.961722	0.00777935	0.606853
ENSDARG00000092787	-1.04131	0.00782042	0.606853
ENSDARG00000051873	-2.36349	0.00782887	0.606853
ENSDARG00000044612	-0.881568	0.0078642	0.606853
ENSDARG00000098591	-0.993814	0.0078787	0.606853
ENSDARG00000037835	-1.21733	0.00795697	0.610391
ENSDARG00000089382	-0.945974	0.00801672	0.612484
ENSDARG00000089107	2.28099	0.00809658	0.616091
ENSDARG00000034650	-1.03418	0.00814027	0.616928
ENSDARG00000038729	1.13636	0.00819969	0.617677
ENSDARG00000097042	2.41	0.00823604	0.617677
ENSDARG00000033029	1.69466	0.00824835	0.617677
ENSDARG00000052377	-0.842703	0.00832614	0.621038
ENSDARG00000070864	-1.41287	0.00840988	0.623792
ENSDARG00000058504	-0.815118	0.00842917	0.623792
ENSDARG00000104901	-0.781956	0.00849878	0.624933
ENSDARG00000037654	-1.10728	0.00851082	0.624933
ENSDARG00000028336	-1.34005	0.00856501	0.626474
ENSDARG00000003526	-0.953125	0.00864498	0.629882
ENSDARG00000060682	-1.06192	0.00874788	0.633571
ENSDARG00000094281	-1.05207	0.00876277	0.633571
ENSDARG00000057414	-1.0374	0.00884807	0.637298
ENSDARG00000017078	4.33618	0.00893163	0.64087
ENSDARG00000092776	0.993496	0.00909578	0.650176
ENSDARG00000041947	-0.863445	0.00926868	0.655971
ENSDARG00000056331	-0.889736	0.00927282	0.655971
ENSDARG00000103277	1.37978	0.00928163	0.655971
ENSDARG00000026629	-0.774043	0.00931589	0.655971
ENSDARG00000053217	-0.881236	0.00939633	0.659175
ENSDARG00000043796	1.31917	0.00946239	0.661351
ENSDARG00000098258	2.77738	0.00964884	0.671894
ENSDARG00000015495	0.955421	0.00969137	0.672375
ENSDARG00000038980	-0.914143	0.00974862	0.673869
ENSDARG00000088140	1.09224	0.00991101	0.682594
ENSDARG00000102058	-1.00125	0.00996814	0.684032
ENSDARG00000105779	3.42194	0.0100834	0.685808
ENSDARG00000030177	-0.981844	0.010091	0.685808
ENSDARG00000057644	0.942221	0.010103	0.685808
ENSDARG00000041083	2.18277	0.0102237	0.691508
ENSDARG00000019976	-0.909228	0.0103963	0.700674
ENSDARG00000070484	-3.787	0.010519	0.704295
ENSDARG00000037867	-0.826962	0.0105247	0.704295
ENSDARG00000092467	-0.738071	0.0106404	0.709525
ENSDARG00000062025	-1.15752	0.0108894	0.72357
ENSDARG00000018153	2.99701	0.0110017	0.727931
ENSDARG00000025089	-0.964205	0.0110493	0.727931
ENSDARG00000088040	-1.34405	0.0110708	0.727931
ENSDARG00000006408	-0.781471	0.0111511	0.730671
ENSDARG00000096270	-0.980493	0.011238	0.730991
ENSDARG00000028275	-0.950425	0.0112548	0.730991
ENSDARG00000103851	-0.949125	0.0113024	0.730991
ENSDARG00000043781	-0.909522	0.0113674	0.730991
ENSDARG00000021896	1.01423	0.0113906	0.730991
ENSDARG00000071025	2.78482	0.0114073	0.730991
ENSDARG00000097797	-0.993041	0.0114299	0.730991
ENSDARG00000033370	-1.43481	0.0114757	0.730991
ENSDARG00000044632	-1.00556	0.0115065	0.730991
ENSDARG00000099667	-1.01868	0.0115434	0.730991
ENSDARG00000086848	-1.57866	0.0115962	0.731877
ENSDARG00000023299	-0.985666	0.0116349	0.731877
ENSDARG00000022340	-0.835203	0.0116973	0.732722
ENSDARG00000101657	-2.6299	0.0117877	0.732722
ENSDARG00000022303	-1.25631	0.011792	0.732722
ENSDARG00000020876	1.07851	0.0118037	0.732722
ENSDARG00000036684	-0.78915	0.0119764	0.73826
ENSDARG00000029146	0.893326	0.0120036	0.73826
ENSDARG00000097228	-2.51315	0.0120103	0.73826
ENSDARG00000070867	-1.06066	0.0120577	0.738771
ENSDARG00000096859	2.38739	0.0123513	0.75431
ENSDARG00000058392	1.49142	0.0124806	0.757248
ENSDARG00000011693	-0.936395	0.0125212	0.757248
ENSDARG00000018178	-0.909853	0.0125354	0.757248
ENSDARG00000054606	-1.0835	0.0126108	0.757248
ENSDARG00000041078	0.764757	0.0126243	0.757248
ENSDARG00000101138	2.23021	0.0126402	0.757248
ENSDARG00000054807	-0.737161	0.0127054	0.758746
ENSDARG00000051962	-0.988342	0.0127506	0.759043
ENSDARG00000056680	-0.840955	0.0128294	0.760659
ENSDARG00000061963	4.08989	0.0128625	0.760659
ENSDARG00000054160	-1.5107	0.0128987	0.760659
ENSDARG00000094460	1.6476	0.012977	0.760689
ENSDARG00000093415	-1.70128	0.0130112	0.760689
ENSDARG00000097617	1.29385	0.0131343	0.760689
ENSDARG00000087732	-1.42617	0.0131934	0.760689
ENSDARG00000059139	1.15599	0.0132251	0.760689
ENSDARG00000102850	-1.08643	0.0132452	0.760689
ENSDARG00000051814	1.28113	0.0132741	0.760689
ENSDARG00000069116	-1.06706	0.0132744	0.760689
ENSDARG00000079340	-3.24648	0.013302	0.760689
ENSDARG00000079637	1.31306	0.0133023	0.760689
ENSDARG00000062562	-1.77832	0.0134237	0.76281
ENSDARG00000035913	-1.14956	0.0134247	0.76281
ENSDARG00000010478	1.20399	0.0135272	0.76281
ENSDARG00000028688	-0.87362	0.0135358	0.76281
ENSDARG00000091368	-1.3965	0.0136187	0.76281
ENSDARG00000029832	-3.05331	0.0137613	0.76281
ENSDARG00000068432	-1.13706	0.0138202	0.76281
ENSDARG00000097753	-0.996801	0.0139302	0.76281
ENSDARG00000008732	-0.895192	0.0139816	0.76281
ENSDARG00000071139	-1.2675	0.0139927	0.76281
ENSDARG00000005560	-0.708649	0.0140058	0.76281
ENSDARG00000040440	-0.921962	0.0140546	0.76281
ENSDARG00000060862	-0.923849	0.0141185	0.76281
ENSDARG00000045129	-0.868003	0.0141302	0.76281
ENSDARG00000062873	-4.63726	0.0141915	0.76281
ENSDARG00000069734	-2.31642	0.0142232	0.76281
ENSDARG00000026417	1.89616	0.0142278	0.76281
ENSDARG00000031100	-0.800638	0.0142324	0.76281
ENSDARG00000052948	-4.97314	0.0142451	0.76281
ENSDARG00000071336	-0.730667	0.0142678	0.76281
ENSDARG00000105630	1.39428	0.0142737	0.76281
ENSDARG00000088337	1.20666	0.0143027	0.76281
ENSDARG00000108639	-2.35546	0.0143047	0.76281
ENSDARG00000010246	-0.969882	0.0143095	0.76281
ENSDARG00000054931	1.86084	0.0143867	0.764103
ENSDARG00000001873	-1.11571	0.0144175	0.764103
ENSDARG00000057113	0.99601	0.0144951	0.764103
ENSDARG00000039243	-1.04074	0.0144957	0.764103
ENSDARG00000035631	-1.05486	0.0146243	0.768731
ENSDARG00000056722	-0.749947	0.0146803	0.769531
ENSDARG00000018562	-0.683091	0.0147406	0.770552
ENSDARG00000008433	1.22954	0.0148056	0.771813
ENSDARG00000058179	0.823326	0.0148959	0.774379
ENSDARG00000059610	0.79825	0.0150484	0.775137
ENSDARG00000055416	1.02626	0.0150509	0.775137
ENSDARG00000053481	-1.25315	0.0150543	0.775137
ENSDARG00000058030	-0.761963	0.0150802	0.775137
ENSDARG00000077570	-3.28939	0.0151158	0.775137
ENSDARG00000053561	0.895348	0.0155248	0.793953
ENSDARG00000108698	0.879805	0.0156322	0.794526
ENSDARG00000052734	-1.52158	0.0156702	0.794526
ENSDARG00000016375	-1.05039	0.0157318	0.794526
ENSDARG00000005643	-0.759153	0.0157684	0.794526
ENSDARG00000089390	1.18076	0.0157688	0.794526
ENSDARG00000099117	-1.37819	0.0157886	0.794526
ENSDARG00000006526	0.899942	0.0159912	0.800867
ENSDARG00000040621	1.2092	0.016128	0.800867
ENSDARG00000038293	4.16907	0.0161538	0.800867
ENSDARG00000020504	-0.723443	0.0163094	0.800867
ENSDARG00000086947	1.26728	0.0163154	0.800867
ENSDARG00000005897	-1.15355	0.016396	0.800867
ENSDARG00000069878	-1.38074	0.0163992	0.800867
ENSDARG00000045155	-1.05919	0.0164207	0.800867
ENSDARG00000010717	-1.03358	0.0164227	0.800867
ENSDARG00000038030	-0.730714	0.0164384	0.800867
ENSDARG00000011272	-0.828631	0.0164396	0.800867
ENSDARG00000043663	-0.72238	0.0165047	0.800867
ENSDARG00000055723	1.28085	0.0165801	0.800867
ENSDARG00000054907	-0.707977	0.0166154	0.800867
ENSDARG00000104555	1.02066	0.0166466	0.800867
ENSDARG00000056151	-1.00046	0.0166552	0.800867
ENSDARG00000063288	-0.825214	0.0166941	0.800867
ENSDARG00000076853	-1.69469	0.0167492	0.800867
ENSDARG00000052609	4.68649	0.0167751	0.800867
ENSDARG00000007130	-0.892871	0.016822	0.800867
ENSDARG00000017038	0.915593	0.0168637	0.800867
ENSDARG00000107064	-1.2141	0.0169359	0.800867
ENSDARG00000004141	-0.792325	0.0169524	0.800867
ENSDARG00000036337	1.35286	0.0171671	0.800867
ENSDARG00000105451	3.92471	0.0171672	0.800867
ENSDARG00000074316	0.707514	0.0171916	0.800867
ENSDARG00000019686	1.08498	0.017209	0.800867
ENSDARG00000093936	-1.08858	0.0172217	0.800867
ENSDARG00000035872	-0.766568	0.0173563	0.800867
ENSDARG00000056554	-1.97035	0.0173906	0.800867
ENSDARG00000098646	-1.19722	0.0174496	0.800867
ENSDARG00000054696	-0.760238	0.0174562	0.800867
ENSDARG00000026348	-1.81716	0.0174665	0.800867
ENSDARG00000045909	1.10468	0.0174673	0.800867
ENSDARG00000039452	-0.801021	0.0174742	0.800867
ENSDARG00000023537	1.56579	0.0174845	0.800867
ENSDARG00000007737	-1.05488	0.0174849	0.800867
ENSDARG00000099985	1.04153	0.0175581	0.802275
ENSDARG00000091402	-0.902399	0.0176512	0.804578
ENSDARG00000014059	0.853486	0.017743	0.806814
ENSDARG00000037706	-1.54129	0.017796	0.807249
ENSDARG00000022456	-0.875179	0.0178381	0.807249
ENSDARG00000100985	0.875965	0.0179216	0.809088
ENSDARG00000030632	-0.868866	0.0180022	0.810788
ENSDARG00000102808	-0.750074	0.0182107	0.813764
ENSDARG00000101243	1.71557	0.0182295	0.813764
ENSDARG00000054610	-0.708	0.0182522	0.813764
ENSDARG00000071113	0.701398	0.0182636	0.813764
ENSDARG00000035256	0.804464	0.0183878	0.813764
ENSDARG00000045748	1.00132	0.0183913	0.813764
ENSDARG00000010770	-1.27488	0.0184642	0.813764
ENSDARG00000103101	-0.710066	0.01866	0.813764
ENSDARG00000008263	-4.95293	0.0186829	0.813764
ENSDARG00000051993	-1.1973	0.0186889	0.813764
ENSDARG00000057854	-0.693431	0.0187149	0.813764
ENSDARG00000044304	-0.698356	0.0187371	0.813764
ENSDARG00000092546	-0.780681	0.0187823	0.813764
ENSDARG00000056773	-0.840968	0.0188038	0.813764
ENSDARG00000055708	-0.883891	0.0188408	0.813764
ENSDARG00000054058	0.804843	0.0189483	0.813764
ENSDARG00000093760	-0.81987	0.018954	0.813764
ENSDARG00000102733	-1.95042	0.0189811	0.813764
ENSDARG00000099555	0.78047	0.0189847	0.813764
ENSDARG00000060051	-2.78131	0.0190173	0.813764
ENSDARG00000020976	0.809611	0.0190627	0.813764
ENSDARG00000010423	-1.62405	0.0191032	0.813764
ENSDARG00000055589	1.26102	0.0191086	0.813764
ENSDARG00000071389	-1.0695	0.0191354	0.813764
ENSDARG00000077040	0.782328	0.0191651	0.813764
ENSDARG00000040314	-0.727827	0.0191895	0.813764
ENSDARG00000056615	0.950969	0.0192637	0.815078
ENSDARG00000093549	-0.869287	0.0193153	0.815433
ENSDARG00000024847	-1.03074	0.0194681	0.820051
ENSDARG00000055477	-0.891491	0.0195724	0.821469
ENSDARG00000086341	-0.805571	0.0195888	0.821469
ENSDARG00000103824	-0.745209	0.0197353	0.824805
ENSDARG00000077201	3.11563	0.0197558	0.824805
ENSDARG00000098374	0.719935	0.0198347	0.824987
ENSDARG00000042777	-0.717052	0.0198476	0.824987
ENSDARG00000031915	-0.921485	0.0199314	0.825954
ENSDARG00000042972	-1.41549	0.0199679	0.825954
ENSDARG00000039684	-0.914429	0.0200153	0.825954
ENSDARG00000103163	-0.752848	0.0200508	0.825954
ENSDARG00000055124	0.661869	0.020306	0.825954
ENSDARG00000068572	-0.90722	0.0203122	0.825954
ENSDARG00000089893	1.01049	0.0203134	0.825954
ENSDARG00000003259	-1.12192	0.0204085	0.825954
ENSDARG00000075143	-1.02263	0.0205485	0.825954
ENSDARG00000014496	-1.34243	0.0205648	0.825954
ENSDARG00000028816	-0.635518	0.0205654	0.825954
ENSDARG00000060252	-0.953113	0.0205926	0.825954
ENSDARG00000075964	0.781147	0.0206145	0.825954
ENSDARG00000028957	0.637597	0.0206713	0.825954
ENSDARG00000039131	-1.62591	0.0206924	0.825954
ENSDARG00000062721	1.11006	0.0207433	0.825954
ENSDARG00000017653	-0.769646	0.0207911	0.825954
ENSDARG00000054191	-0.81087	0.0208162	0.825954
ENSDARG00000044751	-0.700303	0.0208579	0.825954
ENSDARG00000038768	-0.863115	0.0208953	0.825954
ENSDARG00000095217	1.09268	0.0208985	0.825954
ENSDARG00000040988	-0.803575	0.0209161	0.825954
ENSDARG00000069422	-0.808538	0.0209659	0.825954
ENSDARG00000045557	1.17675	0.0210213	0.825954
ENSDARG00000070353	-0.73092	0.0211442	0.825954
ENSDARG00000058462	1.70452	0.021147	0.825954
ENSDARG00000098250	-0.677336	0.0211653	0.825954
ENSDARG00000060748	-1.11703	0.0212744	0.825954
ENSDARG00000016830	-0.886026	0.0212932	0.825954
ENSDARG00000060246	-1.46667	0.0213474	0.825954
ENSDARG00000098278	1.33734	0.0213541	0.825954
ENSDARG00000058285	1.30761	0.0213577	0.825954
ENSDARG00000060661	1.03192	0.0213878	0.825954
ENSDARG00000101010	-1.36737	0.021469	0.825954
ENSDARG00000100116	-0.88276	0.021488	0.825954
ENSDARG00000041569	1.21626	0.0215064	0.825954
ENSDARG00000088539	-0.835259	0.0215069	0.825954
ENSDARG00000028367	0.852327	0.0215487	0.825954
ENSDARG00000043093	-0.713176	0.0215834	0.825954
ENSDARG00000055439	1.40012	0.0217017	0.825954
ENSDARG00000030530	-1.94766	0.0217478	0.825954
ENSDARG00000070047	-0.694107	0.0217535	0.825954
ENSDARG00000068011	3.04724	0.0217932	0.825954
ENSDARG00000090741	-1.48376	0.0217967	0.825954
ENSDARG00000001463	1.60015	0.0218768	0.826556
ENSDARG00000106289	-0.862595	0.0219401	0.826556
ENSDARG00000090185	4.05568	0.021944	0.826556
ENSDARG00000042823	-0.773498	0.0221029	0.829015
ENSDARG00000039601	-0.678781	0.0222013	0.829015
ENSDARG00000032601	-0.802489	0.0222189	0.829015
ENSDARG00000100872	1.1538	0.0222469	0.829015
ENSDARG00000096003	-0.640646	0.0222498	0.829015
ENSDARG00000076146	-0.913415	0.0222966	0.829015
ENSDARG00000094840	-1.62717	0.0223352	0.829015
ENSDARG00000012234	-0.843281	0.0224702	0.829015
ENSDARG00000104317	-1.547	0.0224736	0.829015
ENSDARG00000071679	-0.821659	0.0225605	0.829015
ENSDARG00000018491	-0.679929	0.0225779	0.829015
ENSDARG00000091298	-0.867785	0.0225792	0.829015
ENSDARG00000100436	1.61421	0.0226165	0.829015
ENSDARG00000055945	-0.756617	0.0226243	0.829015
ENSDARG00000075261	1.35886	0.0228457	0.83391
ENSDARG00000033355	2.20973	0.0228773	0.83391
ENSDARG00000094316	-1.50845	0.0229026	0.83391
ENSDARG00000011190	0.966099	0.0229346	0.83391
ENSDARG00000032296	-0.711277	0.0230042	0.83483
ENSDARG00000109181	2.92736	0.0231142	0.835309
ENSDARG00000070672	-4.90132	0.0231161	0.835309
ENSDARG00000103403	-0.645272	0.0231874	0.835309
ENSDARG00000024026	-1.03654	0.0231944	0.835309
ENSDARG00000060322	-0.925412	0.0233433	0.837435
ENSDARG00000093381	1.39338	0.0233645	0.837435
ENSDARG00000030110	1.25588	0.0233866	0.837435
ENSDARG00000099873	-1.43772	0.02351	0.840261
ENSDARG00000058259	1.5591	0.0235686	0.840763
ENSDARG00000058354	-0.653739	0.0236806	0.843098
ENSDARG00000070480	-1.00227	0.0237234	0.843098
ENSDARG00000041919	-1.32136	0.0239065	0.846909
ENSDARG00000022712	0.707877	0.0239204	0.846909
ENSDARG00000090623	1.92879	0.0239716	0.847131
ENSDARG00000012295	-1.0715	0.0241055	0.84892
ENSDARG00000029639	-0.684298	0.024157	0.84892
ENSDARG00000057706	1.76386	0.0241572	0.84892
ENSDARG00000095947	-0.593093	0.0242208	0.849573
ENSDARG00000105450	1.06631	0.0243513	0.851943
ENSDARG00000059304	-0.722227	0.0243786	0.851943
ENSDARG00000025350	-0.711837	0.0245032	0.854715
ENSDARG00000018478	-4.56727	0.0246999	0.858767
ENSDARG00000094258	-0.919452	0.0247104	0.858767
ENSDARG00000076836	-0.782044	0.0247742	0.859402
ENSDARG00000020143	-0.830793	0.0249789	0.864911
ENSDARG00000090752	0.940795	0.0250935	0.866681
ENSDARG00000074087	2.2889	0.0253371	0.866681
ENSDARG00000077245	-1.02075	0.025349	0.866681
ENSDARG00000099101	-1.18283	0.0253582	0.866681
ENSDARG00000040133	0.876495	0.025392	0.866681
ENSDARG00000107027	-0.907647	0.0253999	0.866681
ENSDARG00000025074	-1.13837	0.0254519	0.866681
ENSDARG00000055186	-0.908434	0.0254821	0.866681
ENSDARG00000038635	-0.757192	0.0255587	0.866681
ENSDARG00000025903	1.58634	0.0256058	0.866681
ENSDARG00000071724	1.11394	0.0256233	0.866681
ENSDARG00000008912	1.2059	0.0256621	0.866681
ENSDARG00000075616	-0.926549	0.0256674	0.866681
ENSDARG00000023712	-1.52771	0.0257103	0.866681
ENSDARG00000101251	-0.843832	0.0257189	0.866681
ENSDARG00000101823	1.7722	0.0259091	0.870568
ENSDARG00000056498	2.94569	0.0259764	0.870568
ENSDARG00000093102	-1.25262	0.0259815	0.870568
ENSDARG00000037284	-0.691233	0.0260188	0.870568
ENSDARG00000099233	-1.31497	0.026135	0.870615
ENSDARG00000088709	-1.46636	0.0261394	0.870615
ENSDARG00000077900	2.70569	0.0261621	0.870615
ENSDARG00000100366	-0.849403	0.0262047	0.870615
ENSDARG00000053836	2.20542	0.0263842	0.872519
ENSDARG00000032553	-1.70254	0.0264329	0.872519
ENSDARG00000042658	-0.741281	0.0264935	0.872519
ENSDARG00000053484	0.837814	0.0265032	0.872519
ENSDARG00000104173	-0.658291	0.0265348	0.872519
ENSDARG00000035573	-0.720297	0.0265394	0.872519
ENSDARG00000044402	-0.771826	0.0265922	0.872732
ENSDARG00000042876	-0.855372	0.0266402	0.872791
ENSDARG00000014915	-0.643269	0.0267381	0.872827
ENSDARG00000096725	-0.634439	0.0267515	0.872827
ENSDARG00000053761	-1.04178	0.0267801	0.872827
ENSDARG00000059001	0.751914	0.0268783	0.874518
ENSDARG00000020454	-0.746625	0.0270898	0.879883
ENSDARG00000099674	1.5053	0.0271774	0.880445
ENSDARG00000061517	-1.1035	0.0272843	0.880445
ENSDARG00000029064	-0.613793	0.027293	0.880445
ENSDARG00000087584	2.7546	0.0273648	0.880445
ENSDARG00000020187	-0.678929	0.0274241	0.880445
ENSDARG00000041923	-0.83115	0.0274582	0.880445
ENSDARG00000009087	-0.626424	0.0274606	0.880445
ENSDARG00000044802	-2.93935	0.0275163	0.880445
ENSDARG00000079255	-0.69575	0.027527	0.880445
ENSDARG00000053241	1.05727	0.0276375	0.882482
ENSDARG00000036190	-0.791938	0.0277568	0.883659
ENSDARG00000059367	-0.740743	0.0277763	0.883659
ENSDARG00000091558	2.62591	0.0278258	0.883659
ENSDARG00000069478	-4.32949	0.0279821	0.883659
ENSDARG00000041787	-2.81565	0.0280016	0.883659
ENSDARG00000090191	-0.809771	0.0280038	0.883659
ENSDARG00000051836	0.795815	0.0280329	0.883659
ENSDARG00000019222	-0.756372	0.028049	0.883659
ENSDARG00000044874	0.668613	0.0281928	0.883758
ENSDARG00000092499	0.971916	0.0282687	0.883758
ENSDARG00000043237	-1.67678	0.0282703	0.883758
ENSDARG00000055934	2.05919	0.0283233	0.883758
ENSDARG00000020741	2.70419	0.028353	0.883758
ENSDARG00000076945	1.02699	0.0283677	0.883758
ENSDARG00000104795	1.51014	0.0283799	0.883758
ENSDARG00000013670	-0.719147	0.0284731	0.885198
ENSDARG00000092191	-0.853834	0.0285914	0.887376
ENSDARG00000044356	0.830489	0.0286741	0.887376
ENSDARG00000046030	-0.723753	0.0286892	0.887376
ENSDARG00000015088	-0.754339	0.0287312	0.887376
ENSDARG00000059483	0.835973	0.0287925	0.887816
ENSDARG00000057633	-0.844763	0.0289772	0.892055
ENSDARG00000015623	1.46145	0.0290331	0.89207
ENSDARG00000044488	-0.785288	0.0290723	0.89207
ENSDARG00000002298	-0.78558	0.0291616	0.893357
ENSDARG00000044179	0.719112	0.029236	0.894186
ENSDARG00000096577	1.3263	0.0293046	0.894302
ENSDARG00000104782	-0.610095	0.0293346	0.894302
ENSDARG00000026376	-0.706014	0.0294476	0.896072
ENSDARG00000019353	-0.746419	0.0294938	0.896072
ENSDARG00000053961	-3.1621	0.0295351	0.896072
ENSDARG00000101486	1.30298	0.0296386	0.89777
ENSDARG00000012563	-1.04732	0.0297968	0.901114
ENSDARG00000058349	-0.69567	0.03001	0.90287
ENSDARG00000101629	1.82653	0.0300534	0.90287
ENSDARG00000028327	-0.690346	0.0300636	0.90287
ENSDARG00000036086	-1.18462	0.0301358	0.90287
ENSDARG00000103775	0.932951	0.0301809	0.90287
ENSDARG00000033175	-0.757346	0.0302174	0.90287
ENSDARG00000045146	-0.699153	0.0302192	0.90287
ENSDARG00000019398	-0.700294	0.0303061	0.90287
ENSDARG00000045814	-0.766037	0.0303247	0.90287
ENSDARG00000008019	3.17966	0.0303333	0.90287
ENSDARG00000093235	-0.671379	0.0304604	0.905162
ENSDARG00000099883	2.79422	0.0305062	0.905162
ENSDARG00000025826	0.619041	0.0306906	0.908347
ENSDARG00000107915	2.75268	0.0307098	0.908347
ENSDARG00000024654	-0.848639	0.0309139	0.912149
ENSDARG00000093608	-0.9865	0.0311016	0.912149
ENSDARG00000091730	-1.66292	0.0311125	0.912149
ENSDARG00000028106	-0.68082	0.0311261	0.912149
ENSDARG00000010962	-0.748085	0.0312185	0.912149
ENSDARG00000059298	-0.562851	0.0312564	0.912149
ENSDARG00000098747	1.03621	0.0312651	0.912149
ENSDARG00000043608	-0.634089	0.0312742	0.912149
ENSDARG00000089920	0.870325	0.0312808	0.912149
ENSDARG00000061301	-0.583571	0.0313217	0.912149
ENSDARG00000029415	-0.697755	0.0315009	0.915137
ENSDARG00000025391	-0.696225	0.0315213	0.915137
ENSDARG00000016855	-0.756023	0.0317322	0.917718
ENSDARG00000078283	1.13147	0.0317693	0.917718
ENSDARG00000002391	-0.749685	0.0317755	0.917718
ENSDARG00000103859	-0.665539	0.0318313	0.917718
ENSDARG00000003517	-0.635601	0.0318534	0.917718
ENSDARG00000058644	1.01573	0.0319907	0.919057
ENSDARG00000022183	1.16256	0.0319973	0.919057
ENSDARG00000088801	0.741234	0.0321322	0.919896
ENSDARG00000092999	1.75164	0.0321546	0.919896
ENSDARG00000073738	0.646772	0.0321727	0.919896
ENSDARG00000101066	-0.747186	0.0325144	0.926104
ENSDARG00000010052	-0.616965	0.032551	0.926104
ENSDARG00000102356	-0.77048	0.032609	0.926104
ENSDARG00000068587	-0.677539	0.0326652	0.926104
ENSDARG00000106716	-3.02814	0.0327481	0.926104
ENSDARG00000014956	-0.732157	0.0327584	0.926104
ENSDARG00000105154	0.87922	0.0327887	0.926104
ENSDARG00000015422	-0.669398	0.0327923	0.926104
ENSDARG00000043857	-0.634872	0.0328315	0.926104
ENSDARG00000007344	0.86228	0.0328947	0.926501
ENSDARG00000011583	0.832654	0.0331321	0.928028
ENSDARG00000059460	0.675562	0.0331369	0.928028
ENSDARG00000101324	3.16791	0.0333151	0.928028
ENSDARG00000090156	-0.749775	0.0333391	0.928028
ENSDARG00000092551	0.868297	0.0333955	0.928028
ENSDARG00000087196	-0.7758	0.033446	0.928028
ENSDARG00000099425	0.912689	0.0335603	0.928028
ENSDARG00000039892	-0.679995	0.0335731	0.928028
ENSDARG00000015025	1.45582	0.0335974	0.928028
ENSDARG00000063299	2.58054	0.0337061	0.928028
ENSDARG00000070173	1.75637	0.0337725	0.928028
ENSDARG00000053619	-0.733177	0.0338156	0.928028
ENSDARG00000069846	-0.731972	0.0338389	0.928028
ENSDARG00000021242	0.709619	0.0338507	0.928028
ENSDARG00000001890	-0.611765	0.0338885	0.928028
ENSDARG00000091252	-4.2926	0.0338924	0.928028
ENSDARG00000105521	1.5789	0.0339859	0.928028
ENSDARG00000071468	-0.668349	0.0340169	0.928028
ENSDARG00000043467	-0.772709	0.0340799	0.928028
ENSDARG00000043182	0.694064	0.0340842	0.928028
ENSDARG00000098401	-1.15666	0.0341365	0.928028
ENSDARG00000007127	-0.826433	0.0341992	0.928028
ENSDARG00000103969	0.900298	0.0342162	0.928028
ENSDARG00000004517	-0.724133	0.0342692	0.928028
ENSDARG00000015385	-0.587462	0.0342822	0.928028
ENSDARG00000102414	0.860105	0.0343251	0.928028
ENSDARG00000036628	-0.625564	0.0343731	0.928028
ENSDARG00000086998	-1.05124	0.0344312	0.928028
ENSDARG00000056008	-0.690666	0.0344467	0.928028
ENSDARG00000038228	-0.592767	0.0344563	0.928028
ENSDARG00000075463	1.59244	0.0344881	0.928028
ENSDARG00000011376	-0.568404	0.0345233	0.928028
ENSDARG00000044525	0.873144	0.0346565	0.928028
ENSDARG00000096262	2.90967	0.0347931	0.928028
ENSDARG00000058463	-0.64823	0.0348103	0.928028
ENSDARG00000016494	-2.9793	0.0348358	0.928028
ENSDARG00000069190	-1.20806	0.0348423	0.928028
ENSDARG00000097533	1.04707	0.0348431	0.928028
ENSDARG00000077169	-1.24923	0.0348733	0.928028
ENSDARG00000019208	2.6746	0.0349284	0.928028
ENSDARG00000071212	-0.742225	0.0349652	0.928028
ENSDARG00000041493	-0.761317	0.0351004	0.930308
ENSDARG00000060498	1.26647	0.0351623	0.930642
ENSDARG00000077253	-1.05332	0.0352899	0.932324
ENSDARG00000100584	0.796706	0.0353247	0.932324
ENSDARG00000063249	-0.902259	0.0354388	0.934031
ENSDARG00000074807	-0.790157	0.0355667	0.936094
ENSDARG00000104773	0.89972	0.0356364	0.936621
ENSDARG00000104837	-0.649061	0.0356868	0.936641
ENSDARG00000021172	-2.84574	0.036014	0.943114
ENSDARG00000039605	-1.17099	0.0360749	0.943114
ENSDARG00000059811	-0.683869	0.0361319	0.943114
ENSDARG00000037196	0.784689	0.0361333	0.943114
ENSDARG00000006260	-0.79516	0.0362139	0.943913
ENSDARG00000045733	-0.66872	0.0363425	0.945957
ENSDARG00000057429	-4.29342	0.0366522	0.951498
ENSDARG00000098787	1.28284	0.0366562	0.951498
ENSDARG00000045561	1.29972	0.0367803	0.952287
ENSDARG00000069920	-0.785367	0.0367875	0.952287
ENSDARG00000033285	-0.638587	0.0368685	0.952919
ENSDARG00000025301	1.038	0.0369129	0.952919
ENSDARG00000063144	2.30521	0.037111	0.956724
ENSDARG00000009242	1.19314	0.0372725	0.959575
ENSDARG00000013333	-0.61031	0.0375107	0.964394
ENSDARG00000011652	-1.02314	0.0378039	0.97061
ENSDARG00000005134	-0.711874	0.0379686	0.971718
ENSDARG00000105404	2.4166	0.038004	0.971718
ENSDARG00000039914	-0.681097	0.0380528	0.971718
ENSDARG00000075904	0.675034	0.0381377	0.971718
ENSDARG00000012274	-0.95255	0.0383014	0.971718
ENSDARG00000098325	3.50568	0.0383412	0.971718
ENSDARG00000039677	1.11369	0.0383749	0.971718
ENSDARG00000057879	-0.688183	0.0384512	0.971718
ENSDARG00000041433	-0.944017	0.0384673	0.971718
ENSDARG00000070050	-0.855569	0.0384984	0.971718
ENSDARG00000004017	-0.646922	0.0385292	0.971718
ENSDARG00000030108	-0.859087	0.0385436	0.971718
ENSDARG00000014165	-0.692626	0.0385526	0.971718
ENSDARG00000013168	0.710174	0.0385924	0.971718
ENSDARG00000012137	1.81115	0.0386195	0.971718
ENSDARG00000035167	-0.830346	0.0387895	0.971941
ENSDARG00000063344	-0.583362	0.0388233	0.971941
ENSDARG00000053323	-2.42401	0.0388878	0.971941
ENSDARG00000016733	-0.904595	0.0389552	0.971941
ENSDARG00000043402	-0.710617	0.0389679	0.971941
ENSDARG00000092903	-0.70348	0.0390229	0.971941
ENSDARG00000032743	2.59409	0.0391105	0.971941
ENSDARG00000069242	-0.666014	0.0391333	0.971941
ENSDARG00000037097	-0.741049	0.039299	0.971941
ENSDARG00000068145	3.44102	0.0394434	0.971941
ENSDARG00000104587	0.684195	0.039448	0.971941
ENSDARG00000071429	2.2842	0.039546	0.971941
ENSDARG00000022424	-0.681117	0.0395675	0.971941
ENSDARG00000073912	-1.41899	0.0395922	0.971941
ENSDARG00000106429	0.921632	0.0396162	0.971941
ENSDARG00000007207	-1.19715	0.0396439	0.971941
ENSDARG00000043865	-0.841999	0.0396938	0.971941
ENSDARG00000009123	0.935926	0.0397314	0.971941
ENSDARG00000069630	-1.17443	0.0399002	0.971941
ENSDARG00000057782	0.540171	0.039934	0.971941
ENSDARG00000015803	1.14349	0.0399632	0.971941
ENSDARG00000101990	-0.94372	0.0399787	0.971941
ENSDARG00000053456	-1.09205	0.0400655	0.971941
ENSDARG00000087346	-0.661738	0.0401316	0.971941
ENSDARG00000035904	-0.727965	0.0401564	0.971941
ENSDARG00000033604	-0.667083	0.0401768	0.971941
ENSDARG00000075178	-0.557088	0.0402716	0.971941
ENSDARG00000007065	-0.596539	0.0402815	0.971941
ENSDARG00000018616	1.48645	0.0403887	0.971941
ENSDARG00000090526	-1.15989	0.0404115	0.971941
ENSDARG00000003570	-0.620241	0.0404188	0.971941
ENSDARG00000074626	1.00488	0.0404415	0.971941
ENSDARG00000019444	-0.61493	0.0404703	0.971941
ENSDARG00000090912	-0.605091	0.0405648	0.971941
ENSDARG00000098997	-0.979247	0.0405924	0.971941
ENSDARG00000010831	-0.628552	0.0406051	0.971941
ENSDARG00000052115	-0.727809	0.0406088	0.971941
ENSDARG00000045123	0.988	0.0406731	0.971941
ENSDARG00000061941	0.77084	0.0406804	0.971941
ENSDARG00000004130	-1.04619	0.040746	0.971941
ENSDARG00000101169	-0.579643	0.0407654	0.971941
ENSDARG00000010487	-0.892019	0.0407916	0.971941
ENSDARG00000018190	-0.619607	0.040844	0.971964
ENSDARG00000044550	1.00808	0.0409938	0.972501
ENSDARG00000087983	1.02864	0.0410038	0.972501
ENSDARG00000068857	-1.27657	0.041096	0.972501
ENSDARG00000089921	-0.99764	0.0411225	0.972501
ENSDARG00000014731	-0.571244	0.0412564	0.972501
ENSDARG00000108340	-1.09545	0.0413228	0.972501
ENSDARG00000044023	-2.05157	0.0413241	0.972501
ENSDARG00000052923	1.11686	0.0413524	0.972501
ENSDARG00000075192	-0.840162	0.0413746	0.972501
ENSDARG00000091090	1.24101	0.0413819	0.972501
ENSDARG00000100515	-0.61312	0.0415942	0.973727
ENSDARG00000059308	-0.87603	0.0416119	0.973727
ENSDARG00000044622	1.30819	0.0416871	0.973727
ENSDARG00000090568	-0.85415	0.0416925	0.973727
ENSDARG00000100832	-1.35987	0.0417171	0.973727
ENSDARG00000006588	-0.643542	0.0417437	0.973727
ENSDARG00000006818	-0.906895	0.0418942	0.976032
ENSDARG00000105153	-1.00964	0.0420257	0.977887
ENSDARG00000057013	1.61347	0.0421554	0.978709
ENSDARG00000105522	2.67568	0.0421647	0.978709
ENSDARG00000108033	-0.939153	0.0422695	0.979219
ENSDARG00000103594	-0.641378	0.0422905	0.979219
ENSDARG00000075017	1.00752	0.0424468	0.980355
ENSDARG00000042094	-0.848376	0.0425132	0.980355
ENSDARG00000040912	-0.723468	0.0425184	0.980355
ENSDARG00000058865	-1.045	0.0426372	0.980355
ENSDARG00000076789	1.29827	0.0426514	0.980355
ENSDARG00000059128	-0.611541	0.042691	0.980355
ENSDARG00000004754	-0.777125	0.0427032	0.980355
ENSDARG00000054446	-0.777989	0.0428748	0.981024
ENSDARG00000009771	-0.542738	0.0429023	0.981024
ENSDARG00000073994	-1.40036	0.0429989	0.981024
ENSDARG00000062220	0.983838	0.0430786	0.981024
ENSDARG00000010316	-0.710205	0.0430935	0.981024
ENSDARG00000034434	0.65034	0.043162	0.981024
ENSDARG00000105493	3.14353	0.0431663	0.981024
ENSDARG00000061981	-0.735574	0.043224	0.981024
ENSDARG00000100346	-1.14436	0.0432978	0.981024
ENSDARG00000101088	-0.889873	0.0433205	0.981024
ENSDARG00000036811	-0.601069	0.0433333	0.981024
ENSDARG00000075274	1.08028	0.0433561	0.981024
ENSDARG00000077004	-0.613833	0.0434772	0.982213
ENSDARG00000094974	-2.52363	0.0435513	0.982213
ENSDARG00000043666	-0.947223	0.0435885	0.982213
ENSDARG00000074732	-1.07297	0.0436585	0.982213
ENSDARG00000098398	0.647601	0.0436689	0.982213
ENSDARG00000053500	-0.857669	0.0437918	0.983803
ENSDARG00000045776	-0.654757	0.0438613	0.983824
ENSDARG00000018643	0.721051	0.0439975	0.983824
ENSDARG00000032838	3.48981	0.0440039	0.983824
ENSDARG00000103856	-0.697131	0.0440867	0.983824
ENSDARG00000029510	-0.68791	0.04409	0.983824
ENSDARG00000060798	-0.747392	0.0441055	0.983824
ENSDARG00000093945	-0.619687	0.0442551	0.985995
ENSDARG00000016541	-0.708584	0.0443806	0.987625
ENSDARG00000095273	-0.578174	0.044755	0.98942
ENSDARG00000034504	-1.01817	0.0447728	0.98942
ENSDARG00000045676	-0.58516	0.0448486	0.98942
ENSDARG00000074790	-0.620673	0.0449647	0.98942
ENSDARG00000043970	-0.641042	0.0450074	0.98942
ENSDARG00000031317	-0.774516	0.0450201	0.98942
ENSDARG00000079654	2.43551	0.0450501	0.98942
ENSDARG00000009401	0.759744	0.0451032	0.98942
ENSDARG00000074754	-1.23534	0.0451774	0.98942
ENSDARG00000012801	-0.80625	0.04532	0.98942
ENSDARG00000095921	-0.551957	0.0453326	0.98942
ENSDARG00000012076	2.35536	0.0453388	0.98942
ENSDARG00000059075	-0.783947	0.0453463	0.98942
ENSDARG00000104230	-0.527863	0.0453714	0.98942
ENSDARG00000097714	-0.692245	0.0453743	0.98942
ENSDARG00000056643	-4.43321	0.0453808	0.98942
ENSDARG00000011999	-1.27698	0.0454117	0.98942
ENSDARG00000099599	1.12508	0.0454499	0.98942
ENSDARG00000057910	-0.746249	0.0454921	0.98942
ENSDARG00000089216	-1.30954	0.045528	0.98942
ENSDARG00000018073	-0.694702	0.0456012	0.98942
ENSDARG00000045091	-0.87426	0.0456153	0.98942
ENSDARG00000098215	0.752231	0.045713	0.98942
ENSDARG00000074169	-0.724011	0.0457629	0.98942
ENSDARG00000063100	-0.606336	0.0457912	0.98942
ENSDARG00000027966	-0.619226	0.0458689	0.98942
ENSDARG00000069013	-0.544148	0.0459359	0.98942
ENSDARG00000038561	1.40011	0.0460057	0.98942
ENSDARG00000035116	2.22463	0.0460501	0.98942
ENSDARG00000038687	0.691326	0.0460788	0.98942
ENSDARG00000105065	0.881553	0.0461361	0.98942
ENSDARG00000095005	-0.873439	0.046139	0.98942
ENSDARG00000104472	-1.1806	0.0462268	0.989476
ENSDARG00000098345	-0.704623	0.0462623	0.989476
ENSDARG00000017741	-0.765107	0.0463375	0.989476
ENSDARG00000055108	-0.808995	0.0463854	0.989476
ENSDARG00000045514	-0.612241	0.0464038	0.989476
ENSDARG00000011373	0.765084	0.0464886	0.990164
ENSDARG00000030494	1.33164	0.0465584	0.990534
ENSDARG00000093954	0.92186	0.0466664	0.990633
ENSDARG00000063509	1.04782	0.0466956	0.990633
ENSDARG00000007369	0.600158	0.0467206	0.990633
ENSDARG00000104188	-0.735505	0.0470309	0.995777
ENSDARG00000013921	0.655306	0.0470687	0.995777
ENSDARG00000076867	0.701823	0.0471407	0.995833
ENSDARG00000014053	-1.25882	0.0472013	0.995833
ENSDARG00000032102	-0.568556	0.0472297	0.995833
ENSDARG00000104139	-0.818651	0.04736	0.997251
ENSDARG00000020133	-0.958959	0.0474026	0.997251
ENSDARG00000098099	-1.33135	0.0474648	0.997448
ENSDARG00000104771	-0.728844	0.0475191	0.997478
ENSDARG00000052789	0.610444	0.0476234	0.998557
ENSDARG00000062226	0.705983	0.0477395	0.999881
ENSDARG00000062485	0.627832	0.047851	1
ENSDARG00000039578	-0.658461	0.0478683	1
ENSDARG00000062688	1.18818	0.048043	1
ENSDARG00000075325	-0.632467	0.0482054	1
ENSDARG00000075954	-0.682201	0.0482275	1
ENSDARG00000096888	-0.662633	0.0482439	1
ENSDARG00000025465	1.23274	0.0482515	1
ENSDARG00000061850	1.63393	0.048277	1
ENSDARG00000062720	1.04832	0.0484022	1
ENSDARG00000022437	-0.719116	0.0484336	1
ENSDARG00000103025	-0.813025	0.0485083	1
ENSDARG00000010655	0.59205	0.0488181	1
ENSDARG00000018854	0.604845	0.0488688	1
ENSDARG00000028213	0.761152	0.0488871	1
ENSDARG00000039346	-0.562542	0.04907	1
ENSDARG00000071573	-0.798784	0.0493626	1
ENSDARG00000029457	1.09831	0.0493989	1
ENSDARG00000097110	1.41575	0.0495307	1
ENSDARG00000033170	-0.792819	0.0495351	1
ENSDARG00000079345	-0.787086	0.0495468	1
ENSDARG00000054530	-0.628248	0.0496112	1
ENSDARG00000021113	-0.594908	0.0497365	1
ENSDARG00000035663	0.94667	0.0497789	1
ENSDARG00000034705	0.758648	0.0497849	1
ENSDARG00000104537	-0.554342	0.0497958	1
ENSDARG00000103318	-0.623912	0.0498813	1
ENSDARG00000103276	-0.969914	0.0501456	1
ENSDARG00000095705	-0.714159	0.0503277	1
ENSDARG00000090890	1.04323	0.0503519	1
ENSDARG00000079843	-1.29483	0.0504856	1
ENSDARG00000074908	-0.696453	0.0505897	1
ENSDARG00000104721	4.1392	0.0506846	1
ENSDARG00000070824	-0.545525	0.0507431	1
ENSDARG00000099325	-0.841381	0.0507597	1
ENSDARG00000021112	-0.717734	0.0507901	1
ENSDARG00000031299	-1.15973	0.0508305	1
ENSDARG00000091413	-0.871978	0.0508814	1
ENSDARG00000041917	-0.710798	0.0509206	1
ENSDARG00000013938	-0.602697	0.0509228	1
ENSDARG00000028982	-0.561252	0.0509489	1
ENSDARG00000061256	-0.882122	0.0509829	1
ENSDARG00000000563	0.858118	0.0510166	1
ENSDARG00000091715	-0.88957	0.0511458	1
ENSDARG00000097726	-1.10717	0.0513993	1
ENSDARG00000028889	-0.540753	0.0514701	1
ENSDARG00000100564	-0.720699	0.0515178	1
ENSDARG00000103467	0.949217	0.0515405	1
ENSDARG00000099889	1.16373	0.0515524	1
ENSDARG00000003705	0.609808	0.0515642	1
ENSDARG00000096037	2.2636	0.0515768	1
ENSDARG00000053257	-0.956452	0.0516384	1
ENSDARG00000005989	0.694304	0.0516691	1
ENSDARG00000094965	-1.46222	0.0517113	1
ENSDARG00000044575	-0.645508	0.0517844	1
ENSDARG00000104125	1.74913	0.0518585	1
ENSDARG00000033376	-1.01397	0.0518674	1
ENSDARG00000036764	-0.692638	0.0518865	1
ENSDARG00000009753	-0.564663	0.0519129	1
ENSDARG00000014591	-0.662383	0.0520468	1
ENSDARG00000042851	-0.601616	0.0522652	1
ENSDARG00000003693	-0.728046	0.0522943	1
ENSDARG00000039142	-0.717311	0.0523781	1
ENSDARG00000011648	-0.771736	0.0524042	1
ENSDARG00000019613	0.639965	0.0525172	1
ENSDARG00000008553	1.69529	0.0525309	1
ENSDARG00000070041	-0.835499	0.0525376	1
ENSDARG00000088937	0.808043	0.0525411	1
ENSDARG00000036587	-0.559947	0.0525771	1
ENSDARG00000088741	0.709392	0.0525989	1
ENSDARG00000032496	-0.552879	0.0528314	1
ENSDARG00000075444	-0.862216	0.0530197	1
ENSDARG00000059651	0.975075	0.0531312	1
ENSDARG00000079353	-0.531025	0.0532421	1
ENSDARG00000097011	-1.37442	0.0533775	1
ENSDARG00000099453	-0.529116	0.0534471	1
ENSDARG00000079795	-1.09685	0.0534599	1
ENSDARG00000074264	-1.08968	0.053499	1
ENSDARG00000059630	-0.885217	0.0537159	1
ENSDARG00000013274	-0.694505	0.0538153	1
ENSDARG00000093347	-0.61219	0.0538269	1
ENSDARG00000074985	-0.671303	0.0539014	1
ENSDARG00000037905	1.63545	0.0539574	1
ENSDARG00000056929	-0.852216	0.0539662	1
ENSDARG00000071670	-0.577948	0.0541016	1
ENSDARG00000036168	0.725425	0.0541157	1
ENSDARG00000059725	-0.588591	0.0542294	1
ENSDARG00000037259	-0.543292	0.054308	1
ENSDARG00000092856	-0.643084	0.0543365	1
ENSDARG00000075445	-0.584113	0.0543785	1
ENSDARG00000076483	-0.697654	0.0543903	1
ENSDARG00000087693	-0.594962	0.0545045	1
ENSDARG00000101619	-0.598141	0.0546016	1
ENSDARG00000076532	-0.652228	0.054675	1
ENSDARG00000002336	0.649266	0.0546825	1
ENSDARG00000091058	-0.725603	0.0548226	1
ENSDARG00000016918	4.30836	0.0548477	1
ENSDARG00000086618	-0.608292	0.0548875	1
ENSDARG00000101561	-0.558381	0.0550308	1
ENSDARG00000016718	-1.54283	0.0552127	1
ENSDARG00000013721	-2.76973	0.055231	1
ENSDARG00000026072	-0.549603	0.0553678	1
ENSDARG00000068892	-0.774422	0.0553699	1
ENSDARG00000099572	-0.59781	0.0553918	1
ENSDARG00000099014	-0.600083	0.0554169	1
ENSDARG00000101295	-0.742879	0.0554539	1
ENSDARG00000045297	-0.561441	0.0555477	1
ENSDARG00000099200	2.42724	0.0555553	1
ENSDARG00000070352	-0.666056	0.0555829	1
ENSDARG00000087844	0.626924	0.055693	1
ENSDARG00000091280	-0.89215	0.055728	1
ENSDARG00000029252	-0.635917	0.055754	1
ENSDARG00000094282	1.97054	0.0557626	1
ENSDARG00000020015	-0.75746	0.0559118	1
ENSDARG00000028389	0.865162	0.0560095	1
ENSDARG00000015576	0.890526	0.0560636	1
ENSDARG00000052816	-0.723609	0.0561203	1
ENSDARG00000063054	0.759766	0.0561757	1
ENSDARG00000078359	-0.632333	0.0562549	1
ENSDARG00000038309	-0.776489	0.056278	1
ENSDARG00000027807	-0.580202	0.0563006	1
ENSDARG00000034700	-0.857273	0.0563765	1
ENSDARG00000088967	0.847289	0.0565929	1
ENSDARG00000078092	-0.843806	0.0566232	1
ENSDARG00000030782	-1.16295	0.056641	1
ENSDARG00000055897	0.620234	0.0567059	1
ENSDARG00000041538	-0.810026	0.0567628	1
ENSDARG00000015065	0.718889	0.0568629	1
ENSDARG00000108881	1.26045	0.0569371	1
ENSDARG00000010673	0.677422	0.0569885	1
ENSDARG00000063030	-0.599469	0.0570437	1
ENSDARG00000002344	-0.657369	0.057119	1
ENSDARG00000022000	0.814749	0.0571669	1
ENSDARG00000076334	-0.688028	0.0573162	1
ENSDARG00000038695	-0.585862	0.0573176	1
ENSDARG00000078676	2.63527	0.0573568	1
ENSDARG00000089232	0.545711	0.057359	1
ENSDARG00000052705	0.697869	0.0575159	1
ENSDARG00000101867	0.990023	0.0576252	1
ENSDARG00000092115	-0.856792	0.0577611	1
ENSDARG00000006878	1.19126	0.057779	1
ENSDARG00000005526	0.730002	0.0578108	1
ENSDARG00000104210	0.717533	0.0578145	1
ENSDARG00000093781	2.56903	0.0578638	1
ENSDARG00000035985	-0.723475	0.0579433	1
ENSDARG00000030139	-0.555675	0.0582133	1
ENSDARG00000018303	0.743444	0.058258	1
ENSDARG00000074221	0.887246	0.0583117	1
ENSDARG00000056367	-1.01778	0.0583427	1
ENSDARG00000069624	-0.652533	0.058377	1
ENSDARG00000028012	-0.834976	0.058382	1
ENSDARG00000029100	-0.675498	0.0584002	1
ENSDARG00000089959	2.64646	0.0585367	1
ENSDARG00000036784	-0.620823	0.0585704	1
ENSDARG00000086166	1.35221	0.0586931	1
ENSDARG00000056378	-0.590051	0.0587208	1
ENSDARG00000093453	-1.12582	0.0587673	1
ENSDARG00000017338	0.50577	0.0587934	1
ENSDARG00000099860	0.81514	0.0588479	1
ENSDARG00000003941	-0.678583	0.0589242	1
ENSDARG00000014995	-0.590358	0.0590067	1
ENSDARG00000076974	2.09139	0.0590898	1
ENSDARG00000042221	-0.993535	0.0592182	1
ENSDARG00000095821	-1.13979	0.0593203	1
ENSDARG00000099175	-0.643267	0.0593409	1
ENSDARG00000045230	-0.760817	0.0594502	1
ENSDARG00000108022	2.52203	0.0595914	1
ENSDARG00000093126	0.829375	0.0596072	1
ENSDARG00000074526	1.09721	0.05975	1
ENSDARG00000052417	-1.10255	0.0597739	1
ENSDARG00000103846	-0.623637	0.0597865	1
ENSDARG00000099115	0.917126	0.0598157	1
ENSDARG00000038681	-1.04755	0.0598495	1
ENSDARG00000074322	1.13097	0.0598555	1
ENSDARG00000039052	1.0588	0.059916	1
ENSDARG00000078970	-0.699336	0.06006	1
ENSDARG00000063187	-0.617908	0.0600871	1
ENSDARG00000011247	0.650794	0.060104	1
ENSDARG00000039422	-0.887702	0.0602302	1
ENSDARG00000094922	1.43359	0.0602969	1
ENSDARG00000079815	-0.930099	0.0603229	1
ENSDARG00000007959	-0.551856	0.0603706	1
ENSDARG00000037872	0.564556	0.0604036	1
ENSDARG00000089769	-0.754452	0.0605404	1
ENSDARG00000027099	-0.597908	0.0605679	1
ENSDARG00000098856	1.98823	0.0608157	1
ENSDARG00000039543	-0.748563	0.0608188	1
ENSDARG00000037860	-0.602327	0.0608831	1
ENSDARG00000088383	-0.520748	0.0609167	1
ENSDARG00000019516	-0.951068	0.0609819	1
ENSDARG00000037158	-0.754141	0.0610087	1
ENSDARG00000041113	-0.664915	0.0610655	1
ENSDARG00000102160	1.76025	0.0611539	1
ENSDARG00000079634	0.836966	0.0613235	1
ENSDARG00000099849	0.771772	0.0613512	1
ENSDARG00000034588	0.609341	0.0615449	1
ENSDARG00000076526	-0.579936	0.0616027	1
ENSDARG00000077295	1.67527	0.0616372	1
ENSDARG00000078842	0.941627	0.061642	1
ENSDARG00000040555	-0.507415	0.0616984	1
ENSDARG00000007745	-0.573554	0.061744	1
ENSDARG00000086685	1.06121	0.0617522	1
ENSDARG00000109109	-1.22237	0.0617919	1
ENSDARG00000023151	-2.95303	0.0620303	1
ENSDARG00000012450	-0.556569	0.0621229	1
ENSDARG00000105460	1.30686	0.0621632	1
ENSDARG00000039069	1.17606	0.0621837	1
ENSDARG00000060235	0.641382	0.062233	1
ENSDARG00000054164	-0.697912	0.0622493	1
ENSDARG00000052304	-0.551189	0.0623636	1
ENSDARG00000035198	-0.643736	0.0625009	1
ENSDARG00000003757	-0.54461	0.0625663	1
ENSDARG00000016570	-1.15354	0.0627135	1
ENSDARG00000103455	-0.663407	0.0632165	1
ENSDARG00000045141	0.611715	0.0632226	1
ENSDARG00000079823	-0.541097	0.0632919	1
ENSDARG00000036967	1.00276	0.0633058	1
ENSDARG00000035519	0.754195	0.0633776	1
ENSDARG00000041959	-0.712181	0.0634042	1
ENSDARG00000018921	-0.883866	0.0634589	1
ENSDARG00000102100	-0.752315	0.0636457	1
ENSDARG00000092459	-1.1243	0.0637636	1
ENSDARG00000009001	-0.499694	0.063765	1
ENSDARG00000003035	-0.603591	0.0637809	1
ENSDARG00000053136	-0.544543	0.0638288	1
ENSDARG00000040812	0.963025	0.0638818	1
ENSDARG00000029663	-0.533288	0.0639392	1
ENSDARG00000074150	-2.02575	0.0639649	1
ENSDARG00000037894	0.656801	0.0639829	1
ENSDARG00000042172	0.718924	0.0640322	1
ENSDARG00000017910	-0.806186	0.0641006	1
ENSDARG00000053912	-0.619054	0.0641832	1
ENSDARG00000093078	2.71516	0.0642711	1
ENSDARG00000078904	0.549584	0.0643204	1
ENSDARG00000008105	-0.870595	0.0644131	1
ENSDARG00000077028	-1.66579	0.0644743	1
ENSDARG00000092954	-0.572411	0.0645467	1
ENSDARG00000057949	0.686641	0.0649112	1
ENSDARG00000098327	1.1725	0.0650449	1
ENSDARG00000077722	0.807725	0.0651782	1
ENSDARG00000070140	1.18459	0.065289	1
ENSDARG00000091950	3.736	0.0653029	1
ENSDARG00000061735	0.526659	0.0653629	1
ENSDARG00000075024	0.514468	0.0654418	1
ENSDARG00000043884	-0.653641	0.0654934	1
ENSDARG00000030938	1.11763	0.0655028	1
ENSDARG00000102496	2.61859	0.0655522	1
ENSDARG00000045254	-0.804441	0.0657114	1
ENSDARG00000104919	-1.40651	0.0658497	1
ENSDARG00000037281	3.36191	0.0658539	1
ENSDARG00000094854	1.06197	0.0659335	1
ENSDARG00000021405	0.502839	0.0659442	1
ENSDARG00000043416	0.598837	0.0659904	1
ENSDARG00000013575	0.616033	0.0662118	1
ENSDARG00000039913	-0.580409	0.0663667	1
ENSDARG00000062727	0.75802	0.0663939	1
ENSDARG00000035678	-0.510855	0.0665237	1
ENSDARG00000025046	-1.12924	0.0666951	1
ENSDARG00000076862	-0.85972	0.0667347	1
ENSDARG00000088492	0.870485	0.0667549	1
ENSDARG00000068265	-0.629184	0.0667736	1
ENSDARG00000013853	-0.50657	0.0667993	1
ENSDARG00000001897	0.516793	0.0668157	1
ENSDARG00000014554	-0.517588	0.0668501	1
ENSDARG00000077339	-0.921044	0.066907	1
ENSDARG00000043360	-1.14414	0.0669869	1
ENSDARG00000060199	-0.629418	0.0671844	1
ENSDARG00000063626	0.661164	0.0672377	1
ENSDARG00000068851	-0.656069	0.0672804	1
ENSDARG00000024160	-2.68965	0.0673011	1
ENSDARG00000018846	-1.12021	0.0673127	1
ENSDARG00000038577	-0.519667	0.0673269	1
ENSDARG00000014704	0.798446	0.0673432	1
ENSDARG00000091233	-0.758753	0.0674384	1
ENSDARG00000106784	1.48618	0.0674738	1
ENSDARG00000068886	-0.661922	0.0674853	1
ENSDARG00000022767	3.04882	0.0675129	1
ENSDARG00000020820	-0.543495	0.0675291	1
ENSDARG00000018459	-2.00815	0.0675723	1
ENSDARG00000069335	-0.794047	0.0676153	1
ENSDARG00000038876	-0.588763	0.0676414	1
ENSDARG00000099518	-0.557226	0.067646	1
ENSDARG00000006434	-0.650268	0.0676771	1
ENSDARG00000087197	1.65126	0.0677101	1
ENSDARG00000038608	-0.495677	0.0677648	1
ENSDARG00000045893	0.870603	0.0678103	1
ENSDARG00000097207	2.13726	0.0678469	1
ENSDARG00000056203	-1.90582	0.0678706	1
ENSDARG00000079227	-1.33396	0.0680252	1
ENSDARG00000016093	-0.845079	0.0680935	1
ENSDARG00000024116	-0.527653	0.0681427	1
ENSDARG00000076283	-0.542799	0.0682615	1
ENSDARG00000040712	-0.777372	0.0683121	1
ENSDARG00000055630	1.72727	0.0683439	1
ENSDARG00000099412	-1.07672	0.0683849	1
ENSDARG00000094695	-0.542614	0.0683928	1
ENSDARG00000017084	-0.541436	0.0685276	1
ENSDARG00000013776	-0.64766	0.06861	1
ENSDARG00000030440	0.685077	0.0686602	1
ENSDARG00000090072	-0.707498	0.0687931	1
ENSDARG00000009336	0.86007	0.0690407	1
ENSDARG00000099961	0.619576	0.0690771	1
ENSDARG00000052966	-0.518583	0.0691633	1
ENSDARG00000029695	-0.845752	0.0692299	1
ENSDARG00000018107	-0.910148	0.0692388	1
ENSDARG00000093024	-1.08906	0.0692826	1
ENSDARG00000027930	-0.780478	0.0692895	1
ENSDARG00000099491	0.549226	0.0693683	1
ENSDARG00000076566	0.729943	0.0693839	1
ENSDARG00000086309	-0.470141	0.0694116	1
ENSDARG00000043309	1.03494	0.0694557	1
ENSDARG00000043141	1.42899	0.0694642	1
ENSDARG00000105037	-0.591763	0.0695535	1
ENSDARG00000061994	0.603806	0.0695991	1
ENSDARG00000104118	0.507285	0.0696098	1
ENSDARG00000056162	-1.26698	0.0697012	1
ENSDARG00000077571	-1.38569	0.0697548	1
ENSDARG00000057624	-0.569098	0.0698187	1
ENSDARG00000100173	-1.2046	0.0698857	1
ENSDARG00000062788	-1.30273	0.0699081	1
ENSDARG00000070230	-1.18446	0.0699517	1
ENSDARG00000060695	-0.580683	0.0701035	1
ENSDARG00000023526	-2.1576	0.070168	1
ENSDARG00000029445	-0.541293	0.0702353	1
ENSDARG00000025972	-0.55989	0.0702712	1
ENSDARG00000004632	-0.682129	0.0703436	1
ENSDARG00000079488	-0.923974	0.0704033	1
ENSDARG00000029660	-0.688883	0.0704815	1
ENSDARG00000067848	0.889093	0.0704884	1
ENSDARG00000103030	1.14191	0.0704929	1
ENSDARG00000041068	-0.499669	0.0705545	1
ENSDARG00000059634	-0.660342	0.0706157	1
ENSDARG00000078547	1.02739	0.0706333	1
ENSDARG00000018361	-3.63039	0.070673	1
ENSDARG00000014113	-0.853457	0.0709087	1
ENSDARG00000006112	0.586438	0.0709201	1
ENSDARG00000022101	0.84566	0.0710225	1
ENSDARG00000093444	-0.754602	0.0711348	1
ENSDARG00000061472	-0.618635	0.0711435	1
ENSDARG00000054251	-0.64849	0.0716524	1
ENSDARG00000070560	-0.600746	0.0717301	1
ENSDARG00000076805	0.612119	0.0717675	1
ENSDARG00000040265	-0.554675	0.0719842	1
ENSDARG00000079791	0.744386	0.0720973	1
ENSDARG00000106152	3.19098	0.0721624	1
ENSDARG00000063661	0.754683	0.0722681	1
ENSDARG00000059305	-3.00731	0.0723915	1
ENSDARG00000031776	-0.547848	0.0724519	1
ENSDARG00000102541	2.02243	0.0724677	1
ENSDARG00000088584	1.27257	0.072564	1
ENSDARG00000042133	0.630086	0.0726374	1
ENSDARG00000019341	-1.22183	0.0726817	1
ENSDARG00000010415	0.858645	0.0727458	1
ENSDARG00000070589	-0.693926	0.0728869	1
ENSDARG00000104730	-0.855572	0.0729049	1
ENSDARG00000087084	0.742615	0.073066	1
ENSDARG00000003991	-1.01075	0.0731283	1
ENSDARG00000005980	0.625515	0.0731476	1
ENSDARG00000027196	-3.06217	0.073189	1
ENSDARG00000100047	-0.614853	0.0732504	1
ENSDARG00000030913	-0.619174	0.0733024	1
ENSDARG00000098809	1.18408	0.073377	1
ENSDARG00000096773	1.53839	0.0734397	1
ENSDARG00000090833	-0.755773	0.0734978	1
ENSDARG00000014057	3.44913	0.073557	1
ENSDARG00000103132	1.81664	0.0737377	1
ENSDARG00000035987	-0.519246	0.073754	1
ENSDARG00000043635	-0.736159	0.0737618	1
ENSDARG00000040984	-0.750574	0.0737747	1
ENSDARG00000011418	-0.558081	0.0738141	1
ENSDARG00000041400	-0.576081	0.0738586	1
ENSDARG00000061717	-0.68329	0.0738841	1
ENSDARG00000103487	3.27486	0.0738905	1
ENSDARG00000092283	-0.911119	0.0741257	1
ENSDARG00000106550	0.877208	0.0741932	1
ENSDARG00000100531	-0.742604	0.0742073	1
ENSDARG00000038156	-0.562582	0.0743435	1
ENSDARG00000002830	-0.71926	0.074447	1
ENSDARG00000099705	-1.19937	0.0744482	1
ENSDARG00000021753	-0.532615	0.0744628	1
ENSDARG00000037318	-0.540885	0.0745507	1
ENSDARG00000042780	2.16635	0.0745798	1
ENSDARG00000052011	1.02254	0.0746811	1
ENSDARG00000071669	-0.857911	0.0747339	1
ENSDARG00000052840	-0.505058	0.0748171	1
ENSDARG00000105116	-0.496805	0.0748939	1
ENSDARG00000100887	-0.99314	0.0749684	1
ENSDARG00000099885	0.998956	0.0749897	1
ENSDARG00000009136	0.499778	0.075034	1
ENSDARG00000070006	-0.603492	0.0750644	1
ENSDARG00000024317	-0.574258	0.0752618	1
ENSDARG00000086327	1.38364	0.0752687	1
ENSDARG00000106515	2.86662	0.0753233	1
ENSDARG00000063588	-0.582425	0.0753662	1
ENSDARG00000061223	1.23978	0.0753723	1
ENSDARG00000042090	0.890804	0.0753904	1
ENSDARG00000059097	0.622205	0.0754032	1
ENSDARG00000032535	-0.68763	0.0754856	1
ENSDARG00000044299	-0.538647	0.0755837	1
ENSDARG00000010008	0.656763	0.0757323	1
ENSDARG00000038743	-0.535806	0.0758147	1
ENSDARG00000092170	1.31411	0.0759819	1
ENSDARG00000014361	-1.25712	0.0762242	1
ENSDARG00000093835	3.42977	0.0763136	1
ENSDARG00000102396	1.18077	0.0763591	1
ENSDARG00000062561	-0.94456	0.0764553	1
ENSDARG00000042151	0.62554	0.0764768	1
ENSDARG00000014068	-0.469441	0.0764968	1
ENSDARG00000071396	-0.553706	0.0767711	1
ENSDARG00000096508	1.0193	0.0768989	1
ENSDARG00000097721	1.04581	0.0769608	1
ENSDARG00000031657	-1.25717	0.0770193	1
ENSDARG00000013961	-0.541868	0.0771037	1
ENSDARG00000100607	0.657402	0.0771724	1
ENSDARG00000041381	-1.06069	0.0772438	1
ENSDARG00000103837	0.776755	0.0774035	1
ENSDARG00000041691	-0.587452	0.0775883	1
ENSDARG00000039987	0.593362	0.0775946	1
ENSDARG00000039100	-0.87593	0.0776037	1
ENSDARG00000054063	-0.502405	0.0776283	1
ENSDARG00000104256	-0.807528	0.0776488	1
ENSDARG00000035648	-1.31038	0.0776846	1
ENSDARG00000103027	-0.523223	0.0777776	1
ENSDARG00000042990	1.09049	0.0777913	1
ENSDARG00000053068	-1.57374	0.0780396	1
ENSDARG00000028027	1.08374	0.0782112	1
ENSDARG00000095807	1.19468	0.0782255	1
ENSDARG00000019294	2.29063	0.0782412	1
ENSDARG00000042332	0.651961	0.0783013	1
ENSDARG00000099079	-0.471348	0.0783062	1
ENSDARG00000019636	-0.509715	0.0783816	1
ENSDARG00000096749	-0.889018	0.0784644	1
ENSDARG00000104227	-0.547507	0.0785239	1
ENSDARG00000004964	-2.71051	0.0786702	1
ENSDARG00000078059	-0.629542	0.0787384	1
ENSDARG00000090524	0.901458	0.0787526	1
ENSDARG00000105465	0.598059	0.0788761	1
ENSDARG00000071345	-0.674495	0.078936	1
ENSDARG00000011422	0.686592	0.0789746	1
ENSDARG00000079651	-0.575657	0.0790144	1
ENSDARG00000069966	-1.99184	0.079046	1
ENSDARG00000098852	-0.599679	0.0793462	1
ENSDARG00000091320	0.773631	0.0793877	1
ENSDARG00000101805	-0.785984	0.0794712	1
ENSDARG00000103404	-0.567961	0.0795462	1
ENSDARG00000007216	-0.642227	0.0795687	1
ENSDARG00000002792	-0.482868	0.0796377	1
ENSDARG00000103619	-0.635951	0.0796637	1
ENSDARG00000015628	-0.648302	0.0796924	1
ENSDARG00000087749	0.714186	0.0797259	1
ENSDARG00000016239	-0.521492	0.0798138	1
ENSDARG00000011841	-0.504249	0.0798222	1
ENSDARG00000104635	-0.633887	0.0799032	1
ENSDARG00000101214	1.50437	0.0799328	1
ENSDARG00000022165	-0.48413	0.0799419	1
ENSDARG00000037790	-0.893548	0.079947	1
ENSDARG00000058047	-0.508629	0.0799803	1
ENSDARG00000040039	-0.590935	0.0800988	1
ENSDARG00000039958	-0.660289	0.0801883	1
ENSDARG00000019404	-0.477079	0.0801958	1
ENSDARG00000109064	1.03697	0.0803191	1
ENSDARG00000095533	-0.474634	0.0804043	1
ENSDARG00000070682	-0.509448	0.0805264	1
ENSDARG00000062023	0.570509	0.0805999	1
ENSDARG00000094396	1.64307	0.0807085	1
ENSDARG00000045898	-0.89856	0.0807191	1
ENSDARG00000056178	-0.593206	0.0809022	1
ENSDARG00000026403	-1.14806	0.0809187	1
ENSDARG00000006290	-0.522252	0.080979	1
ENSDARG00000053973	3.39225	0.081078	1
ENSDARG00000045989	-0.478438	0.0811101	1
ENSDARG00000076106	0.95944	0.0812326	1
ENSDARG00000098011	-0.639921	0.0812412	1
ENSDARG00000058476	-3.13235	0.0815955	1
ENSDARG00000078363	1.15003	0.0816638	1
ENSDARG00000026090	-0.803452	0.0817127	1
ENSDARG00000074639	0.644574	0.0818255	1
ENSDARG00000069279	-0.603598	0.0818382	1
ENSDARG00000041080	-0.941319	0.0818478	1
ENSDARG00000100952	-0.510505	0.0818685	1
ENSDARG00000069998	-0.660144	0.0820128	1
ENSDARG00000029406	-0.86227	0.0820455	1
ENSDARG00000100435	-0.484783	0.0821166	1
ENSDARG00000099351	-0.831244	0.0821461	1
ENSDARG00000018342	-4.05026	0.0822773	1
ENSDARG00000004864	1.18166	0.0823141	1
ENSDARG00000094277	-0.605341	0.0823165	1
ENSDARG00000052703	-0.63186	0.0823444	1
ENSDARG00000057767	0.775664	0.0823714	1
ENSDARG00000104441	0.830246	0.0824557	1
ENSDARG00000077605	-0.65491	0.0824886	1
ENSDARG00000056468	1.60742	0.0825104	1
ENSDARG00000099967	2.3941	0.0826165	1
ENSDARG00000061621	-0.969667	0.0826576	1
ENSDARG00000043279	1.74184	0.0830042	1
ENSDARG00000060054	0.519417	0.083047	1
ENSDARG00000071224	-0.576411	0.0831273	1
ENSDARG00000033364	-0.481377	0.0831607	1
ENSDARG00000070683	-0.55285	0.0831811	1
ENSDARG00000075422	-0.63925	0.0833558	1
ENSDARG00000077504	-1.69064	0.0833782	1
ENSDARG00000092124	-0.656944	0.0835468	1
ENSDARG00000073813	-1.02611	0.0836674	1
ENSDARG00000069192	1.70731	0.083694	1
ENSDARG00000056583	-0.461361	0.0837392	1
ENSDARG00000090268	-1.19148	0.0837678	1
ENSDARG00000021443	0.57478	0.0837748	1
ENSDARG00000052045	-0.875371	0.0837822	1
ENSDARG00000053395	-0.559345	0.0838923	1
ENSDARG00000056036	1.31193	0.0839918	1
ENSDARG00000076748	0.898412	0.0841409	1
ENSDARG00000039041	-0.881269	0.0841551	1
ENSDARG00000095388	-0.801009	0.0841819	1
ENSDARG00000004470	-0.519259	0.0843964	1
ENSDARG00000058328	-0.516227	0.0845575	1
ENSDARG00000061688	0.675571	0.0846066	1
ENSDARG00000046098	-0.874034	0.0846855	1
ENSDARG00000087143	3.38293	0.0846886	1
ENSDARG00000103746	1.31382	0.0847026	1
ENSDARG00000037425	3.00771	0.0847054	1
ENSDARG00000094678	-1.01212	0.0847155	1
ENSDARG00000071083	2.40177	0.0847695	1
ENSDARG00000073723	-0.792124	0.0847733	1
ENSDARG00000100954	-0.968159	0.084779	1
ENSDARG00000100481	0.504991	0.0848192	1
ENSDARG00000070453	-0.625392	0.0848565	1
ENSDARG00000035679	-0.475721	0.0850303	1
ENSDARG00000091317	-0.778512	0.085043	1
ENSDARG00000099799	0.711121	0.0851745	1
ENSDARG00000045797	-0.830186	0.0852542	1
ENSDARG00000102417	-0.549508	0.0853866	1
ENSDARG00000098671	-0.614784	0.0855777	1
ENSDARG00000042821	-0.830195	0.0857226	1
ENSDARG00000070475	-0.479855	0.0858797	1
ENSDARG00000007753	-1.08576	0.0860708	1
ENSDARG00000074633	-0.917838	0.0861558	1
ENSDARG00000044251	0.540124	0.0862571	1
ENSDARG00000042977	0.637939	0.0862658	1
ENSDARG00000101763	3.37812	0.0863445	1
ENSDARG00000041413	0.689607	0.0865262	1
ENSDARG00000015164	-0.68375	0.0865541	1
ENSDARG00000102310	2.07693	0.0865596	1
ENSDARG00000002591	-0.722185	0.0867469	1
ENSDARG00000051861	0.73261	0.0868437	1
ENSDARG00000106583	0.85488	0.0869057	1
ENSDARG00000023648	-0.46758	0.0870261	1
ENSDARG00000098017	-0.627812	0.0871292	1
ENSDARG00000062795	-0.507513	0.0871368	1
ENSDARG00000079078	-1.22175	0.0871628	1
ENSDARG00000059054	0.825049	0.0871647	1
ENSDARG00000006125	0.54418	0.0874744	1
ENSDARG00000075677	-0.619103	0.0874756	1
ENSDARG00000038248	-1.37308	0.0875537	1
ENSDARG00000061895	0.528584	0.087563	1
ENSDARG00000071463	1.2084	0.0876401	1
ENSDARG00000002994	-0.880191	0.0877459	1
ENSDARG00000069099	-0.577198	0.0877613	1
ENSDARG00000004843	0.514967	0.0877662	1
ENSDARG00000100134	0.950257	0.0878331	1
ENSDARG00000010862	-0.61276	0.0878511	1
ENSDARG00000100406	2.09156	0.0878592	1
ENSDARG00000028096	-0.605606	0.0879012	1
ENSDARG00000099143	-0.530594	0.0880674	1
ENSDARG00000090346	0.714806	0.0881047	1
ENSDARG00000021984	-0.512513	0.0881613	1
ENSDARG00000078280	0.637348	0.0882196	1
ENSDARG00000096977	-1.46435	0.0882385	1
ENSDARG00000076718	-0.824408	0.0883097	1
ENSDARG00000104244	-0.586571	0.0883325	1
ENSDARG00000044203	-0.712409	0.0884756	1
ENSDARG00000012215	-0.751317	0.08848	1
ENSDARG00000034503	0.575144	0.0887188	1
ENSDARG00000063438	0.592147	0.0888658	1
ENSDARG00000104414	-0.857557	0.08896	1
ENSDARG00000104516	-0.811184	0.0889926	1
ENSDARG00000001788	-0.498287	0.0889996	1
ENSDARG00000102607	-0.534108	0.0890037	1
ENSDARG00000076119	-0.624888	0.0891684	1
ENSDARG00000098689	0.618979	0.0892737	1
ENSDARG00000038363	1.23961	0.0893099	1
ENSDARG00000021789	0.839302	0.0893445	1
ENSDARG00000037009	-0.590228	0.0893885	1
ENSDARG00000098153	-0.549678	0.089392	1
ENSDARG00000099283	1.15277	0.0894503	1
ENSDARG00000092522	0.596092	0.0894565	1
ENSDARG00000008403	-1.10859	0.0895675	1
ENSDARG00000068503	-1.34659	0.0896613	1
ENSDARG00000062192	-0.557078	0.0896746	1
ENSDARG00000030949	-0.494651	0.0896917	1
ENSDARG00000039499	-0.565752	0.0897529	1
ENSDARG00000037030	0.559607	0.0897735	1
ENSDARG00000016212	0.456984	0.0897874	1
ENSDARG00000007671	0.621134	0.089817	1
ENSDARG00000031136	0.626691	0.0898465	1
ENSDARG00000093304	-0.80017	0.0900387	1
ENSDARG00000056557	-0.473925	0.0901055	1
ENSDARG00000004189	-0.492339	0.0901187	1
ENSDARG00000089543	0.649228	0.0901949	1
ENSDARG00000077549	-0.482432	0.0903548	1
ENSDARG00000102032	0.72435	0.0903928	1
ENSDARG00000061413	-0.507916	0.0904715	1
ENSDARG00000004296	2.3864	0.0904884	1
ENSDARG00000026369	-0.548232	0.090607	1
ENSDARG00000040277	0.93954	0.09085	1
ENSDARG00000019280	-0.576876	0.0908923	1
ENSDARG00000004979	-0.937242	0.0909984	1
ENSDARG00000037748	-0.833206	0.090999	1
ENSDARG00000077442	0.584485	0.0910637	1
ENSDARG00000068461	0.50317	0.0911508	1
ENSDARG00000068156	-0.80761	0.0912019	1
ENSDARG00000004527	-0.533088	0.0913266	1
ENSDARG00000069241	-0.852802	0.0913377	1
ENSDARG00000060102	0.582934	0.0914114	1
ENSDARG00000098645	-0.567064	0.0915821	1
ENSDARG00000045968	0.550655	0.0916481	1
ENSDARG00000027851	1.62208	0.0916596	1
ENSDARG00000076348	1.08173	0.0918165	1
ENSDARG00000026972	2.31651	0.0918415	1
ENSDARG00000038075	-0.500274	0.0918451	1
ENSDARG00000108520	1.88566	0.0918742	1
ENSDARG00000015752	-0.589852	0.0919168	1
ENSDARG00000057789	-1.73689	0.0919513	1
ENSDARG00000030756	0.489527	0.0921077	1
ENSDARG00000096786	-1.12242	0.0922223	1
ENSDARG00000003144	-0.83597	0.0923429	1
ENSDARG00000077297	0.55208	0.0923785	1
ENSDARG00000102267	0.748593	0.0925605	1
ENSDARG00000096304	-0.585352	0.0926634	1
ENSDARG00000020239	0.677051	0.0927681	1
ENSDARG00000041332	-0.536959	0.092841	1
ENSDARG00000033144	-0.551045	0.0928515	1
ENSDARG00000039490	-0.678995	0.0930075	1
ENSDARG00000041703	-0.58252	0.0930159	1
ENSDARG00000093365	-1.03526	0.0930403	1
ENSDARG00000095688	1.29549	0.0930819	1
ENSDARG00000038785	-0.742281	0.093127	1
ENSDARG00000034138	-2.33525	0.0931647	1
ENSDARG00000071087	-0.673449	0.0932111	1
ENSDARG00000074414	0.913769	0.0933566	1
ENSDARG00000099411	-0.679394	0.0933592	1
ENSDARG00000045928	-0.481528	0.0935114	1
ENSDARG00000042387	1.03827	0.0935845	1
ENSDARG00000078404	0.678352	0.0935904	1
ENSDARG00000094048	-0.930602	0.0936624	1
ENSDARG00000071543	-0.67624	0.0937097	1
ENSDARG00000104295	0.578985	0.0937199	1
ENSDARG00000023026	0.752739	0.0938135	1
ENSDARG00000077982	-0.778568	0.0938826	1
ENSDARG00000070386	-0.661019	0.0940378	1
ENSDARG00000044540	-0.507518	0.0941036	1
ENSDARG00000055974	-0.48608	0.0942088	1
ENSDARG00000042953	-1.65512	0.0942285	1
ENSDARG00000102191	0.548767	0.0942983	1
ENSDARG00000003920	-0.50346	0.0944113	1
ENSDARG00000059646	-0.713107	0.094502	1
ENSDARG00000069844	1.17944	0.0946341	1
ENSDARG00000058297	-0.914981	0.094723	1
ENSDARG00000056369	-0.526427	0.0947429	1
ENSDARG00000098386	0.6244	0.0948339	1
ENSDARG00000032651	0.447057	0.094845	1
ENSDARG00000079939	0.459352	0.0954575	1
ENSDARG00000058358	0.488053	0.0955619	1
ENSDARG00000008491	-0.610711	0.0956149	1
ENSDARG00000076044	-0.654473	0.0956474	1
ENSDARG00000007294	-0.48984	0.0956704	1
ENSDARG00000076839	-0.81823	0.095689	1
ENSDARG00000090996	-0.929674	0.0956922	1
ENSDARG00000023309	-0.76607	0.0958796	1
ENSDARG00000025559	-0.852896	0.0958921	1
ENSDARG00000010445	-0.649834	0.0959038	1
ENSDARG00000007918	-0.679619	0.0959187	1
ENSDARG00000063218	-0.596214	0.0959214	1
ENSDARG00000070012	-0.738549	0.0959243	1
ENSDARG00000017255	-0.562023	0.0960856	1
ENSDARG00000094999	2.74225	0.096088	1
ENSDARG00000054177	2.17003	0.0960883	1
ENSDARG00000090396	0.99031	0.096114	1
ENSDARG00000003519	-0.588487	0.0961143	1
ENSDARG00000021555	1.07682	0.0961502	1
ENSDARG00000073709	1.49372	0.0961758	1
ENSDARG00000096829	-0.482633	0.096336	1
ENSDARG00000097824	-0.562262	0.0963836	1
ENSDARG00000024465	-0.525095	0.0965585	1
ENSDARG00000069600	1.26014	0.0965981	1
ENSDARG00000070919	1.57144	0.0966159	1
ENSDARG00000006624	-0.491062	0.096624	1
ENSDARG00000101861	1.34506	0.0967485	1
ENSDARG00000039719	-0.52787	0.0968388	1
ENSDARG00000035598	-0.487065	0.0969685	1
ENSDARG00000075561	-0.852002	0.0970764	1
ENSDARG00000039225	0.502271	0.0971184	1
ENSDARG00000077337	1.30507	0.0971707	1
ENSDARG00000029936	-0.538999	0.0971961	1
ENSDARG00000012881	-1.09655	0.097203	1
ENSDARG00000008765	-0.499121	0.097211	1
ENSDARG00000057882	-0.493069	0.0972907	1
ENSDARG00000102531	-0.629242	0.097352	1
ENSDARG00000100107	0.772899	0.0974699	1
ENSDARG00000002362	0.565979	0.0974804	1
ENSDARG00000040008	2.5007	0.0976026	1
ENSDARG00000045605	0.957087	0.097675	1
ENSDARG00000091377	1.45397	0.0977574	1
ENSDARG00000075993	0.942975	0.0979364	1
ENSDARG00000098121	0.722639	0.0981265	1
ENSDARG00000061351	-0.687576	0.0981491	1
ENSDARG00000012078	-0.468936	0.0981879	1
ENSDARG00000097556	-1.60152	0.0982274	1
ENSDARG00000100585	-0.55944	0.098236	1
ENSDARG00000093456	-0.480289	0.0982729	1
ENSDARG00000020448	-0.644381	0.0983135	1
ENSDARG00000091222	-1.22599	0.0983769	1
ENSDARG00000054540	-0.620174	0.0985223	1
ENSDARG00000017780	-1.04524	0.0986576	1
ENSDARG00000052641	-0.529696	0.098787	1
ENSDARG00000002240	-0.475221	0.0988423	1
ENSDARG00000021163	0.613394	0.0988822	1
ENSDARG00000071403	-0.447863	0.0988957	1
ENSDARG00000043631	-0.431992	0.0990434	1
ENSDARG00000080006	-0.905308	0.0992025	1
ENSDARG00000087369	0.924708	0.099258	1
ENSDARG00000000730	0.80561	0.0992604	1
ENSDARG00000095034	-1.18617	0.0992848	1
ENSDARG00000041530	-0.617993	0.0993501	1
ENSDARG00000033539	-0.535427	0.0995647	1
ENSDARG00000015765	-0.710694	0.0996682	1
ENSDARG00000026764	2.02583	0.0997047	1
ENSDARG00000023279	-0.490595	0.0998275	1
ENSDARG00000005251	-0.474909	0.0999088	1
ENSDARG00000053505	-0.514837	0.0999208	1
ENSDARG00000070472	-0.466026	0.0999567	1
ENSDARG00000076811	-0.459407	0.10007	1
ENSDARG00000071310	-1.02769	0.100076	1
ENSDARG00000017984	1.16629	0.10012	1
ENSDARG00000106319	0.865974	0.10017	1
ENSDARG00000010481	-0.483457	0.10022	1
ENSDARG00000057331	1.04756	0.100246	1
ENSDARG00000100753	0.521318	0.100343	1
ENSDARG00000092660	-0.815472	0.100371	1
ENSDARG00000007769	-0.889245	0.100421	1
ENSDARG00000039512	-0.53906	0.100464	1
ENSDARG00000045620	-0.503873	0.100586	1
ENSDARG00000017612	-0.719068	0.100626	1
ENSDARG00000020364	-1.15935	0.10069	1
ENSDARG00000018404	0.561978	0.100711	1
ENSDARG00000103424	2.40634	0.100737	1
ENSDARG00000040620	-0.571525	0.100748	1
ENSDARG00000036005	-0.635444	0.100748	1
ENSDARG00000039093	-0.494406	0.100763	1
ENSDARG00000062744	1.00127	0.100835	1
ENSDARG00000015394	-0.540122	0.100891	1
ENSDARG00000071378	-0.455546	0.100981	1
ENSDARG00000074501	0.716734	0.101049	1
ENSDARG00000039757	-0.797597	0.101145	1
ENSDARG00000069295	-0.809513	0.101174	1
ENSDARG00000031795	-0.608293	0.101288	1
ENSDARG00000042252	-0.462649	0.101336	1
ENSDARG00000078636	1.44544	0.101373	1
ENSDARG00000032340	-0.570691	0.101465	1
ENSDARG00000006257	-0.498594	0.101471	1
ENSDARG00000035699	-0.583532	0.101614	1
ENSDARG00000032430	-0.440922	0.101662	1
ENSDARG00000094546	-2.44021	0.101766	1
ENSDARG00000098857	0.736605	0.101822	1
ENSDARG00000102755	1.88603	0.101822	1
ENSDARG00000029114	1.12093	0.101885	1
ENSDARG00000026519	0.507607	0.101948	1
ENSDARG00000038700	0.904146	0.102059	1
ENSDARG00000076060	0.429143	0.102094	1
ENSDARG00000032117	-0.46133	0.10216	1
ENSDARG00000014427	-0.780439	0.102178	1
ENSDARG00000061370	-0.727973	0.102206	1
ENSDARG00000107163	-0.968602	0.102255	1
ENSDARG00000101627	-0.466261	0.102325	1
ENSDARG00000052396	0.747277	0.102385	1
ENSDARG00000017772	-0.467441	0.102476	1
ENSDARG00000043899	-0.539013	0.10254	1
ENSDARG00000052746	0.441309	0.102593	1
ENSDARG00000077753	0.681074	0.102813	1
ENSDARG00000056691	-0.525801	0.102827	1
ENSDARG00000067808	3.10606	0.102942	1
ENSDARG00000103316	1.95111	0.102959	1
ENSDARG00000029473	-0.525977	0.102976	1
ENSDARG00000006609	-0.460696	0.103034	1
ENSDARG00000045371	2.67128	0.103147	1
ENSDARG00000042536	3.12748	0.103443	1
ENSDARG00000006029	-0.606655	0.103547	1
ENSDARG00000036721	-0.821468	0.103562	1
ENSDARG00000078297	1.66083	0.103602	1
ENSDARG00000039931	-0.491804	0.103702	1
ENSDARG00000003860	-0.44635	0.103714	1
ENSDARG00000057830	1.57903	0.10379	1
ENSDARG00000037935	-0.684742	0.103903	1
ENSDARG00000041257	0.848195	0.103926	1
ENSDARG00000074283	-0.466856	0.103978	1
ENSDARG00000069376	-0.532336	0.10413	1
ENSDARG00000062054	0.701131	0.104332	1
ENSDARG00000095259	-1.00077	0.104349	1
ENSDARG00000069855	0.495244	0.104442	1
ENSDARG00000041911	-0.703286	0.104448	1
ENSDARG00000104573	0.477938	0.104487	1
ENSDARG00000031098	-0.621494	0.104499	1
ENSDARG00000032482	-0.562772	0.104535	1
ENSDARG00000040815	0.507447	0.104681	1
ENSDARG00000009253	-0.446046	0.104893	1
ENSDARG00000011196	-0.485334	0.104963	1
ENSDARG00000087640	-0.493755	0.105026	1
ENSDARG00000007285	-0.537814	0.105325	1
ENSDARG00000068363	-2.03771	0.105332	1
ENSDARG00000090850	1.20887	0.105338	1
ENSDARG00000071871	-0.542206	0.105393	1
ENSDARG00000029259	-1.47147	0.105555	1
ENSDARG00000070100	1.70787	0.105627	1
ENSDARG00000099677	0.745209	0.105658	1
ENSDARG00000093687	-0.771894	0.105694	1
ENSDARG00000017844	-0.470358	0.105702	1
ENSDARG00000016364	-0.640352	0.105807	1
ENSDARG00000029439	0.537431	0.105821	1
ENSDARG00000005179	-1.02484	0.10589	1
ENSDARG00000105195	-0.814918	0.106057	1
ENSDARG00000017425	1.6195	0.106085	1
ENSDARG00000018159	0.539171	0.106173	1
ENSDARG00000078026	0.539503	0.106209	1
ENSDARG00000025033	-0.451597	0.106213	1
ENSDARG00000087921	0.534447	0.106335	1
ENSDARG00000101766	-0.464043	0.106386	1
ENSDARG00000079328	1.27363	0.106393	1
ENSDARG00000045364	-0.537136	0.106468	1
ENSDARG00000077301	1.01913	0.106532	1
ENSDARG00000042835	-0.653177	0.106574	1
ENSDARG00000022970	-0.449889	0.106585	1
ENSDARG00000104528	-2.76563	0.106629	1
ENSDARG00000039872	-0.503757	0.106656	1
ENSDARG00000068468	1.36069	0.106715	1
ENSDARG00000006019	-0.494461	0.106718	1
ENSDARG00000008461	-0.701713	0.10676	1
ENSDARG00000076729	0.484495	0.106784	1
ENSDARG00000009978	-0.708858	0.107083	1
ENSDARG00000039929	0.587698	0.10722	1
ENSDARG00000012987	-0.477944	0.107355	1
ENSDARG00000018953	-0.750636	0.107462	1
ENSDARG00000104036	0.824773	0.107517	1
ENSDARG00000063682	0.864972	0.10756	1
ENSDARG00000020708	-0.800437	0.107793	1
ENSDARG00000017254	-1.20507	0.107805	1
ENSDARG00000032630	0.583941	0.107825	1
ENSDARG00000106519	1.09589	0.107941	1
ENSDARG00000024478	-0.429569	0.107943	1
ENSDARG00000079161	0.989411	0.108084	1
ENSDARG00000058292	-0.508388	0.108123	1
ENSDARG00000051957	-0.689989	0.108132	1
ENSDARG00000058498	-3.61354	0.108362	1
ENSDARG00000052438	-0.451553	0.10838	1
ENSDARG00000040190	-0.56487	0.108508	1
ENSDARG00000077712	1.60672	0.10863	1
ENSDARG00000069469	-1.01177	0.108636	1
ENSDARG00000101585	-0.950043	0.108669	1
ENSDARG00000043304	-0.549783	0.108738	1
ENSDARG00000057610	-0.657753	0.108743	1
ENSDARG00000013144	-0.598731	0.108876	1
ENSDARG00000092241	1.02065	0.108996	1
ENSDARG00000095820	1.04442	0.109034	1
ENSDARG00000015239	-0.500833	0.109124	1
ENSDARG00000015111	-0.527898	0.10914	1
ENSDARG00000055433	-0.759525	0.109154	1
ENSDARG00000101074	-0.458605	0.109231	1
ENSDARG00000056374	1.90513	0.109253	1
ENSDARG00000012506	-0.751674	0.109386	1
ENSDARG00000071604	-0.589136	0.109403	1
ENSDARG00000062646	-0.777967	0.109483	1
ENSDARG00000086724	0.640882	0.109636	1
ENSDARG00000039576	-0.46878	0.109664	1
ENSDARG00000043898	-0.736677	0.109749	1
ENSDARG00000079009	0.489586	0.109766	1
ENSDARG00000103198	-0.513146	0.109769	1
ENSDARG00000058088	-0.445048	0.109801	1
ENSDARG00000031819	-0.443959	0.109835	1
ENSDARG00000000796	-0.940557	0.10989	1
ENSDARG00000037361	-0.439826	0.109927	1
ENSDARG00000053010	0.641139	0.110056	1
ENSDARG00000061187	-0.426267	0.110112	1
ENSDARG00000092561	3.36598	0.11023	1
ENSDARG00000015263	0.5198	0.110313	1
ENSDARG00000075831	-0.712792	0.110398	1
ENSDARG00000017775	-0.455491	0.11042	1
ENSDARG00000076229	0.491967	0.110477	1
ENSDARG00000015524	-0.470525	0.110478	1
ENSDARG00000021611	0.827005	0.11055	1
ENSDARG00000044204	3.03078	0.110601	1
ENSDARG00000019496	-0.435632	0.110606	1
ENSDARG00000092726	0.844736	0.110677	1
ENSDARG00000095090	-0.501675	0.110696	1
ENSDARG00000089705	-0.732057	0.110761	1
ENSDARG00000097351	0.493006	0.110809	1
ENSDARG00000017128	0.475664	0.110853	1
ENSDARG00000007825	0.549866	0.11104	1
ENSDARG00000092360	-0.83916	0.111134	1
ENSDARG00000062790	0.482771	0.111189	1
ENSDARG00000079497	-0.671296	0.111299	1
ENSDARG00000032801	-0.77778	0.111492	1
ENSDARG00000086699	-0.462901	0.111633	1
ENSDARG00000022020	-0.699672	0.111634	1
ENSDARG00000089505	0.473094	0.111789	1
ENSDARG00000005104	0.599146	0.11179	1
ENSDARG00000016139	1.16226	0.111824	1
ENSDARG00000002967	-0.540875	0.111956	1
ENSDARG00000059212	-0.680371	0.111968	1
ENSDARG00000089643	0.722556	0.111978	1
ENSDARG00000015807	-0.437535	0.111994	1
ENSDARG00000069074	0.500635	0.112002	1
ENSDARG00000003533	-0.593018	0.112118	1
ENSDARG00000097827	0.556224	0.112135	1
ENSDARG00000026183	-0.484309	0.112141	1
ENSDARG00000053446	-0.465108	0.112144	1
ENSDARG00000007744	-0.528804	0.112176	1
ENSDARG00000054323	-1.0692	0.112177	1
ENSDARG00000070061	-0.764162	0.112316	1
ENSDARG00000093006	-0.600522	0.112347	1
ENSDARG00000070985	-0.632119	0.112414	1
ENSDARG00000102105	-0.432101	0.112577	1
ENSDARG00000079702	-0.489898	0.112782	1
ENSDARG00000092895	-0.572987	0.112848	1
ENSDARG00000069566	-0.492337	0.113006	1
ENSDARG00000003675	-0.595894	0.113132	1
ENSDARG00000077215	0.688951	0.113186	1
ENSDARG00000063635	1.91049	0.113218	1
ENSDARG00000103983	-1.56365	0.11335	1
ENSDARG00000009488	-0.435477	0.113383	1
ENSDARG00000101047	-0.583791	0.11353	1
ENSDARG00000101622	-0.523138	0.113532	1
ENSDARG00000104640	0.86725	0.113582	1
ENSDARG00000036292	2.53948	0.11361	1
ENSDARG00000087869	-0.598378	0.113663	1
ENSDARG00000105039	0.962453	0.113664	1
ENSDARG00000001829	0.457208	0.113686	1
ENSDARG00000098589	-0.449032	0.113776	1
ENSDARG00000087131	-0.78888	0.113786	1
ENSDARG00000103666	0.970835	0.113821	1
ENSDARG00000091754	-0.916189	0.113863	1
ENSDARG00000021938	0.657785	0.113877	1
ENSDARG00000086057	0.74485	0.114023	1
ENSDARG00000102575	-1.04188	0.114047	1
ENSDARG00000102309	-1.08451	0.114072	1
ENSDARG00000089513	1.71782	0.114107	1
ENSDARG00000069804	1.60036	0.114203	1
ENSDARG00000102153	0.41856	0.114323	1
ENSDARG00000019328	0.550704	0.114354	1
ENSDARG00000023797	0.644043	0.114424	1
ENSDARG00000063182	0.424642	0.114438	1
ENSDARG00000036966	0.418483	0.114449	1
ENSDARG00000100242	-0.538118	0.114547	1
ENSDARG00000045359	-0.42794	0.114788	1
ENSDARG00000088908	0.939415	0.114812	1
ENSDARG00000007141	-0.477107	0.114963	1
ENSDARG00000087176	1.49447	0.115111	1
ENSDARG00000069048	-0.561993	0.115114	1
ENSDARG00000075282	0.583745	0.115122	1
ENSDARG00000044090	-0.458797	0.11523	1
ENSDARG00000004059	-0.619498	0.115443	1
ENSDARG00000074779	0.600943	0.115447	1
ENSDARG00000056270	-0.641903	0.115449	1
ENSDARG00000056609	-0.7531	0.115462	1
ENSDARG00000012513	0.434515	0.115471	1
ENSDARG00000014891	0.587795	0.115649	1
ENSDARG00000094732	0.638493	0.115698	1
ENSDARG00000014313	-0.427497	0.11589	1
ENSDARG00000104134	-1.0586	0.116054	1
ENSDARG00000035676	-0.455748	0.116074	1
ENSDARG00000089936	-0.532119	0.116153	1
ENSDARG00000057912	-0.443359	0.116207	1
ENSDARG00000097195	2.88198	0.116255	1
ENSDARG00000097693	-1.40133	0.116341	1
ENSDARG00000040492	-0.5077	0.116463	1
ENSDARG00000015355	0.803962	0.116783	1
ENSDARG00000041570	-0.521635	0.116909	1
ENSDARG00000105115	1.50525	0.116945	1
ENSDARG00000091209	-0.886024	0.116958	1
ENSDARG00000043313	0.623223	0.116977	1
ENSDARG00000042571	-0.447334	0.117044	1
ENSDARG00000077009	0.58143	0.117065	1
ENSDARG00000045352	-0.489684	0.117206	1
ENSDARG00000104090	0.612689	0.117206	1
ENSDARG00000102912	-0.832263	0.117277	1
ENSDARG00000019702	-0.637935	0.117457	1
ENSDARG00000062024	1.3459	0.117521	1
ENSDARG00000045979	-0.569594	0.117734	1
ENSDARG00000087779	-0.54109	0.117916	1
ENSDARG00000017444	-1.48393	0.117972	1
ENSDARG00000024740	-1.03185	0.118038	1
ENSDARG00000010619	-0.653552	0.118046	1
ENSDARG00000039667	-0.519646	0.118082	1
ENSDARG00000102859	0.954283	0.118165	1
ENSDARG00000061714	-0.670366	0.118194	1
ENSDARG00000100357	-1.06368	0.1182	1
ENSDARG00000009640	-0.449399	0.118201	1
ENSDARG00000058231	0.537794	0.118217	1
ENSDARG00000031511	-0.438878	0.118324	1
ENSDARG00000069287	-0.495529	0.118507	1
ENSDARG00000089885	0.907002	0.118568	1
ENSDARG00000007743	0.616778	0.118694	1
ENSDARG00000029071	-0.723693	0.118724	1
ENSDARG00000106859	1.19539	0.118778	1
ENSDARG00000041599	0.740847	0.118781	1
ENSDARG00000070497	0.798937	0.118959	1
ENSDARG00000077736	1.33658	0.118999	1
ENSDARG00000099948	2.32812	0.119108	1
ENSDARG00000100915	0.869578	0.119151	1
ENSDARG00000100596	0.753668	0.119321	1
ENSDARG00000038859	2.58856	0.119362	1
ENSDARG00000017658	-0.522649	0.119505	1
ENSDARG00000058556	-0.555286	0.119645	1
ENSDARG00000017127	-2.05664	0.119724	1
ENSDARG00000099851	-0.962872	0.119758	1
ENSDARG00000023110	0.545104	0.119862	1
ENSDARG00000029928	-0.431743	0.11987	1
ENSDARG00000051748	-0.624955	0.119964	1
ENSDARG00000102421	0.812919	0.119973	1
ENSDARG00000034326	0.490736	0.120042	1
ENSDARG00000016484	-0.519939	0.120055	1
ENSDARG00000016307	-0.625686	0.120096	1
ENSDARG00000091602	1.17799	0.120124	1
ENSDARG00000053381	0.480561	0.120287	1
ENSDARG00000071331	0.576512	0.12031	1
ENSDARG00000071426	-0.598685	0.120384	1
ENSDARG00000078659	0.544175	0.120573	1
ENSDARG00000006848	-0.459909	0.1206	1
ENSDARG00000058479	2.64604	0.120655	1
ENSDARG00000090901	1.04237	0.120761	1
ENSDARG00000038794	-0.6653	0.120838	1
ENSDARG00000029075	0.574826	0.120854	1
ENSDARG00000039066	0.760047	0.121252	1
ENSDARG00000063539	-0.742373	0.121344	1
ENSDARG00000056127	-0.524291	0.121362	1
ENSDARG00000096562	0.585736	0.12144	1
ENSDARG00000054172	-0.410947	0.12154	1
ENSDARG00000074185	-0.598991	0.121628	1
ENSDARG00000034313	-0.459157	0.121695	1
ENSDARG00000098214	0.693397	0.1217	1
ENSDARG00000058459	0.547393	0.121815	1
ENSDARG00000029019	0.844111	0.121836	1
ENSDARG00000060687	-0.468989	0.121918	1
ENSDARG00000023886	2.28424	0.122026	1
ENSDARG00000032639	-1.08838	0.122159	1
ENSDARG00000044485	1.37573	0.122185	1
ENSDARG00000077053	1.4329	0.122292	1
ENSDARG00000062916	-0.48238	0.122523	1
ENSDARG00000013302	-0.767387	0.122551	1
ENSDARG00000056239	-0.581185	0.122606	1
ENSDARG00000010070	0.508854	0.122658	1
ENSDARG00000014148	-0.665853	0.122659	1
ENSDARG00000019572	-0.412353	0.122784	1
ENSDARG00000018973	-0.52221	0.123025	1
ENSDARG00000002732	0.689518	0.123045	1
ENSDARG00000092653	-0.629496	0.12323	1
ENSDARG00000086815	0.432829	0.123254	1
ENSDARG00000027279	0.442621	0.12333	1
ENSDARG00000074435	-0.617628	0.123373	1
ENSDARG00000103736	-0.89777	0.123422	1
ENSDARG00000022698	-0.491173	0.123472	1
ENSDARG00000099767	0.7675	0.12357	1
ENSDARG00000029105	0.920546	0.12369	1
ENSDARG00000040482	0.566351	0.123697	1
ENSDARG00000075859	0.844328	0.123814	1
ENSDARG00000052975	-0.430939	0.123879	1
ENSDARG00000005713	-0.469417	0.123946	1
ENSDARG00000093449	-0.831887	0.124092	1
ENSDARG00000099923	-0.529634	0.124122	1
ENSDARG00000003217	-0.57279	0.124247	1
ENSDARG00000057064	1.86731	0.124262	1
ENSDARG00000019188	-0.405017	0.124278	1
ENSDARG00000042816	0.533996	0.124377	1
ENSDARG00000045661	-0.860742	0.124395	1
ENSDARG00000099389	-0.704039	0.124424	1
ENSDARG00000061205	0.650632	0.124459	1
ENSDARG00000035741	-0.442198	0.124481	1
ENSDARG00000019299	0.507931	0.124498	1
ENSDARG00000057672	-0.480426	0.124538	1
ENSDARG00000039270	-0.613666	0.124553	1
ENSDARG00000051768	0.480249	0.124596	1
ENSDARG00000098588	-0.618244	0.12471	1
ENSDARG00000101009	0.408279	0.124771	1
ENSDARG00000062350	0.451864	0.124778	1
ENSDARG00000068784	-0.401029	0.124876	1
ENSDARG00000077928	1.6664	0.124879	1
ENSDARG00000007080	-0.6823	0.124956	1
ENSDARG00000068846	1.74316	0.124962	1
ENSDARG00000015325	-0.446081	0.12504	1
ENSDARG00000051754	1.11332	0.125229	1
ENSDARG00000088567	0.844401	0.125256	1
ENSDARG00000053630	-1.44491	0.125645	1
ENSDARG00000008098	-0.900865	0.125697	1
ENSDARG00000027738	0.420859	0.125795	1
ENSDARG00000107916	2.36607	0.125801	1
ENSDARG00000091511	-0.824182	0.125837	1
ENSDARG00000044615	0.65008	0.125852	1
ENSDARG00000045490	-0.436255	0.125903	1
ENSDARG00000101029	0.695705	0.125912	1
ENSDARG00000076290	-0.403627	0.125988	1
ENSDARG00000009740	-0.465073	0.126064	1
ENSDARG00000027153	0.858055	0.126137	1
[truncated: 16,872 more rows]

## Sheet: TableS5_MCG_vs_FCG
Gene_ID	log2FC	P_Value	FDR
ENSDARG00000092924	-11.9518	5.49674e-196	1.03729e-191
ENSDARG00000079681	-12.1867	1.5686e-178	1.48006e-174
ENSDARG00000045423	-12.1341	7.21407e-170	4.53789e-166
ENSDARG00000095486	-11.1143	1.20498e-169	5.68481e-166
ENSDARG00000075737	-11.3921	1.94134e-169	7.32701e-166
ENSDARG00000069251	-11.0335	9.26615e-169	2.91436e-165
ENSDARG00000099060	-11.8605	5.97174e-162	1.6099e-158
ENSDARG00000102892	-11.4961	1.90163e-160	3.96172e-157
ENSDARG00000100979	-11.2955	1.94704e-160	3.96172e-157
ENSDARG00000076949	-12.1064	2.09937e-160	3.96172e-157
ENSDARG00000108782	-10.9131	8.56433e-159	1.46925e-155
ENSDARG00000076771	-11.5359	2.16796e-157	3.40929e-154
ENSDARG00000105712	-10.6394	4.60623e-156	6.68648e-153
ENSDARG00000095281	-11.8519	1.39509e-155	1.88048e-152
ENSDARG00000070709	-12.3036	7.92525e-155	9.97049e-152
ENSDARG00000027169	-10.4538	1.34966e-153	1.59184e-150
ENSDARG00000078638	-11.8627	4.17353e-153	4.63286e-150
ENSDARG00000092026	-11.8067	1.23971e-152	1.2997e-149
ENSDARG00000094478	-12.2171	8.36265e-152	8.30588e-149
ENSDARG00000078394	-12.3806	3.83875e-151	3.62205e-148
ENSDARG00000079534	-11.7619	5.89692e-148	5.29908e-145
ENSDARG00000093704	-11.5814	4.15101e-145	3.56063e-142
ENSDARG00000090870	-11.2108	8.19313e-143	6.72229e-140
ENSDARG00000041248	-11.8415	1.12311e-142	8.83095e-140
ENSDARG00000045424	-11.6519	1.70224e-142	1.28492e-139
ENSDARG00000087392	-11.6986	6.12773e-142	4.44755e-139
ENSDARG00000087363	-12.9931	1.38806e-141	9.70153e-139
ENSDARG00000077171	-11.6836	3.46643e-140	2.33625e-137
ENSDARG00000086247	-12.461	2.0928e-138	1.36183e-135
ENSDARG00000057328	-8.94713	5.25566e-138	3.30598e-135
ENSDARG00000091409	-11.7485	1.4569e-136	8.86875e-134
ENSDARG00000068465	-11.703	7.67477e-133	4.52596e-130
ENSDARG00000105499	-11.9155	4.42833e-132	2.53233e-129
ENSDARG00000078917	-8.56256	4.5865e-132	2.54564e-129
ENSDARG00000006580	-11.8104	2.12309e-130	1.14471e-127
ENSDARG00000094392	-11.3083	1.08929e-128	5.70999e-126
ENSDARG00000074764	-11.263	1.69e-128	8.61945e-126
ENSDARG00000040510	-11.8945	1.79481e-128	8.9131e-126
ENSDARG00000104686	9.19373	1.85453e-128	8.97355e-126
ENSDARG00000099044	-11.9907	2.12175e-128	1.00099e-125
ENSDARG00000099967	-11.7698	1.3555e-127	6.23894e-125
ENSDARG00000079546	-11.2125	4.87495e-127	2.19036e-124
ENSDARG00000093216	-11.7681	6.49697e-127	2.85126e-124
ENSDARG00000027639	-11.5716	1.32706e-126	5.69157e-124
ENSDARG00000092885	-11.5748	3.14343e-126	1.31821e-123
ENSDARG00000103024	-12.5725	5.90592e-125	2.42284e-122
ENSDARG00000093841	-11.3636	7.57561e-125	3.04169e-122
ENSDARG00000008835	-11.4642	5.04665e-124	1.98407e-121
ENSDARG00000035680	-9.39915	8.49922e-124	3.27324e-121
ENSDARG00000076366	-10.7002	3.52855e-122	1.33175e-119
ENSDARG00000096628	-9.01992	1.00849e-120	3.69872e-118
ENSDARG00000095463	-10.7402	1.0192e-120	3.69872e-118
ENSDARG00000105043	-12.0252	1.05717e-120	3.76413e-118
ENSDARG00000105346	-11.2439	1.71494e-120	5.99309e-118
ENSDARG00000003968	-9.31858	3.94068e-119	1.35208e-116
ENSDARG00000042130	-11.167	6.33887e-119	2.13609e-116
ENSDARG00000089567	-8.47546	7.03944e-118	2.33055e-115
ENSDARG00000055415	-12.0196	3.01988e-117	9.82554e-115
ENSDARG00000090237	-11.125	4.49459e-117	1.43758e-114
ENSDARG00000034989	-12.3979	5.16823e-117	1.6255e-114
ENSDARG00000090118	-11.5832	2.51818e-115	7.79026e-113
ENSDARG00000055250	-9.6197	2.56055e-115	7.79356e-113
ENSDARG00000071727	-10.4877	4.67662e-115	1.40083e-112
ENSDARG00000003701	-8.70631	1.41947e-114	4.18543e-112
ENSDARG00000092887	-10.7962	1.6058e-114	4.662e-112
ENSDARG00000104643	9.23174	2.33907e-114	6.68797e-112
ENSDARG00000088923	-11.9395	1.01492e-113	2.85859e-111
ENSDARG00000061221	-9.00351	4.76663e-113	1.32281e-110
ENSDARG00000073811	-10.4212	6.96967e-113	1.90615e-110
ENSDARG00000089966	-11.4785	1.76863e-111	4.76798e-109
ENSDARG00000096095	-8.03362	1.51521e-110	4.02726e-108
ENSDARG00000019651	10.2252	2.42159e-110	6.34693e-108
ENSDARG00000039828	-8.96105	3.62661e-110	9.37505e-108
ENSDARG00000099957	-8.98381	4.9974e-110	1.2744e-107
ENSDARG00000019706	-8.93326	2.44673e-108	6.15629e-106
ENSDARG00000070166	-11.5831	5.17046e-108	1.28384e-105
ENSDARG00000101763	-11.9126	9.33212e-108	2.2871e-105
ENSDARG00000017188	-9.67529	1.13494e-107	2.74582e-105
ENSDARG00000103492	8.68	2.03056e-107	4.85048e-105
ENSDARG00000087961	-8.86192	2.27728e-107	5.37183e-105
ENSDARG00000054572	8.92024	1.44621e-106	3.3693e-104
ENSDARG00000078183	-7.82048	1.01353e-105	2.33247e-103
ENSDARG00000017355	7.45588	1.09917e-105	2.49908e-103
ENSDARG00000054786	-8.40287	1.38887e-105	3.12016e-103
ENSDARG00000094597	-9.82013	3.87478e-105	8.60246e-103
ENSDARG00000094616	-12.5996	8.77721e-105	1.92598e-102
ENSDARG00000077179	9.23498	1.26195e-104	2.73727e-102
ENSDARG00000039824	8.4268	1.6837e-104	3.61057e-102
ENSDARG00000056077	9.88131	4.75273e-104	1.00774e-101
ENSDARG00000105335	-11.617	7.13381e-104	1.4958e-101
ENSDARG00000067669	-9.58941	3.23268e-103	6.70373e-101
ENSDARG00000092919	-10.7959	1.27225e-101	2.60963e-99
ENSDARG00000010332	-8.97096	2.66887e-101	5.41551e-99
ENSDARG00000008454	-7.42103	6.66581e-101	1.3382e-98
ENSDARG00000078457	-11.9444	8.66644e-101	1.72152e-98
ENSDARG00000068193	-7.54021	1.19713e-100	2.35323e-98
ENSDARG00000104170	-9.25984	1.62898e-100	3.16912e-98
ENSDARG00000016538	-8.9323	2.42175e-100	4.66336e-98
ENSDARG00000076476	-10.4795	3.22406e-100	6.14559e-98
ENSDARG00000101774	7.81262	1.43785e-99	2.71336e-97
ENSDARG00000074289	-10.0251	1.74657e-99	3.26331e-97
ENSDARG00000038720	-11.4015	9.21707e-99	1.70525e-96
ENSDARG00000077741	-11.7916	1.10838e-98	2.03071e-96
ENSDARG00000093255	-11.9949	4.91898e-97	8.92559e-95
ENSDARG00000060112	-7.3124	1.02111e-96	1.83517e-94
ENSDARG00000060211	7.87764	4.82911e-96	8.59719e-94
ENSDARG00000070605	-7.51103	1.04465e-95	1.8424e-93
ENSDARG00000093267	10.3511	1.0841e-95	1.89426e-93
ENSDARG00000094330	7.04278	2.19512e-95	3.80038e-93
ENSDARG00000086859	-11.5621	4.9526e-95	8.49641e-93
ENSDARG00000018008	7.42422	7.70676e-95	1.31022e-92
ENSDARG00000107577	-6.4474	1.05757e-94	1.78191e-92
ENSDARG00000035171	-9.31108	1.48825e-94	2.48537e-92
ENSDARG00000090768	-11.3507	2.21062e-94	3.65935e-92
ENSDARG00000101787	-6.58631	4.12497e-94	6.7689e-92
ENSDARG00000086352	-11.1701	3.81055e-93	6.19904e-91
ENSDARG00000092489	7.19855	7.17883e-93	1.15788e-90
ENSDARG00000037056	9.32617	7.62448e-93	1.21934e-90
ENSDARG00000095741	-12.8828	2.9149e-91	4.62244e-89
ENSDARG00000075177	7.73832	2.93973e-91	4.62297e-89
ENSDARG00000069260	10.2364	1.63158e-90	2.5446e-88
ENSDARG00000055655	-9.34664	2.01868e-90	3.1225e-88
ENSDARG00000015543	-8.71649	6.6781e-90	1.02457e-87
ENSDARG00000079034	-10.8178	5.21594e-89	7.93791e-87
ENSDARG00000037491	-7.32903	9.55645e-89	1.44272e-86
ENSDARG00000060187	10.2745	1.82964e-88	2.74025e-86
ENSDARG00000100185	-6.47826	2.52372e-88	3.75001e-86
ENSDARG00000073976	-8.04985	2.75263e-88	4.05819e-86
ENSDARG00000087144	8.32082	2.86068e-88	4.18479e-86
ENSDARG00000069815	7.18307	6.50712e-88	9.44584e-86
ENSDARG00000068098	8.42241	7.9106e-88	1.13955e-85
ENSDARG00000088989	-10.6723	1.00879e-86	1.44219e-84
ENSDARG00000042129	-11.8221	2.27694e-86	3.23069e-84
ENSDARG00000021462	7.41937	4.12933e-86	5.81527e-84
ENSDARG00000070598	8.22302	4.42575e-86	6.18654e-84
ENSDARG00000040081	-5.85633	5.29358e-86	7.34523e-84
ENSDARG00000053455	7.78368	5.46207e-86	7.5237e-84
ENSDARG00000008541	-10.6752	1.94502e-85	2.65974e-83
ENSDARG00000037532	-8.17808	2.10049e-85	2.85168e-83
ENSDARG00000071583	-8.52302	5.6028e-85	7.55217e-83
ENSDARG00000069428	-7.77518	2.84734e-84	3.8108e-82
ENSDARG00000094465	9.96526	3.36732e-84	4.47497e-82
ENSDARG00000093886	-10.713	4.52821e-84	5.97565e-82
ENSDARG00000055630	-7.45889	4.72852e-84	6.19666e-82
ENSDARG00000025386	-6.29789	5.33255e-84	6.94004e-82
ENSDARG00000039682	6.47086	5.90761e-84	7.63578e-82
ENSDARG00000002597	-8.92498	1.64064e-83	2.10616e-81
ENSDARG00000089765	-6.78082	1.78663e-83	2.27808e-81
ENSDARG00000088753	9.25218	1.16569e-82	1.47635e-80
ENSDARG00000095223	8.95633	1.78186e-82	2.2417e-80
ENSDARG00000094794	8.42543	2.01477e-82	2.51793e-80
ENSDARG00000088316	9.10449	3.25627e-82	4.04271e-80
ENSDARG00000090822	-8.24965	5.37027e-82	6.62368e-80
ENSDARG00000099607	-9.32938	6.39486e-82	7.83619e-80
ENSDARG00000054313	-8.2354	1.23464e-81	1.50315e-79
ENSDARG00000043816	-7.78367	1.44389e-81	1.74664e-79
ENSDARG00000094992	-7.15678	1.77883e-81	2.13811e-79
ENSDARG00000033231	-6.40929	2.14775e-81	2.56521e-79
ENSDARG00000099247	-6.44292	3.41589e-81	4.05416e-79
ENSDARG00000099076	-13.1265	5.2117e-81	6.14688e-79
ENSDARG00000016908	-12.046	5.43131e-81	6.36611e-79
ENSDARG00000106960	8.49148	1.00017e-80	1.16508e-78
ENSDARG00000092057	-12.032	1.09881e-80	1.27213e-78
ENSDARG00000014402	7.98116	1.1863e-80	1.36504e-78
ENSDARG00000006981	6.80552	1.26128e-80	1.44253e-78
ENSDARG00000015657	-5.94094	1.60362e-80	1.82301e-78
ENSDARG00000100822	7.87596	2.91162e-80	3.29013e-78
ENSDARG00000052731	8.91746	4.93431e-80	5.54258e-78
ENSDARG00000103066	-8.20102	5.52198e-80	6.166e-78
ENSDARG00000096514	7.29544	6.32026e-80	7.01586e-78
ENSDARG00000005355	-6.64235	3.10225e-79	3.42355e-77
ENSDARG00000056462	-10.1845	4.28396e-79	4.70015e-77
ENSDARG00000069744	-7.39429	4.65308e-79	5.07562e-77
ENSDARG00000073787	-8.60982	6.40696e-79	6.94861e-77
ENSDARG00000039152	6.80593	1.13775e-78	1.22688e-76
ENSDARG00000096515	6.10427	4.0524e-78	4.34504e-76
ENSDARG00000014058	9.13727	4.13137e-78	4.40469e-76
ENSDARG00000086221	-11.9703	6.34193e-78	6.72351e-76
ENSDARG00000062978	6.51934	1.70205e-77	1.79437e-75
ENSDARG00000032156	-12.1629	1.73952e-77	1.8237e-75
ENSDARG00000055739	7.62715	5.66588e-77	5.90723e-75
ENSDARG00000105458	9.05083	6.03058e-77	6.25291e-75
ENSDARG00000041617	7.00102	1.13403e-76	1.16941e-74
ENSDARG00000041300	6.67967	1.18788e-76	1.21828e-74
ENSDARG00000020749	-7.48886	1.33661e-76	1.36341e-74
ENSDARG00000062442	8.14733	9.30462e-76	9.44019e-74
ENSDARG00000037995	-7.80552	2.90382e-75	2.93037e-73
ENSDARG00000097789	-5.24223	3.15806e-75	3.16999e-73
ENSDARG00000086522	-10.3791	3.54467e-75	3.53923e-73
ENSDARG00000054318	6.85419	6.11298e-75	6.07147e-73
ENSDARG00000106724	-5.33173	7.28467e-75	7.19734e-73
ENSDARG00000013438	7.24163	1.16733e-74	1.14732e-72
ENSDARG00000105973	7.18353	1.23857e-74	1.21103e-72
ENSDARG00000100892	5.59517	1.76695e-74	1.71877e-72
ENSDARG00000028815	-6.82607	1.00314e-73	9.70782e-72
ENSDARG00000086091	6.44683	1.62068e-73	1.5604e-71
ENSDARG00000109055	-8.52361	2.91217e-73	2.78962e-71
ENSDARG00000100081	9.43388	4.43775e-73	4.22953e-71
ENSDARG00000058140	6.29194	4.69437e-73	4.45163e-71
ENSDARG00000075632	6.44671	8.26847e-73	7.80171e-71
ENSDARG00000086490	5.61071	8.90026e-73	8.35606e-71
ENSDARG00000020289	-5.86915	1.02976e-72	9.62008e-71
ENSDARG00000068122	7.50964	1.17522e-72	1.09249e-70
ENSDARG00000078522	9.30751	2.40873e-72	2.2282e-70
ENSDARG00000035862	11.3181	8.24459e-72	7.58945e-70
ENSDARG00000089320	6.09611	1.10543e-71	1.01265e-69
ENSDARG00000086529	-12.5618	1.57043e-71	1.43167e-69
ENSDARG00000088713	-11.4733	1.9939e-71	1.80899e-69
ENSDARG00000015531	8.20691	3.47202e-71	3.13495e-69
ENSDARG00000099161	4.91463	4.20075e-71	3.77487e-69
ENSDARG00000086956	-11.3063	6.927e-71	6.19523e-69
ENSDARG00000089478	-11.0457	7.62579e-71	6.78803e-69
ENSDARG00000100231	7.26841	1.07565e-70	9.52983e-69
ENSDARG00000095333	-6.20755	1.67799e-70	1.47969e-68
ENSDARG00000012030	6.61835	3.13696e-70	2.75337e-68
ENSDARG00000100936	-9.80427	3.29012e-70	2.87443e-68
ENSDARG00000093353	-10.7907	4.04441e-70	3.51715e-68
ENSDARG00000030512	4.73381	5.61673e-70	4.86208e-68
ENSDARG00000009743	5.50634	7.18558e-70	6.19173e-68
ENSDARG00000078995	6.16247	9.3799e-70	8.04582e-68
ENSDARG00000052912	5.92573	1.93902e-69	1.65571e-67
ENSDARG00000073860	7.79807	3.54503e-69	3.01343e-67
ENSDARG00000055883	9.2495	4.24093e-69	3.58882e-67
ENSDARG00000077479	8.65057	4.73046e-69	3.9852e-67
ENSDARG00000101557	-6.07787	6.26051e-69	5.25076e-67
ENSDARG00000067606	5.83855	7.59628e-69	6.3429e-67
ENSDARG00000094370	-11.6413	2.81032e-68	2.33628e-66
ENSDARG00000023181	7.8606	4.13626e-68	3.42348e-66
ENSDARG00000090981	8.07551	5.04971e-68	4.16127e-66
ENSDARG00000092498	-8.93772	5.2229e-68	4.28527e-66
ENSDARG00000036412	7.06614	6.3079e-68	5.15309e-66
ENSDARG00000007494	-4.80974	8.25262e-68	6.71272e-66
ENSDARG00000068855	7.05092	8.6012e-68	6.96623e-66
ENSDARG00000006174	6.32251	1.08025e-67	8.71175e-66
ENSDARG00000102050	-5.75974	1.36081e-67	1.09276e-65
ENSDARG00000100686	-5.60081	1.44013e-67	1.15156e-65
ENSDARG00000042213	-6.64101	1.51489e-67	1.20622e-65
ENSDARG00000031044	-5.90752	1.89669e-67	1.50389e-65
ENSDARG00000062606	5.93287	1.9796e-67	1.56305e-65
ENSDARG00000040547	9.06083	1.99831e-67	1.57125e-65
ENSDARG00000070868	6.90353	2.37434e-67	1.85918e-65
ENSDARG00000075113	-5.06793	4.26656e-67	3.32704e-65
ENSDARG00000055973	-8.54585	4.46485e-67	3.46734e-65
ENSDARG00000062794	-5.68596	1.2997e-66	1.00519e-64
ENSDARG00000069435	7.05598	1.55514e-66	1.19784e-64
ENSDARG00000062363	-6.60207	1.72924e-66	1.32653e-64
ENSDARG00000012369	-4.886	1.83447e-66	1.40155e-64
ENSDARG00000017329	6.02304	1.88765e-66	1.43636e-64
ENSDARG00000068593	-7.03616	3.1608e-66	2.39548e-64
ENSDARG00000035028	-4.55614	3.30214e-66	2.49259e-64
ENSDARG00000097421	10.0601	3.46941e-66	2.60841e-64
ENSDARG00000037852	-5.79398	4.18788e-66	3.13609e-64
ENSDARG00000021997	5.72517	5.93526e-66	4.42704e-64
ENSDARG00000026484	-4.97561	6.19233e-66	4.60061e-64
ENSDARG00000040942	8.93297	7.04351e-66	5.21247e-64
ENSDARG00000006003	-5.42138	1.07769e-65	7.94415e-64
ENSDARG00000052188	8.32571	1.41108e-65	1.03613e-63
ENSDARG00000108321	7.69853	1.41749e-65	1.0368e-63
ENSDARG00000078440	9.28371	1.49345e-65	1.08814e-63
ENSDARG00000087107	6.31851	1.50049e-65	1.08907e-63
ENSDARG00000026086	8.58594	1.81573e-65	1.31282e-63
ENSDARG00000054211	-5.15547	4.39315e-65	3.16425e-63
ENSDARG00000089570	6.92738	6.37464e-65	4.57398e-63
ENSDARG00000056007	5.26096	7.22378e-65	5.16364e-63
ENSDARG00000005699	-4.52071	7.98273e-65	5.6846e-63
ENSDARG00000026864	8.64703	8.36398e-65	5.93371e-63
ENSDARG00000101331	7.53212	9.58053e-65	6.77132e-63
ENSDARG00000094055	-7.00545	9.84677e-65	6.93353e-63
ENSDARG00000101848	4.88974	1.18876e-64	8.33946e-63
ENSDARG00000044691	-5.54709	1.22675e-64	8.5741e-63
ENSDARG00000004898	-6.03704	1.69344e-64	1.17922e-62
ENSDARG00000103765	6.95621	2.22926e-64	1.54663e-62
ENSDARG00000093358	-10.0615	2.3842e-64	1.64807e-62
ENSDARG00000043157	7.02501	4.11203e-64	2.83205e-62
ENSDARG00000094850	-8.48496	5.3988e-64	3.70475e-62
ENSDARG00000097876	10.3994	5.43724e-64	3.71762e-62
ENSDARG00000100866	7.59957	1.04532e-63	7.12138e-62
ENSDARG00000013858	7.83719	1.3811e-63	9.37505e-62
ENSDARG00000005092	5.99579	2.2162e-63	1.49899e-61
ENSDARG00000068926	-4.90097	2.75087e-63	1.85399e-61
ENSDARG00000096703	8.23782	2.91584e-63	1.95818e-61
ENSDARG00000101455	7.36828	3.23144e-63	2.16243e-61
ENSDARG00000097662	6.60347	3.70623e-63	2.47139e-61
ENSDARG00000089578	6.18914	7.63176e-63	5.07109e-61
ENSDARG00000052428	6.71196	1.35082e-62	8.9443e-61
ENSDARG00000004204	7.04817	1.75919e-62	1.16076e-60
ENSDARG00000088639	-4.84133	2.11822e-62	1.39278e-60
ENSDARG00000067710	9.13145	2.26801e-62	1.4861e-60
ENSDARG00000103598	-6.02558	3.25185e-62	2.12338e-60
ENSDARG00000068250	7.93523	4.87215e-62	3.17042e-60
ENSDARG00000007207	-5.41058	7.61265e-62	4.93671e-60
ENSDARG00000075714	6.80652	1.5316e-61	9.89821e-60
ENSDARG00000096532	7.62482	1.58223e-61	1.01905e-59
ENSDARG00000008732	-5.88995	4.46433e-61	2.86553e-59
ENSDARG00000093176	-6.89033	4.98659e-61	3.1899e-59
ENSDARG00000107480	9.5978	7.57399e-61	4.82867e-59
ENSDARG00000087996	-5.17153	8.29931e-61	5.27327e-59
ENSDARG00000006292	6.48453	1.1894e-60	7.53193e-59
ENSDARG00000032816	5.75182	1.42612e-60	9.00078e-59
ENSDARG00000068856	-6.37408	2.98015e-60	1.87461e-58
ENSDARG00000004864	-8.09739	4.14183e-60	2.5967e-58
ENSDARG00000070894	-7.05501	6.41762e-60	4.01016e-58
ENSDARG00000011049	-4.29474	9.54655e-60	5.94564e-58
ENSDARG00000053963	-6.20227	1.29433e-59	8.03461e-58
ENSDARG00000101235	9.52592	1.62967e-59	1.00831e-57
ENSDARG00000002347	-5.90111	2.09263e-59	1.29053e-57
ENSDARG00000103639	12.252	2.37753e-59	1.46144e-57
ENSDARG00000101340	-7.0157	4.19261e-59	2.56879e-57
ENSDARG00000057468	-7.31063	5.86411e-59	3.57453e-57
ENSDARG00000038559	6.61273	5.87199e-59	3.57453e-57
ENSDARG00000002587	4.91605	6.77298e-59	4.10974e-57
ENSDARG00000012776	4.56928	7.68212e-59	4.64645e-57
ENSDARG00000108853	7.66124	9.19281e-59	5.54241e-57
ENSDARG00000079467	-4.58627	1.01992e-58	6.12958e-57
ENSDARG00000097573	5.65954	1.04188e-58	6.24172e-57
ENSDARG00000053877	-5.13524	1.28627e-58	7.68142e-57
ENSDARG00000011934	-4.88568	1.31029e-58	7.80015e-57
ENSDARG00000089952	7.68495	1.42885e-58	8.4792e-57
ENSDARG00000068678	7.15067	1.7158e-58	1.01501e-56
ENSDARG00000017023	7.01917	2.78444e-58	1.64204e-56
ENSDARG00000063009	6.67055	3.62807e-58	2.13287e-56
ENSDARG00000020158	7.27604	3.8184e-58	2.23779e-56
ENSDARG00000030905	-4.77861	3.99367e-58	2.33327e-56
ENSDARG00000063670	-5.9982	4.01762e-58	2.34002e-56
ENSDARG00000055128	6.82725	4.90892e-58	2.85034e-56
ENSDARG00000068840	-6.0442	1.68188e-57	9.73579e-56
ENSDARG00000092022	10.0774	1.99234e-57	1.14977e-55
ENSDARG00000000516	9.07648	2.52332e-57	1.45175e-55
ENSDARG00000079190	-7.47554	4.11166e-57	2.3584e-55
ENSDARG00000055730	-6.40586	5.27451e-57	3.01622e-55
ENSDARG00000092456	8.28458	6.91789e-57	3.94403e-55
ENSDARG00000107260	9.39866	7.03247e-57	3.99728e-55
ENSDARG00000037794	8.01497	8.55454e-57	4.84783e-55
ENSDARG00000006257	-5.19642	1.27846e-56	7.22329e-55
ENSDARG00000028740	7.13978	1.49312e-56	8.41093e-55
ENSDARG00000075206	7.76128	1.74155e-56	9.78119e-55
ENSDARG00000079578	-5.80756	1.79831e-56	1.007e-54
ENSDARG00000054414	6.66393	2.05572e-56	1.14774e-54
ENSDARG00000074708	6.67267	3.17062e-56	1.76498e-54
ENSDARG00000015709	-6.17981	3.36998e-56	1.87044e-54
ENSDARG00000105348	6.16752	3.97517e-56	2.19986e-54
ENSDARG00000079654	-6.35664	4.51847e-56	2.49322e-54
ENSDARG00000060656	7.85818	4.85432e-56	2.66848e-54
ENSDARG00000105383	7.7614	4.86438e-56	2.66848e-54
ENSDARG00000040254	9.51857	5.32027e-56	2.91011e-54
ENSDARG00000030961	7.13697	7.51366e-56	4.09798e-54
ENSDARG00000024687	-6.73415	7.80074e-56	4.2423e-54
ENSDARG00000052512	6.00982	8.73456e-56	4.73649e-54
ENSDARG00000003904	6.43552	9.26139e-56	5.00779e-54
ENSDARG00000097454	6.34237	9.83137e-56	5.3008e-54
ENSDARG00000044956	-5.02148	1.11463e-55	5.99265e-54
ENSDARG00000076839	-5.90834	1.48756e-55	7.97493e-54
ENSDARG00000013855	9.51885	1.49688e-55	8.00217e-54
ENSDARG00000060035	4.56053	1.80889e-55	9.64281e-54
ENSDARG00000010266	-6.43815	2.14573e-55	1.14062e-53
ENSDARG00000103187	5.02968	2.33616e-55	1.23836e-53
ENSDARG00000098739	-11.5293	2.47451e-55	1.30803e-53
ENSDARG00000023479	-4.8282	2.49428e-55	1.31479e-53
ENSDARG00000092662	6.93335	3.06977e-55	1.61364e-53
ENSDARG00000043470	6.04217	3.39473e-55	1.7795e-53
ENSDARG00000012306	-3.89318	3.44656e-55	1.80167e-53
ENSDARG00000053104	4.92489	3.84182e-55	2.00273e-53
ENSDARG00000071699	-4.37072	5.30322e-55	2.75695e-53
ENSDARG00000008807	-4.39816	5.72854e-55	2.96987e-53
ENSDARG00000071541	-6.05277	6.21048e-55	3.2109e-53
ENSDARG00000021913	5.9033	7.24129e-55	3.73362e-53
ENSDARG00000057983	-4.45446	8.13672e-55	4.18387e-53
ENSDARG00000103843	5.13623	9.39494e-55	4.81771e-53
ENSDARG00000011683	-4.49909	1.10653e-54	5.6589e-53
ENSDARG00000026871	-5.68505	1.18216e-54	6.02932e-53
ENSDARG00000094059	9.47564	2.6851e-54	1.36578e-52
ENSDARG00000093432	9.73372	3.53598e-54	1.79375e-52
ENSDARG00000069262	6.20046	3.846e-54	1.94579e-52
ENSDARG00000076609	5.93509	5.971e-54	3.0128e-52
ENSDARG00000053246	-7.3966	7.08536e-54	3.56554e-52
ENSDARG00000057707	-3.86091	9.36031e-54	4.69783e-52
ENSDARG00000098639	-4.18125	1.00418e-53	5.02649e-52
ENSDARG00000043566	-4.67758	1.37651e-53	6.87197e-52
ENSDARG00000069401	-4.33147	1.7272e-53	8.6e-52
ENSDARG00000068130	7.94122	1.82591e-53	9.06758e-52
ENSDARG00000100292	7.9539	2.38116e-53	1.17939e-51
ENSDARG00000039657	6.30437	2.92953e-53	1.4472e-51
ENSDARG00000005141	7.82469	3.38627e-53	1.66847e-51
ENSDARG00000100584	5.05978	4.02169e-53	1.97639e-51
ENSDARG00000101067	7.13713	4.60074e-53	2.25508e-51
ENSDARG00000099986	-4.42121	5.39911e-53	2.63955e-51
ENSDARG00000068286	-4.38276	8.99223e-53	4.38481e-51
ENSDARG00000098330	5.18831	9.05329e-53	4.40321e-51
ENSDARG00000103826	8.01669	1.2295e-52	5.96451e-51
ENSDARG00000036180	-4.54449	1.30492e-52	6.31413e-51
ENSDARG00000010953	5.13597	2.47167e-52	1.19291e-50
ENSDARG00000037964	6.40424	3.222e-52	1.55108e-50
ENSDARG00000079979	-5.63043	4.07427e-52	1.95637e-50
ENSDARG00000031693	7.05603	9.91888e-52	4.75074e-50
ENSDARG00000079263	-5.05677	1.1338e-51	5.41668e-50
ENSDARG00000035018	-5.11039	1.2206e-51	5.81663e-50
ENSDARG00000021697	7.21256	1.47868e-51	7.02877e-50
ENSDARG00000062924	6.98445	1.69433e-51	8.0336e-50
ENSDARG00000105034	-3.73173	1.70763e-51	8.07638e-50
ENSDARG00000003414	6.57207	1.76644e-51	8.33361e-50
ENSDARG00000040433	8.61053	1.80748e-51	8.50598e-50
ENSDARG00000104034	-4.36357	2.54717e-51	1.19571e-49
ENSDARG00000089183	7.68945	3.36082e-51	1.57375e-49
ENSDARG00000030357	-4.01138	3.55099e-51	1.65868e-49
ENSDARG00000042063	-10.5955	4.63808e-51	2.16111e-49
ENSDARG00000063021	-4.88737	4.89495e-51	2.27519e-49
ENSDARG00000042014	6.56257	6.00246e-51	2.7831e-49
ENSDARG00000088693	6.19791	6.9854e-51	3.23092e-49
ENSDARG00000091232	8.98347	7.11576e-51	3.28317e-49
ENSDARG00000003290	12.2036	8.67994e-51	3.9951e-49
ENSDARG00000104218	3.9309	1.08396e-50	4.97698e-49
ENSDARG00000092702	-10.5633	1.15789e-50	5.30353e-49
ENSDARG00000055506	6.2509	1.3201e-50	6.03186e-49
ENSDARG00000095883	-8.5397	1.61537e-50	7.36318e-49
ENSDARG00000097485	6.95575	3.66111e-50	1.66479e-48
ENSDARG00000089361	5.97031	3.6798e-50	1.66927e-48
ENSDARG00000093289	8.06638	3.86734e-50	1.75013e-48
ENSDARG00000061486	5.86508	5.40428e-50	2.43981e-48
ENSDARG00000062235	6.51613	5.64945e-50	2.54441e-48
ENSDARG00000092846	-3.9551	6.39364e-50	2.87272e-48
ENSDARG00000013776	-4.20103	6.64054e-50	2.97657e-48
ENSDARG00000102366	-4.20192	6.70273e-50	2.99733e-48
ENSDARG00000107226	-9.78335	6.94562e-50	3.0986e-48
ENSDARG00000062806	6.28897	7.42798e-50	3.30598e-48
ENSDARG00000039020	-4.26902	7.93813e-50	3.52472e-48
ENSDARG00000042182	7.63253	1.08353e-49	4.79984e-48
ENSDARG00000039208	-4.29292	1.13063e-49	4.99676e-48
ENSDARG00000040478	7.72968	1.20869e-49	5.32925e-48
ENSDARG00000095376	-11.882	1.28801e-49	5.66575e-48
ENSDARG00000101679	6.01373	1.42634e-49	6.25963e-48
ENSDARG00000053959	-4.61551	1.55256e-49	6.79775e-48
ENSDARG00000006816	-5.80646	1.85885e-49	8.11999e-48
ENSDARG00000093723	7.84376	2.06309e-49	8.99135e-48
ENSDARG00000043236	-5.29687	2.16855e-49	9.42919e-48
ENSDARG00000101743	12.5764	2.44417e-49	1.06032e-47
ENSDARG00000096447	-10.5689	2.56601e-49	1.11062e-47
ENSDARG00000003655	-4.71364	3.34012e-49	1.44236e-47
ENSDARG00000104199	-7.92843	3.44231e-49	1.4831e-47
ENSDARG00000021849	-4.56587	3.5117e-49	1.50713e-47
ENSDARG00000033655	7.42165	3.51405e-49	1.50713e-47
ENSDARG00000102101	7.24141	4.60766e-49	1.97168e-47
ENSDARG00000014849	7.4519	5.85671e-49	2.5005e-47
ENSDARG00000061899	7.23731	8.74408e-49	3.72482e-47
ENSDARG00000074274	-5.57851	8.7977e-49	3.73922e-47
ENSDARG00000014357	6.09843	1.16772e-48	4.9519e-47
ENSDARG00000020298	-4.50141	1.22889e-48	5.19965e-47
ENSDARG00000023546	7.52702	1.23967e-48	5.23353e-47
ENSDARG00000001825	6.84825	1.92291e-48	8.09984e-47
ENSDARG00000100528	-6.10948	2.26478e-48	9.51865e-47
ENSDARG00000040257	-4.99755	2.93791e-48	1.23203e-46
ENSDARG00000002230	6.21776	4.50813e-48	1.88632e-46
ENSDARG00000097704	6.48861	5.15288e-48	2.15133e-46
ENSDARG00000077116	-4.50223	5.19502e-48	2.16413e-46
ENSDARG00000071724	-3.98359	7.36055e-48	3.05949e-46
ENSDARG00000059252	-11.8848	9.04545e-48	3.75158e-46
ENSDARG00000094542	-4.98844	9.13294e-48	3.77956e-46
ENSDARG00000096883	7.86647	9.26947e-48	3.82766e-46
ENSDARG00000099960	-4.0247	1.25895e-47	5.18725e-46
ENSDARG00000019856	6.41976	1.49021e-47	6.12676e-46
ENSDARG00000075685	-4.55197	1.52391e-47	6.25166e-46
ENSDARG00000014386	-4.63146	1.80328e-47	7.3817e-46
ENSDARG00000007444	4.34555	1.80816e-47	7.38569e-46
ENSDARG00000104846	-4.68516	1.96266e-47	7.99941e-46
ENSDARG00000095867	-11.3708	2.88965e-47	1.17523e-45
ENSDARG00000077853	8.71684	3.3662e-47	1.3661e-45
ENSDARG00000014233	7.91436	3.60173e-47	1.45854e-45
ENSDARG00000075700	5.9632	5.08e-47	2.05278e-45
ENSDARG00000018077	-6.38195	5.10068e-47	2.05673e-45
ENSDARG00000033861	-3.60586	5.41722e-47	2.17971e-45
ENSDARG00000076474	-5.30486	5.97078e-47	2.39532e-45
ENSDARG00000076745	5.81601	5.97847e-47	2.39532e-45
ENSDARG00000021022	3.57794	6.49427e-47	2.59647e-45
ENSDARG00000103383	8.84304	8.285e-47	3.30542e-45
ENSDARG00000033610	6.73715	8.69435e-47	3.46141e-45
ENSDARG00000074393	-4.37719	9.41869e-47	3.7419e-45
ENSDARG00000068738	5.78468	9.89318e-47	3.92215e-45
ENSDARG00000032372	5.75921	1.13812e-46	4.50262e-45
ENSDARG00000096603	-4.19427	1.3815e-46	5.45404e-45
ENSDARG00000059485	6.27448	1.5621e-46	6.15416e-45
ENSDARG00000074538	-11.5691	1.977e-46	7.77248e-45
ENSDARG00000068372	9.78058	2.6231e-46	1.02912e-44
ENSDARG00000079255	-4.39311	3.35759e-46	1.31454e-44
ENSDARG00000095510	-4.31801	3.82527e-46	1.49455e-44
ENSDARG00000015476	5.21826	4.89517e-46	1.90861e-44
ENSDARG00000095047	-3.79615	5.14518e-46	2.00195e-44
ENSDARG00000077928	6.30985	5.70091e-46	2.21362e-44
ENSDARG00000079983	7.37215	5.74569e-46	2.22643e-44
ENSDARG00000062355	6.39149	7.25782e-46	2.80661e-44
ENSDARG00000053535	-4.86523	8.60321e-46	3.32006e-44
ENSDARG00000019763	-7.45861	8.63328e-46	3.32487e-44
ENSDARG00000051959	-6.04184	9.20662e-46	3.53845e-44
ENSDARG00000039770	4.12165	2.21243e-45	8.48593e-44
ENSDARG00000071083	-5.82185	2.62632e-45	1.0053e-43
ENSDARG00000056896	5.31161	2.85752e-45	1.09159e-43
ENSDARG00000093129	-6.28854	3.2775e-45	1.24949e-43
ENSDARG00000056888	7.43114	3.45496e-45	1.31449e-43
ENSDARG00000036592	-4.63673	5.1239e-45	1.94554e-43
ENSDARG00000070399	-3.67229	5.22507e-45	1.97996e-43
ENSDARG00000093833	-3.69566	6.47119e-45	2.44725e-43
ENSDARG00000006474	7.84542	6.92789e-45	2.61472e-43
ENSDARG00000012588	-3.47711	8.64669e-45	3.25692e-43
ENSDARG00000014761	-4.63071	9.34347e-45	3.51236e-43
ENSDARG00000058090	8.30188	1.10265e-44	4.13681e-43
ENSDARG00000052375	-6.67303	1.24277e-44	4.65325e-43
ENSDARG00000099752	4.71503	1.31045e-44	4.89695e-43
ENSDARG00000069698	7.2768	1.62051e-44	6.04361e-43
ENSDARG00000070526	7.40999	1.69929e-44	6.3249e-43
ENSDARG00000087193	-3.70726	1.97059e-44	7.32029e-43
ENSDARG00000030656	6.60973	2.09221e-44	7.7568e-43
ENSDARG00000035551	5.71651	2.15408e-44	7.97052e-43
ENSDARG00000012718	-3.7083	2.34104e-44	8.64537e-43
ENSDARG00000060496	5.37868	3.01899e-44	1.11272e-42
ENSDARG00000102899	8.44285	3.26448e-44	1.20086e-42
ENSDARG00000031325	-4.19169	3.65576e-44	1.34218e-42
ENSDARG00000035095	-3.79877	3.69063e-44	1.35235e-42
ENSDARG00000045601	-4.28699	4.05231e-44	1.482e-42
ENSDARG00000100697	-6.35757	4.3683e-44	1.59447e-42
ENSDARG00000076308	-3.78471	4.49233e-44	1.63658e-42
ENSDARG00000055787	5.38604	4.5551e-44	1.65625e-42
ENSDARG00000013122	5.16902	5.02981e-44	1.82534e-42
ENSDARG00000045705	4.76391	7.2926e-44	2.64023e-42
ENSDARG00000103545	7.98738	7.30328e-44	2.64023e-42
ENSDARG00000059015	5.9969	7.66498e-44	2.7657e-42
ENSDARG00000019747	-5.97597	9.43906e-44	3.39932e-42
ENSDARG00000044514	-5.367	9.77084e-44	3.51211e-42
ENSDARG00000071360	6.40863	1.02551e-43	3.67918e-42
ENSDARG00000019233	-3.54865	1.08023e-43	3.86814e-42
ENSDARG00000030733	7.44079	1.17714e-43	4.20717e-42
ENSDARG00000087187	-4.65966	1.4529e-43	5.18293e-42
ENSDARG00000075159	7.13839	1.53689e-43	5.47218e-42
ENSDARG00000104037	6.70748	1.72705e-43	6.1377e-42
ENSDARG00000053240	6.5652	1.81326e-43	6.43195e-42
ENSDARG00000079957	-4.08228	1.85882e-43	6.58119e-42
ENSDARG00000002271	-3.72032	2.47049e-43	8.73044e-42
ENSDARG00000037789	9.11482	2.55017e-43	8.9952e-42
ENSDARG00000028976	-4.08391	3.19422e-43	1.12459e-41
ENSDARG00000010591	6.74217	3.56942e-43	1.25435e-41
ENSDARG00000031150	-5.03533	3.72376e-43	1.30615e-41
ENSDARG00000040277	-3.67566	3.98291e-43	1.39446e-41
ENSDARG00000002197	-5.58611	4.977e-43	1.73928e-41
ENSDARG00000016706	-3.89014	5.09943e-43	1.77877e-41
ENSDARG00000016999	-6.19208	5.11735e-43	1.78173e-41
ENSDARG00000093284	7.48793	1.15062e-42	3.99878e-41
ENSDARG00000057227	4.09189	1.53301e-42	5.31791e-41
ENSDARG00000100960	8.34409	1.62162e-42	5.61496e-41
ENSDARG00000093237	-5.81309	1.65118e-42	5.70687e-41
ENSDARG00000014208	-6.56023	1.66906e-42	5.75811e-41
ENSDARG00000006863	4.86902	1.92651e-42	6.63416e-41
ENSDARG00000010586	4.26405	2.08096e-42	7.15296e-41
ENSDARG00000095817	-3.62975	2.67893e-42	9.19164e-41
ENSDARG00000038612	4.59114	2.69322e-42	9.22392e-41
ENSDARG00000006062	-4.40298	3.51853e-42	1.20287e-40
ENSDARG00000016350	-3.52379	3.83831e-42	1.30981e-40
ENSDARG00000102036	7.36377	4.11743e-42	1.40253e-40
ENSDARG00000026972	-6.90146	4.3699e-42	1.48585e-40
ENSDARG00000042902	-4.36626	4.43931e-42	1.50673e-40
ENSDARG00000030092	-4.15128	4.59503e-42	1.55678e-40
ENSDARG00000058885	7.28583	4.7617e-42	1.61036e-40
ENSDARG00000042157	6.8713	5.79924e-42	1.95773e-40
ENSDARG00000037140	-3.78918	6.98577e-42	2.35408e-40
ENSDARG00000102066	-3.97198	7.13039e-42	2.39853e-40
ENSDARG00000102872	-9.27957	7.53674e-42	2.53071e-40
ENSDARG00000063451	7.35627	8.59332e-42	2.88037e-40
ENSDARG00000093249	-12.7434	9.02842e-42	3.02084e-40
ENSDARG00000106096	6.53289	9.17517e-42	3.06451e-40
ENSDARG00000097920	6.17319	9.66494e-42	3.22239e-40
ENSDARG00000104125	5.21219	1.02722e-41	3.41881e-40
ENSDARG00000037182	-3.42465	1.21571e-41	4.03904e-40
ENSDARG00000032704	-3.39032	1.22027e-41	4.04703e-40
ENSDARG00000060837	-6.39876	1.25812e-41	4.16527e-40
ENSDARG00000087869	-4.15355	1.27946e-41	4.2285e-40
ENSDARG00000104551	-6.32709	1.69953e-41	5.60697e-40
ENSDARG00000055833	-9.81956	1.72962e-41	5.69627e-40
ENSDARG00000099612	-5.13919	1.74684e-41	5.74297e-40
ENSDARG00000076155	-3.31479	1.9367e-41	6.35609e-40
ENSDARG00000098529	4.18579	2.08901e-41	6.84405e-40
ENSDARG00000069708	-4.17223	2.21814e-41	7.25451e-40
ENSDARG00000044002	-5.59529	2.39509e-41	7.81969e-40
ENSDARG00000006137	6.69212	2.61059e-41	8.50853e-40
ENSDARG00000022378	-3.53948	2.70248e-41	8.79285e-40
ENSDARG00000093734	8.5378	2.81837e-41	9.15413e-40
ENSDARG00000096962	-3.56188	3.22549e-41	1.04585e-39
ENSDARG00000088950	6.46992	3.44598e-41	1.11542e-39
ENSDARG00000063646	-3.68702	3.50006e-41	1.13099e-39
ENSDARG00000000349	6.15862	3.52451e-41	1.13635e-39
ENSDARG00000059806	-3.54193	3.52869e-41	1.13635e-39
ENSDARG00000058370	5.61184	3.55623e-41	1.14326e-39
ENSDARG00000011239	-4.3748	3.83368e-41	1.23036e-39
ENSDARG00000045683	4.53823	3.86376e-41	1.23791e-39
ENSDARG00000052765	8.36029	5.2567e-41	1.68134e-39
ENSDARG00000051923	-4.4981	5.35904e-41	1.71117e-39
ENSDARG00000093630	9.44049	5.56333e-41	1.77341e-39
ENSDARG00000087633	7.34209	6.02542e-41	1.91747e-39
ENSDARG00000025275	-5.79954	7.82982e-41	2.48748e-39
ENSDARG00000021827	-3.25406	8.16469e-41	2.58951e-39
ENSDARG00000037245	-3.84394	8.47293e-41	2.68276e-39
ENSDARG00000015576	-3.53435	9.63845e-41	3.04669e-39
ENSDARG00000036247	-4.88599	9.94985e-41	3.13986e-39
ENSDARG00000105356	-9.5602	1.12244e-40	3.53615e-39
ENSDARG00000031894	-4.3309	1.16484e-40	3.66362e-39
ENSDARG00000016207	8.256	1.18373e-40	3.71683e-39
ENSDARG00000039626	10.0903	1.73761e-40	5.44691e-39
ENSDARG00000062421	-4.47734	1.78859e-40	5.59743e-39
ENSDARG00000039477	7.26405	2.17719e-40	6.80227e-39
ENSDARG00000005112	9.2628	2.23036e-40	6.95689e-39
ENSDARG00000053269	-5.10293	2.26998e-40	7.06877e-39
ENSDARG00000062457	-3.23966	2.31745e-40	7.2047e-39
ENSDARG00000030163	6.36869	2.518e-40	7.81533e-39
ENSDARG00000086971	6.72926	2.64029e-40	8.18144e-39
ENSDARG00000062699	-5.97586	3.46098e-40	1.07069e-38
ENSDARG00000102636	-5.05961	3.72478e-40	1.15042e-38
ENSDARG00000105093	4.37997	3.84759e-40	1.1864e-38
ENSDARG00000044381	-3.52078	4.02521e-40	1.23915e-38
ENSDARG00000006109	8.3931	4.65905e-40	1.43194e-38
ENSDARG00000088895	-9.63044	5.60074e-40	1.71856e-38
ENSDARG00000094674	-10.7787	5.86275e-40	1.79604e-38
ENSDARG00000016815	5.95139	6.3335e-40	1.93711e-38
ENSDARG00000054136	6.08119	7.55998e-40	2.30849e-38
ENSDARG00000040668	6.74618	7.7061e-40	2.3493e-38
ENSDARG00000093367	9.16636	7.721e-40	2.35005e-38
ENSDARG00000095735	8.76653	8.17923e-40	2.48551e-38
ENSDARG00000037158	-3.98532	8.79877e-40	2.66948e-38
ENSDARG00000099743	-3.30012	9.81757e-40	2.97379e-38
ENSDARG00000103871	-3.15735	1.04704e-39	3.16647e-38
ENSDARG00000001835	4.45409	1.05823e-39	3.19517e-38
ENSDARG00000093088	5.55036	1.09207e-39	3.2921e-38
ENSDARG00000106178	6.01498	1.11603e-39	3.35896e-38
ENSDARG00000056630	7.78295	1.1531e-39	3.46499e-38
ENSDARG00000037403	6.08105	1.23486e-39	3.70478e-38
ENSDARG00000005883	6.24783	1.26863e-39	3.80004e-38
ENSDARG00000055238	4.91429	1.6695e-39	4.9929e-38
ENSDARG00000068846	-6.37533	1.984e-39	5.92406e-38
ENSDARG00000001803	4.78809	2.26653e-39	6.75379e-38
ENSDARG00000070513	3.81769	2.26904e-39	6.75379e-38
ENSDARG00000068103	3.84707	2.31618e-39	6.88325e-38
ENSDARG00000058538	4.70399	2.32768e-39	6.90655e-38
ENSDARG00000088524	9.72569	2.43905e-39	7.22565e-38
ENSDARG00000075007	-3.27794	2.66762e-39	7.89037e-38
ENSDARG00000045129	-3.75851	3.23057e-39	9.54054e-38
ENSDARG00000076443	6.07654	3.84331e-39	1.13324e-37
ENSDARG00000011506	-4.02881	4.02175e-39	1.184e-37
ENSDARG00000101896	-5.12878	4.30585e-39	1.26567e-37
ENSDARG00000057013	8.27387	4.72844e-39	1.38772e-37
ENSDARG00000070150	-3.3548	5.1344e-39	1.50452e-37
ENSDARG00000019001	6.52555	5.15787e-39	1.50906e-37
ENSDARG00000051874	-3.33387	6.24668e-39	1.82478e-37
ENSDARG00000078050	6.30112	6.63543e-39	1.93535e-37
ENSDARG00000031664	-6.05739	7.10757e-39	2.06986e-37
ENSDARG00000018491	-3.95437	8.2602e-39	2.40182e-37
ENSDARG00000092889	6.50954	9.11372e-39	2.64592e-37
ENSDARG00000035957	-3.77222	9.6315e-39	2.79195e-37
ENSDARG00000103379	9.31564	1.01153e-38	2.9277e-37
ENSDARG00000078938	11.3251	1.0331e-38	2.98556e-37
ENSDARG00000103522	-3.43842	1.40845e-38	4.06404e-37
ENSDARG00000094960	-12.6479	1.47673e-38	4.25457e-37
ENSDARG00000027609	5.12752	1.52503e-38	4.38701e-37
ENSDARG00000034493	6.79239	1.59335e-38	4.57658e-37
ENSDARG00000051854	-3.37821	1.97931e-38	5.67654e-37
ENSDARG00000079834	-5.02596	2.01701e-38	5.76852e-37
ENSDARG00000030479	4.19276	2.0175e-38	5.76852e-37
ENSDARG00000093547	8.18766	2.1677e-38	6.18859e-37
ENSDARG00000068175	-3.16587	2.21708e-38	6.32002e-37
ENSDARG00000053728	5.54023	2.29686e-38	6.53757e-37
ENSDARG00000088178	3.4873	2.63436e-38	7.4869e-37
ENSDARG00000098738	7.94632	2.67206e-38	7.58262e-37
ENSDARG00000034457	5.48645	3.12712e-38	8.86063e-37
ENSDARG00000067613	-3.74598	3.2089e-38	9.07873e-37
ENSDARG00000051749	4.82088	3.30643e-38	9.34066e-37
ENSDARG00000044265	-3.3757	3.52636e-38	9.94708e-37
ENSDARG00000094199	-9.84497	4.88459e-38	1.37578e-36
ENSDARG00000045095	-3.76528	5.07624e-38	1.42763e-36
ENSDARG00000077301	7.21929	5.6347e-38	1.58233e-36
ENSDARG00000070611	-5.23929	5.72011e-38	1.60393e-36
ENSDARG00000028824	7.36238	5.73841e-38	1.60667e-36
ENSDARG00000044362	-3.12963	5.85204e-38	1.63606e-36
ENSDARG00000007181	-3.28763	6.5101e-38	1.81734e-36
ENSDARG00000069279	-4.47915	6.5966e-38	1.83877e-36
ENSDARG00000070570	-3.44858	6.65684e-38	1.85282e-36
ENSDARG00000021140	3.66246	6.89481e-38	1.91623e-36
ENSDARG00000075301	4.89693	7.26752e-38	2.01684e-36
ENSDARG00000104414	-4.14294	8.49084e-38	2.35287e-36
ENSDARG00000098944	7.71408	8.50549e-38	2.35348e-36
ENSDARG00000101156	8.78184	8.86835e-38	2.45029e-36
ENSDARG00000073923	-3.46649	9.50382e-38	2.62202e-36
ENSDARG00000030999	4.97451	1.01847e-37	2.80576e-36
ENSDARG00000044774	-5.32927	1.12879e-37	3.10516e-36
ENSDARG00000092501	10.9432	1.16643e-37	3.20212e-36
ENSDARG00000099464	7.76507	1.16743e-37	3.20212e-36
ENSDARG00000058318	10.0275	1.18053e-37	3.23336e-36
ENSDARG00000016483	5.3657	1.48774e-37	4.06887e-36
ENSDARG00000006916	-4.58899	1.53339e-37	4.18764e-36
ENSDARG00000106152	8.47986	2.02359e-37	5.51837e-36
ENSDARG00000108196	6.55797	2.07897e-37	5.66121e-36
ENSDARG00000038574	8.85336	2.12355e-37	5.77429e-36
ENSDARG00000041348	-8.26609	2.29574e-37	6.22561e-36
ENSDARG00000003311	3.51958	2.29613e-37	6.22561e-36
ENSDARG00000104806	-3.55618	2.30634e-37	6.24434e-36
ENSDARG00000045638	10.591	2.36214e-37	6.38623e-36
ENSDARG00000035459	5.11681	2.72881e-37	7.367e-36
ENSDARG00000008727	3.23983	2.86087e-37	7.71248e-36
ENSDARG00000105594	5.96344	2.91068e-37	7.83557e-36
ENSDARG00000106553	9.2216	3.145e-37	8.45431e-36
ENSDARG00000024204	4.81984	3.32637e-37	8.92915e-36
ENSDARG00000003219	5.3387	3.70522e-37	9.93198e-36
ENSDARG00000068503	-11.2269	3.99646e-37	1.06975e-35
ENSDARG00000063370	7.0945	4.65465e-37	1.24416e-35
ENSDARG00000059351	6.50059	4.95227e-37	1.32184e-35
ENSDARG00000075964	4.41969	5.23447e-37	1.39519e-35
ENSDARG00000070507	7.67278	5.78116e-37	1.53873e-35
ENSDARG00000057173	6.10464	5.84567e-37	1.55371e-35
ENSDARG00000089717	6.67192	6.11633e-37	1.62337e-35
ENSDARG00000098325	6.78985	6.19361e-37	1.64157e-35
ENSDARG00000028850	-4.32101	6.39097e-37	1.6915e-35
ENSDARG00000023768	-4.28776	6.71399e-37	1.77451e-35
ENSDARG00000020079	-3.65994	6.91711e-37	1.82563e-35
ENSDARG00000071426	-4.82236	6.98695e-37	1.84149e-35
ENSDARG00000040179	-3.94403	7.16744e-37	1.88643e-35
ENSDARG00000053483	-3.63314	7.657e-37	2.01247e-35
ENSDARG00000102433	-3.2284	8.02832e-37	2.10713e-35
ENSDARG00000017274	4.16999	8.50719e-37	2.22971e-35
ENSDARG00000036897	-6.47755	8.52982e-37	2.23254e-35
ENSDARG00000099315	-3.52206	9.85801e-37	2.5766e-35
ENSDARG00000041011	-4.58765	1.03856e-36	2.71075e-35
ENSDARG00000057365	-3.54375	1.12072e-36	2.92114e-35
ENSDARG00000058605	-3.55224	1.20092e-36	3.12588e-35
ENSDARG00000052997	5.60405	1.24401e-36	3.23356e-35
ENSDARG00000077069	5.19337	1.51913e-36	3.94326e-35
ENSDARG00000032126	11.3129	1.87078e-36	4.84938e-35
ENSDARG00000036295	5.14722	2.22332e-36	5.75531e-35
ENSDARG00000039217	-3.33307	2.24662e-36	5.80768e-35
ENSDARG00000003867	5.31312	2.26804e-36	5.85501e-35
ENSDARG00000059466	6.86757	2.35323e-36	6.06665e-35
ENSDARG00000089511	-7.24363	2.4148e-36	6.21687e-35
ENSDARG00000108890	7.39754	2.75723e-36	7.08878e-35
ENSDARG00000051902	-2.9791	2.87842e-36	7.39029e-35
ENSDARG00000040803	-3.18506	2.90533e-36	7.44926e-35
ENSDARG00000088932	-10.0658	2.91245e-36	7.45737e-35
ENSDARG00000102283	12.3213	2.98238e-36	7.62609e-35
ENSDARG00000030964	-2.91405	3.0625e-36	7.82036e-35
ENSDARG00000052121	4.1394	3.11683e-36	7.94833e-35
ENSDARG00000004046	-2.91202	3.25013e-36	8.27707e-35
ENSDARG00000029432	-6.83144	3.7946e-36	9.65067e-35
ENSDARG00000054963	-5.38943	4.48031e-36	1.13793e-34
ENSDARG00000101814	4.66529	4.87727e-36	1.23708e-34
ENSDARG00000101014	9.26376	5.08284e-36	1.28749e-34
ENSDARG00000035570	-4.0424	5.5316e-36	1.39929e-34
ENSDARG00000022261	8.89082	5.65551e-36	1.42872e-34
ENSDARG00000039901	10.8117	5.76633e-36	1.45476e-34
ENSDARG00000045804	7.73625	6.41524e-36	1.61632e-34
ENSDARG00000038793	6.61196	6.76219e-36	1.70146e-34
ENSDARG00000069184	3.07514	7.53411e-36	1.89316e-34
ENSDARG00000033447	-5.1633	7.59704e-36	1.90643e-34
ENSDARG00000009315	3.35737	7.92751e-36	1.98672e-34
ENSDARG00000017994	9.00095	8.39716e-36	2.10163e-34
ENSDARG00000042936	5.33484	9.53116e-36	2.38229e-34
ENSDARG00000045930	-3.65118	9.74664e-36	2.43292e-34
ENSDARG00000014320	6.68564	1.007e-35	2.51033e-34
ENSDARG00000043820	5.72785	1.05716e-35	2.63189e-34
ENSDARG00000095504	-4.58035	1.12308e-35	2.7923e-34
ENSDARG00000094224	9.18138	1.17663e-35	2.92159e-34
ENSDARG00000042214	-4.97117	1.21319e-35	3.00844e-34
ENSDARG00000008395	-3.24287	1.37747e-35	3.41132e-34
ENSDARG00000099579	-3.52126	1.48192e-35	3.66518e-34
ENSDARG00000012051	-3.15017	1.48867e-35	3.67706e-34
ENSDARG00000016607	3.56892	1.56473e-35	3.85988e-34
ENSDARG00000069411	-5.64009	1.78925e-35	4.40794e-34
ENSDARG00000038207	3.46312	1.88201e-35	4.63042e-34
ENSDARG00000073961	-4.03218	2.09574e-35	5.14956e-34
ENSDARG00000036542	4.06507	2.24166e-35	5.50096e-34
ENSDARG00000010782	-4.10346	2.64817e-35	6.49008e-34
ENSDARG00000010727	-3.89978	2.68295e-35	6.56679e-34
ENSDARG00000007349	6.12907	2.71704e-35	6.64162e-34
ENSDARG00000043301	-3.68026	3.17073e-35	7.74059e-34
ENSDARG00000104288	5.20818	3.20588e-35	7.81629e-34
ENSDARG00000096777	5.35987	3.37798e-35	8.22528e-34
ENSDARG00000045562	-3.13907	3.3889e-35	8.24122e-34
ENSDARG00000061634	-3.21037	3.49521e-35	8.48881e-34
ENSDARG00000096073	-6.50416	3.55844e-35	8.63127e-34
ENSDARG00000023600	-4.30431	4.10045e-35	9.9332e-34
ENSDARG00000058775	5.14402	4.11641e-35	9.95908e-34
ENSDARG00000052747	-3.6509	4.1494e-35	1.0026e-33
ENSDARG00000074265	7.41357	4.51646e-35	1.0899e-33
ENSDARG00000092260	8.69262	4.77676e-35	1.15124e-33
ENSDARG00000100031	-3.19439	5.12752e-35	1.2342e-33
ENSDARG00000093207	7.83847	5.45808e-35	1.31209e-33
ENSDARG00000077728	-3.07653	5.46961e-35	1.31319e-33
ENSDARG00000027710	4.00583	5.6993e-35	1.3666e-33
ENSDARG00000002840	4.98235	5.75555e-35	1.37834e-33
ENSDARG00000061602	7.23014	5.8215e-35	1.39236e-33
ENSDARG00000029439	-3.97533	6.01177e-35	1.43605e-33
ENSDARG00000093863	9.52157	6.40993e-35	1.52923e-33
ENSDARG00000071601	9.05182	7.34295e-35	1.74961e-33
ENSDARG00000101431	3.52707	7.42003e-35	1.76574e-33
ENSDARG00000101919	5.17449	7.58795e-35	1.80343e-33
ENSDARG00000017983	6.61383	7.66934e-35	1.82048e-33
ENSDARG00000098235	-3.07052	7.7682e-35	1.84163e-33
ENSDARG00000090871	3.65033	8.23946e-35	1.9509e-33
ENSDARG00000069857	-3.69776	9.25499e-35	2.18861e-33
ENSDARG00000037002	-3.81606	1.03633e-34	2.44763e-33
ENSDARG00000101652	-4.16807	1.21798e-34	2.87306e-33
ENSDARG00000055659	-3.95188	1.26644e-34	2.98364e-33
ENSDARG00000020301	-3.03763	1.33524e-34	3.14181e-33
ENSDARG00000089110	8.33559	1.38031e-34	3.2438e-33
ENSDARG00000097765	5.16984	1.43999e-34	3.37985e-33
ENSDARG00000104470	-3.15823	1.46946e-34	3.44475e-33
ENSDARG00000020984	5.06524	1.505e-34	3.52368e-33
ENSDARG00000003229	-5.17566	1.5699e-34	3.67107e-33
ENSDARG00000019312	7.49536	1.57199e-34	3.67142e-33
ENSDARG00000037739	-3.48207	1.64725e-34	3.84243e-33
ENSDARG00000058445	-3.87884	1.68476e-34	3.92508e-33
ENSDARG00000096637	4.89747	1.82846e-34	4.25461e-33
ENSDARG00000102634	-3.6627	1.85932e-34	4.32109e-33
ENSDARG00000039757	-3.93596	1.87905e-34	4.36156e-33
ENSDARG00000042688	-3.23647	2.14143e-34	4.96448e-33
ENSDARG00000058608	-4.17448	2.16364e-34	5.00983e-33
ENSDARG00000069595	-3.90627	2.27719e-34	5.26627e-33
ENSDARG00000062056	4.98271	2.78212e-34	6.42612e-33
ENSDARG00000054934	-3.62212	2.92837e-34	6.75566e-33
ENSDARG00000087584	-9.25229	3.04696e-34	7.02066e-33
ENSDARG00000020107	4.3033	3.17379e-34	7.30397e-33
ENSDARG00000031929	-3.33329	3.24536e-34	7.4596e-33
ENSDARG00000011240	3.45373	3.38556e-34	7.77238e-33
ENSDARG00000036055	-2.97965	3.4195e-34	7.84076e-33
ENSDARG00000088762	10.7339	3.5964e-34	8.23637e-33
ENSDARG00000042821	-3.56592	3.68957e-34	8.4395e-33
ENSDARG00000035256	5.02967	4.26927e-34	9.75367e-33
ENSDARG00000056027	6.7706	5.14938e-34	1.17502e-32
ENSDARG00000105564	7.3452	5.88435e-34	1.34111e-32
ENSDARG00000040290	-3.48801	8.55297e-34	1.94696e-32
ENSDARG00000033539	-3.34932	9.40162e-34	2.13757e-32
ENSDARG00000076532	4.4215	9.66132e-34	2.19397e-32
ENSDARG00000099628	-3.75059	9.91833e-34	2.24962e-32
ENSDARG00000101799	3.01933	9.97998e-34	2.26089e-32
ENSDARG00000105573	-3.82908	1.00146e-33	2.26515e-32
ENSDARG00000107534	4.02162	1.00228e-33	2.26515e-32
ENSDARG00000102510	-9.53488	1.12162e-33	2.53183e-32
ENSDARG00000089088	-3.40127	1.16348e-33	2.62318e-32
ENSDARG00000003570	-3.47038	1.27206e-33	2.86457e-32
ENSDARG00000004405	-4.01263	1.36743e-33	3.07566e-32
ENSDARG00000091531	5.27615	1.47486e-33	3.31333e-32
ENSDARG00000054846	6.04073	1.56197e-33	3.50486e-32
ENSDARG00000043719	6.20715	1.59581e-33	3.57656e-32
ENSDARG00000027828	6.75077	1.95123e-33	4.36793e-32
ENSDARG00000029511	-7.94116	2.13927e-33	4.78319e-32
ENSDARG00000096663	10.6607	2.31422e-33	5.16825e-32
ENSDARG00000005246	-2.98438	2.4172e-33	5.39185e-32
ENSDARG00000102228	4.74294	2.51418e-33	5.60155e-32
ENSDARG00000100731	4.84038	2.55937e-33	5.69551e-32
ENSDARG00000058940	4.6784	2.69317e-33	5.9862e-32
ENSDARG00000044038	-3.22118	2.87e-33	6.37174e-32
ENSDARG00000104311	3.95764	2.9184e-33	6.47157e-32
ENSDARG00000077765	-6.81672	3.04e-33	6.73331e-32
ENSDARG00000019195	-3.07647	3.19678e-33	7.07227e-32
ENSDARG00000000606	7.33991	3.47471e-33	7.67814e-32
ENSDARG00000056741	-3.10024	3.50491e-33	7.73582e-32
ENSDARG00000034893	-3.15069	3.56118e-33	7.85083e-32
ENSDARG00000001870	6.18906	3.58647e-33	7.89734e-32
ENSDARG00000070015	10.9479	4.40106e-33	9.67976e-32
ENSDARG00000069723	7.00722	4.43163e-33	9.73566e-32
ENSDARG00000087166	-4.6648	5.56202e-33	1.22048e-31
ENSDARG00000075917	5.92084	5.57671e-33	1.22228e-31
ENSDARG00000077504	7.64303	6.27705e-33	1.37418e-31
ENSDARG00000040534	-4.34267	7.81055e-33	1.70791e-31
ENSDARG00000108977	8.89718	9.12675e-33	1.99341e-31
ENSDARG00000100251	5.7823	9.24414e-33	2.01672e-31
ENSDARG00000032623	5.13102	1.00703e-32	2.19441e-31
ENSDARG00000016048	3.89666	1.05702e-32	2.3007e-31
ENSDARG00000087352	4.33021	1.06828e-32	2.32252e-31
ENSDARG00000104472	-4.87346	1.08777e-32	2.36218e-31
ENSDARG00000071506	-3.07611	1.09048e-32	2.36533e-31
ENSDARG00000099767	-3.75172	1.21191e-32	2.6257e-31
ENSDARG00000022944	-2.91347	1.39828e-32	3.02602e-31
ENSDARG00000055629	-3.37666	1.4834e-32	3.20655e-31
ENSDARG00000035873	-6.46812	1.60334e-32	3.46186e-31
ENSDARG00000052535	7.05808	1.68558e-32	3.63527e-31
ENSDARG00000077396	-3.39249	1.74423e-32	3.75746e-31
ENSDARG00000096764	-9.01191	2.00348e-32	4.31003e-31
ENSDARG00000023002	-2.97995	2.0053e-32	4.31003e-31
ENSDARG00000043963	-4.82712	2.16677e-32	4.65178e-31
ENSDARG00000091433	-2.94623	2.22379e-32	4.76876e-31
ENSDARG00000038066	-3.41623	2.2764e-32	4.87604e-31
ENSDARG00000044596	-3.20609	2.44235e-32	5.22557e-31
ENSDARG00000057427	5.68732	2.72624e-32	5.82637e-31
ENSDARG00000058578	-3.69584	2.97418e-32	6.34907e-31
ENSDARG00000021324	-3.73975	3.00251e-32	6.40231e-31
ENSDARG00000056764	5.50018	3.21092e-32	6.83898e-31
ENSDARG00000090664	5.40731	3.69271e-32	7.85627e-31
ENSDARG00000038308	-3.13998	3.98997e-32	8.47913e-31
ENSDARG00000101060	-2.88328	4.24539e-32	9.01178e-31
ENSDARG00000026616	-4.50401	4.731e-32	1.00313e-30
ENSDARG00000038700	-6.24284	4.92985e-32	1.04412e-30
ENSDARG00000078768	-3.24033	5.30637e-32	1.12261e-30
ENSDARG00000013087	3.53917	5.33748e-32	1.12792e-30
ENSDARG00000077769	-3.63082	5.57425e-32	1.17619e-30
ENSDARG00000055453	9.3788	5.57833e-32	1.17619e-30
ENSDARG00000044169	4.59391	5.74694e-32	1.21039e-30
ENSDARG00000008852	-3.00245	5.81234e-32	1.22279e-30
ENSDARG00000043898	-3.51467	6.01832e-32	1.26472e-30
ENSDARG00000090953	6.87325	6.23257e-32	1.30828e-30
ENSDARG00000097212	-6.94456	6.45741e-32	1.35398e-30
ENSDARG00000062277	7.71224	6.46486e-32	1.35403e-30
ENSDARG00000003027	-3.18111	7.08956e-32	1.48323e-30
ENSDARG00000088276	-4.50933	7.42097e-32	1.55084e-30
ENSDARG00000070714	-10.9038	7.77134e-32	1.62227e-30
ENSDARG00000094280	7.59978	8.14299e-32	1.69797e-30
ENSDARG00000074696	7.10682	8.33297e-32	1.73567e-30
ENSDARG00000006754	-3.31566	8.5557e-32	1.78009e-30
ENSDARG00000098133	10.454	9.56794e-32	1.98851e-30
ENSDARG00000087911	3.57254	1.00911e-31	2.09492e-30
ENSDARG00000034344	5.34358	1.04057e-31	2.15787e-30
ENSDARG00000079753	3.53242	1.04613e-31	2.16701e-30
ENSDARG00000000151	-3.31016	1.10797e-31	2.2926e-30
ENSDARG00000010420	-4.03084	1.16492e-31	2.4078e-30
ENSDARG00000088841	3.33363	1.27793e-31	2.6385e-30
ENSDARG00000004115	-3.64179	1.29596e-31	2.6728e-30
ENSDARG00000054058	3.94385	1.30295e-31	2.68428e-30
ENSDARG00000096908	11.6063	1.31516e-31	2.70648e-30
ENSDARG00000097877	-3.25872	1.32218e-31	2.71795e-30
ENSDARG00000099227	-4.65946	1.52566e-31	3.13284e-30
ENSDARG00000028321	-3.0425	1.53064e-31	3.13965e-30
ENSDARG00000091909	-4.03848	1.57037e-31	3.21764e-30
ENSDARG00000068387	8.09886	1.68682e-31	3.4525e-30
ENSDARG00000076752	3.08076	1.86273e-31	3.8084e-30
ENSDARG00000098605	-3.58308	2.14855e-31	4.38802e-30
ENSDARG00000071733	-3.37421	2.16112e-31	4.40891e-30
ENSDARG00000091931	-2.96371	2.47423e-31	5.04224e-30
ENSDARG00000089227	3.22854	2.63888e-31	5.37198e-30
ENSDARG00000044802	8.23804	2.64791e-31	5.38456e-30
ENSDARG00000098934	-3.12388	2.79947e-31	5.68663e-30
ENSDARG00000038788	5.75399	2.83595e-31	5.75453e-30
ENSDARG00000043550	4.62629	2.90926e-31	5.89696e-30
ENSDARG00000045351	-3.26314	3.40997e-31	6.90445e-30
ENSDARG00000106587	6.61858	3.6254e-31	7.33279e-30
ENSDARG00000097658	-8.7864	4.06274e-31	8.20191e-30
ENSDARG00000090675	-2.82437	4.06379e-31	8.20191e-30
ENSDARG00000043865	-3.75663	4.48585e-31	9.04408e-30
ENSDARG00000098935	-3.40999	4.6613e-31	9.38777e-30
ENSDARG00000038271	-4.69477	5.00139e-31	1.0062e-29
ENSDARG00000012816	-3.0127	5.19163e-31	1.04336e-29
ENSDARG00000104287	-3.18318	5.37858e-31	1.07978e-29
ENSDARG00000042344	-3.23791	5.41313e-31	1.08556e-29
ENSDARG00000027495	-4.81042	5.65125e-31	1.13211e-29
ENSDARG00000039490	-3.68205	5.67322e-31	1.13531e-29
ENSDARG00000106895	8.14983	5.79653e-31	1.15875e-29
ENSDARG00000068883	-4.08054	6.16799e-31	1.23171e-29
ENSDARG00000104581	-3.15286	6.6254e-31	1.32165e-29
ENSDARG00000041381	-3.48265	6.64063e-31	1.32329e-29
ENSDARG00000020798	-2.86967	6.80187e-31	1.35399e-29
ENSDARG00000074581	4.57117	7.42951e-31	1.47737e-29
ENSDARG00000087525	3.62801	8.33323e-31	1.65533e-29
ENSDARG00000068863	3.97636	8.8492e-31	1.75598e-29
ENSDARG00000102426	-5.54424	8.98391e-31	1.78083e-29
ENSDARG00000097267	8.88164	8.99607e-31	1.78137e-29
ENSDARG00000079453	6.4146	9.70743e-31	1.92022e-29
ENSDARG00000077845	-4.31353	9.82158e-31	1.94076e-29
ENSDARG00000089607	-4.40121	9.97348e-31	1.96872e-29
ENSDARG00000102890	6.51299	1.04001e-30	2.05078e-29
ENSDARG00000099715	-3.90922	1.074e-30	2.11559e-29
ENSDARG00000070394	6.08364	1.08117e-30	2.12751e-29
ENSDARG00000061508	-3.27419	1.09408e-30	2.15066e-29
ENSDARG00000052895	6.66168	1.13864e-30	2.23593e-29
ENSDARG00000012881	5.00747	1.1419e-30	2.24e-29
ENSDARG00000095092	7.26703	1.2485e-30	2.44657e-29
ENSDARG00000009311	3.73029	1.30472e-30	2.55409e-29
ENSDARG00000035470	-2.81791	1.45834e-30	2.85185e-29
ENSDARG00000052190	-3.44527	1.4603e-30	2.85272e-29
ENSDARG00000060338	-3.65771	1.53492e-30	2.99539e-29
ENSDARG00000100045	8.23774	1.58435e-30	3.08866e-29
ENSDARG00000098327	-3.79263	1.5862e-30	3.08908e-29
ENSDARG00000089515	-8.00585	1.62851e-30	3.16821e-29
ENSDARG00000002917	6.43888	1.64424e-30	3.19552e-29
ENSDARG00000043105	-3.0627	1.65273e-30	3.20872e-29
ENSDARG00000013734	4.9122	1.76004e-30	3.41354e-29
ENSDARG00000089303	-3.19474	1.76408e-30	3.41786e-29
ENSDARG00000042670	3.93142	1.80537e-30	3.49427e-29
ENSDARG00000062651	-2.63523	1.92975e-30	3.73118e-29
ENSDARG00000077945	7.21384	2.01924e-30	3.90021e-29
ENSDARG00000038397	-3.14463	2.27177e-30	4.3835e-29
ENSDARG00000096998	-6.79464	2.33045e-30	4.49213e-29
ENSDARG00000105278	-3.20201	2.37638e-30	4.576e-29
ENSDARG00000102696	4.18885	2.44395e-30	4.70131e-29
ENSDARG00000058571	-3.34423	2.51142e-30	4.82616e-29
ENSDARG00000103511	-3.02986	2.82391e-30	5.42117e-29
ENSDARG00000016177	-3.06344	2.95849e-30	5.67375e-29
ENSDARG00000078077	-2.92267	3.01095e-30	5.76848e-29
ENSDARG00000045620	-3.34481	3.12973e-30	5.98998e-29
ENSDARG00000069980	-3.45681	3.16712e-30	6.05539e-29
ENSDARG00000097128	10.2997	3.31883e-30	6.33904e-29
ENSDARG00000010662	4.61382	3.33264e-30	6.35898e-29
ENSDARG00000045909	4.87487	3.4768e-30	6.62734e-29
ENSDARG00000089954	-3.35253	4.06628e-30	7.74316e-29
ENSDARG00000076888	-2.54849	4.59265e-30	8.73668e-29
ENSDARG00000007654	6.45091	4.664e-30	8.86347e-29
ENSDARG00000095577	-3.06706	4.78427e-30	9.08289e-29
ENSDARG00000096229	-3.40962	4.91298e-30	9.31787e-29
ENSDARG00000095826	7.59073	5.07284e-30	9.61141e-29
ENSDARG00000078636	-9.93984	5.2603e-30	9.95657e-29
ENSDARG00000001909	7.53054	5.38871e-30	1.01894e-28
ENSDARG00000103432	-3.64418	5.62638e-30	1.06282e-28
ENSDARG00000095884	8.04106	5.90993e-30	1.11526e-28
ENSDARG00000043960	-3.00431	5.9642e-30	1.12438e-28
ENSDARG00000077097	-5.87238	5.97057e-30	1.12446e-28
ENSDARG00000102959	-3.1294	6.07073e-30	1.14218e-28
ENSDARG00000031243	-5.31478	6.18576e-30	1.16266e-28
ENSDARG00000104316	-2.76132	6.56015e-30	1.23181e-28
ENSDARG00000057323	3.77836	6.87904e-30	1.2904e-28
ENSDARG00000008200	-3.3547	6.94065e-30	1.30066e-28
ENSDARG00000071235	4.91408	6.96024e-30	1.30304e-28
ENSDARG00000057437	4.27018	7.02522e-30	1.3139e-28
ENSDARG00000077855	-3.32437	7.05434e-30	1.31804e-28
ENSDARG00000074356	-3.07664	7.76741e-30	1.44984e-28
ENSDARG00000097583	-3.14677	8.17772e-30	1.52492e-28
ENSDARG00000105387	7.26595	8.36974e-30	1.55918e-28
ENSDARG00000089230	-2.76665	8.68659e-30	1.61661e-28
ENSDARG00000045091	-2.97378	9.13851e-30	1.69904e-28
ENSDARG00000087897	4.06543	9.34944e-30	1.73655e-28
ENSDARG00000104936	-3.71298	9.6707e-30	1.79445e-28
ENSDARG00000062947	10.0368	1.00122e-29	1.856e-28
ENSDARG00000078558	10.6717	1.05806e-29	1.95944e-28
ENSDARG00000104639	7.11464	1.08073e-29	1.99946e-28
ENSDARG00000094408	5.28513	1.22322e-29	2.26087e-28
ENSDARG00000037545	-5.32884	1.22529e-29	2.26248e-28
ENSDARG00000054122	-3.38387	1.27361e-29	2.34939e-28
ENSDARG00000096081	5.57305	1.27684e-29	2.35305e-28
ENSDARG00000079281	-4.29699	1.31501e-29	2.42104e-28
ENSDARG00000012892	-3.88804	1.31953e-29	2.42699e-28
ENSDARG00000067838	-2.58807	1.32122e-29	2.42773e-28
ENSDARG00000036158	-3.03953	1.51526e-29	2.78156e-28
ENSDARG00000004311	-3.11943	1.52607e-29	2.79869e-28
ENSDARG00000090337	-3.56711	1.5715e-29	2.87921e-28
ENSDARG00000055561	-3.0013	1.62121e-29	2.96739e-28
ENSDARG00000078249	3.71349	1.74627e-29	3.19321e-28
ENSDARG00000099621	4.5972	1.77234e-29	3.23773e-28
ENSDARG00000030530	8.70904	1.79443e-29	3.27492e-28
ENSDARG00000029071	-3.26486	1.81344e-29	3.30642e-28
ENSDARG00000067658	-2.84826	1.82813e-29	3.32998e-28
ENSDARG00000030490	5.17344	1.87673e-29	3.41521e-28
ENSDARG00000002002	-4.17662	1.88731e-29	3.43115e-28
ENSDARG00000042988	4.60135	1.8999e-29	3.45073e-28
ENSDARG00000098326	-5.19182	1.94121e-29	3.52236e-28
ENSDARG00000031814	-2.79319	2.03232e-29	3.68414e-28
ENSDARG00000057276	5.74659	2.23676e-29	4.05085e-28
ENSDARG00000058365	6.13599	2.27619e-29	4.11831e-28
ENSDARG00000043687	-3.44268	2.32701e-29	4.20623e-28
ENSDARG00000055683	8.05271	2.46861e-29	4.45791e-28
ENSDARG00000105068	4.67465	2.55537e-29	4.61017e-28
ENSDARG00000094587	-6.83778	2.6021e-29	4.68999e-28
ENSDARG00000056750	8.10802	2.64688e-29	4.76614e-28
ENSDARG00000076718	-2.98584	2.99618e-29	5.38999e-28
ENSDARG00000016570	6.42646	3.34386e-29	6.00971e-28
ENSDARG00000033949	-4.95575	3.59001e-29	6.44597e-28
ENSDARG00000030095	4.95163	3.62164e-29	6.49658e-28
ENSDARG00000093805	6.1659	3.64669e-29	6.5353e-28
ENSDARG00000037116	5.11279	3.79558e-29	6.79566e-28
ENSDARG00000007560	6.15712	3.94425e-29	7.05517e-28
ENSDARG00000058425	-2.73276	3.99105e-29	7.13212e-28
ENSDARG00000097598	-7.97465	4.25529e-29	7.59712e-28
ENSDARG00000077859	-3.17257	4.27393e-29	7.62319e-28
ENSDARG00000031761	-3.94194	4.28201e-29	7.62872e-28
ENSDARG00000088798	4.81921	4.28511e-29	7.62872e-28
ENSDARG00000103098	8.82489	4.31931e-29	7.68235e-28
ENSDARG00000012222	-2.99494	4.40871e-29	7.83398e-28
ENSDARG00000096924	7.74904	4.80646e-29	8.5327e-28
ENSDARG00000058452	-2.6331	4.91532e-29	8.71775e-28
ENSDARG00000024746	4.67249	5.04194e-29	8.93395e-28
ENSDARG00000058068	-3.26374	5.28105e-29	9.34884e-28
ENSDARG00000073705	-2.88507	5.35603e-29	9.4727e-28
ENSDARG00000059680	-2.95902	5.51933e-29	9.75237e-28
ENSDARG00000058050	-3.43151	5.6386e-29	9.95378e-28
ENSDARG00000007531	-2.58735	5.77353e-29	1.01825e-27
ENSDARG00000005675	-3.84471	5.84563e-29	1.03e-27
ENSDARG00000069790	-3.48863	5.85738e-29	1.03111e-27
ENSDARG00000026767	-3.01683	6.3356e-29	1.11425e-27
ENSDARG00000096530	-8.19386	6.38353e-29	1.12163e-27
ENSDARG00000001873	-2.96097	6.41491e-29	1.1261e-27
ENSDARG00000020377	-3.1303	6.71735e-29	1.1781e-27
ENSDARG00000007250	-3.40935	6.77494e-29	1.18709e-27
ENSDARG00000022817	5.96182	6.85458e-29	1.19993e-27
ENSDARG00000074909	-3.17802	7.11245e-29	1.24392e-27
ENSDARG00000090879	8.54618	7.1814e-29	1.25482e-27
ENSDARG00000006546	3.54836	7.33719e-29	1.28085e-27
ENSDARG00000070857	6.62552	7.48013e-29	1.3046e-27
ENSDARG00000011299	-2.53453	7.63315e-29	1.33006e-27
ENSDARG00000031248	3.0028	8.74582e-29	1.52253e-27
ENSDARG00000052334	-3.42593	8.94402e-29	1.5556e-27
ENSDARG00000023900	-3.11587	9.12028e-29	1.5848e-27
ENSDARG00000028899	4.1782	9.24303e-29	1.60465e-27
ENSDARG00000012674	-3.1378	9.38147e-29	1.62719e-27
ENSDARG00000106450	6.4767	9.62808e-29	1.66843e-27
ENSDARG00000099424	7.08328	9.85553e-29	1.70627e-27
ENSDARG00000069242	-3.00324	9.87268e-29	1.70767e-27
ENSDARG00000055151	-3.11358	1.02893e-28	1.7781e-27
ENSDARG00000016519	-3.25078	1.05488e-28	1.82128e-27
ENSDARG00000057992	5.96424	1.12715e-28	1.94428e-27
ENSDARG00000020986	-2.84496	1.16999e-28	2.01633e-27
ENSDARG00000037073	-2.87965	1.21752e-28	2.09634e-27
ENSDARG00000013755	5.47869	1.23995e-28	2.133e-27
ENSDARG00000108873	-5.23643	1.29054e-28	2.218e-27
ENSDARG00000002339	-3.03126	1.41898e-28	2.43654e-27
ENSDARG00000004904	-4.27546	1.52499e-28	2.61619e-27
ENSDARG00000002720	-2.71876	1.63207e-28	2.79735e-27
ENSDARG00000042428	5.05185	1.70249e-28	2.9154e-27
ENSDARG00000094290	-8.14197	1.73381e-28	2.96634e-27
ENSDARG00000093362	6.93133	1.78113e-28	3.04454e-27
ENSDARG00000007099	-2.82371	1.97068e-28	3.36549e-27
ENSDARG00000028937	-3.67441	2.05184e-28	3.50093e-27
ENSDARG00000069735	7.95985	2.11691e-28	3.60869e-27
ENSDARG00000078611	5.33764	2.26895e-28	3.86439e-27
ENSDARG00000109103	-9.53249	2.42996e-28	4.13488e-27
ENSDARG00000007383	-3.05121	2.44792e-28	4.16168e-27
ENSDARG00000040730	-2.89443	2.4581e-28	4.17522e-27
ENSDARG00000060411	-2.80827	2.53829e-28	4.30756e-27
ENSDARG00000077284	-3.19667	2.58505e-28	4.38297e-27
ENSDARG00000074182	6.80547	2.73461e-28	4.63238e-27
ENSDARG00000045675	4.65693	2.74309e-28	4.64259e-27
ENSDARG00000071164	-3.32503	2.81778e-28	4.76472e-27
ENSDARG00000104413	-3.13024	2.91773e-28	4.92933e-27
ENSDARG00000007795	5.02329	2.93148e-28	4.94812e-27
ENSDARG00000052633	6.32496	2.99315e-28	5.04769e-27
ENSDARG00000103846	-3.09986	3.09731e-28	5.21868e-27
ENSDARG00000097420	6.51026	3.1851e-28	5.36182e-27
ENSDARG00000008457	4.78934	3.35619e-28	5.64479e-27
ENSDARG00000032238	3.94194	3.47853e-28	5.84535e-27
ENSDARG00000037246	8.69004	3.5115e-28	5.89551e-27
ENSDARG00000094126	7.3242	3.54028e-28	5.93854e-27
ENSDARG00000042025	-2.86151	3.62852e-28	6.08115e-27
ENSDARG00000041703	-4.11327	3.63772e-28	6.09116e-27
ENSDARG00000101655	7.01066	3.77124e-28	6.30914e-27
ENSDARG00000058646	5.44235	3.81715e-28	6.38029e-27
ENSDARG00000100281	-6.36046	4.04443e-28	6.7542e-27
ENSDARG00000107094	7.60781	4.35591e-28	7.26794e-27
ENSDARG00000077187	7.14608	4.6191e-28	7.70027e-27
ENSDARG00000022399	-3.33815	4.80483e-28	8.00282e-27
ENSDARG00000053155	-2.98667	5.12126e-28	8.52234e-27
ENSDARG00000068726	5.52509	5.17373e-28	8.60206e-27
ENSDARG00000008461	-3.00441	5.22574e-28	8.6809e-27
ENSDARG00000004436	3.19056	5.69314e-28	9.44901e-27
ENSDARG00000023952	6.11777	5.93492e-28	9.84164e-27
ENSDARG00000092282	-5.82446	6.14485e-28	1.01808e-26
ENSDARG00000067646	5.64482	6.1976e-28	1.02592e-26
ENSDARG00000056877	6.77809	6.20574e-28	1.02637e-26
ENSDARG00000091221	6.41052	6.31551e-28	1.04361e-26
ENSDARG00000055300	-3.74455	7.02324e-28	1.15954e-26
ENSDARG00000058477	8.11172	7.22151e-28	1.19123e-26
ENSDARG00000060165	5.6061	7.61103e-28	1.25439e-26
ENSDARG00000099312	-2.99579	7.78052e-28	1.28121e-26
ENSDARG00000062021	4.96464	7.83669e-28	1.28933e-26
ENSDARG00000067545	4.59232	8.39277e-28	1.37962e-26
ENSDARG00000012219	-2.73541	8.79641e-28	1.44471e-26
ENSDARG00000077740	-4.94227	8.81585e-28	1.44664e-26
ENSDARG00000020948	-2.62946	8.94242e-28	1.46614e-26
ENSDARG00000094488	5.982	8.95611e-28	1.46711e-26
ENSDARG00000036076	-2.90087	9.08577e-28	1.48706e-26
ENSDARG00000058561	-3.74431	9.20785e-28	1.50573e-26
ENSDARG00000063310	-2.84277	9.43662e-28	1.54181e-26
ENSDARG00000006773	6.42341	9.82459e-28	1.6038e-26
ENSDARG00000045789	-4.74751	1.12421e-27	1.83362e-26
ENSDARG00000075463	5.83849	1.1296e-27	1.84082e-26
ENSDARG00000029718	7.11853	1.14501e-27	1.86432e-26
ENSDARG00000036722	5.68259	1.18484e-27	1.92751e-26
ENSDARG00000097409	-6.82315	1.27371e-27	2.0703e-26
ENSDARG00000104829	-12.6639	1.32898e-27	2.15828e-26
ENSDARG00000042561	-2.7283	1.35949e-27	2.20593e-26
ENSDARG00000012249	-3.63393	1.38675e-27	2.24822e-26
ENSDARG00000015829	3.27954	1.39062e-27	2.25257e-26
ENSDARG00000094386	6.22954	1.40073e-27	2.26699e-26
ENSDARG00000019998	-2.97716	1.44957e-27	2.34403e-26
ENSDARG00000027196	7.50883	1.48478e-27	2.39892e-26
ENSDARG00000043448	5.11527	1.52713e-27	2.46522e-26
ENSDARG00000071589	-3.59327	1.56205e-27	2.51944e-26
ENSDARG00000106012	-5.30186	1.6017e-27	2.58119e-26
ENSDARG00000075825	3.48619	1.62746e-27	2.62046e-26
ENSDARG00000093026	6.75547	1.65824e-27	2.66774e-26
ENSDARG00000015676	-2.91828	1.68537e-27	2.70908e-26
ENSDARG00000037570	-2.84922	1.71507e-27	2.75448e-26
ENSDARG00000075682	-2.92511	1.73456e-27	2.78341e-26
ENSDARG00000068143	-2.74332	1.78322e-27	2.85905e-26
ENSDARG00000014017	-2.98198	1.80856e-27	2.89723e-26
ENSDARG00000104516	-2.82624	1.81063e-27	2.89808e-26
ENSDARG00000098890	-4.65926	1.8201e-27	2.91077e-26
ENSDARG00000019521	5.76132	1.88168e-27	3.0067e-26
ENSDARG00000093890	-6.88436	1.88653e-27	3.0119e-26
ENSDARG00000017165	5.5406	1.90814e-27	3.04384e-26
ENSDARG00000099042	4.97961	1.977e-27	3.15101e-26
ENSDARG00000074757	-2.59347	1.98524e-27	3.16148e-26
ENSDARG00000014488	4.799	2.19603e-27	3.4942e-26
ENSDARG00000059987	3.99625	2.26254e-27	3.59699e-26
ENSDARG00000086288	3.27272	2.27285e-27	3.61036e-26
ENSDARG00000092525	-7.43465	2.28305e-27	3.6235e-26
ENSDARG00000041092	9.78446	2.28541e-27	3.6242e-26
ENSDARG00000008105	-3.3819	2.35571e-27	3.73254e-26
ENSDARG00000021899	-3.11953	2.41207e-27	3.81864e-26
ENSDARG00000008119	-2.67137	2.4582e-27	3.88636e-26
ENSDARG00000075090	-9.52301	2.45897e-27	3.88636e-26
ENSDARG00000000666	2.83142	2.47405e-27	3.90693e-26
ENSDARG00000016084	-3.33759	2.52864e-27	3.98979e-26
ENSDARG00000100115	7.02891	2.541e-27	4.00596e-26
ENSDARG00000073814	-4.99226	2.66562e-27	4.19891e-26
ENSDARG00000075209	5.0077	2.71108e-27	4.26696e-26
ENSDARG00000004406	3.40418	2.81452e-27	4.42606e-26
ENSDARG00000070618	-2.81703	2.96425e-27	4.65765e-26
ENSDARG00000005525	3.77314	2.98976e-27	4.69383e-26
ENSDARG00000034187	4.08122	3.0847e-27	4.83885e-26
ENSDARG00000013134	11.4761	3.1242e-27	4.89675e-26
ENSDARG00000091768	-3.22647	3.15169e-27	4.93573e-26
ENSDARG00000096017	-8.55086	3.15771e-27	4.94106e-26
ENSDARG00000094865	-6.80286	3.3233e-27	5.19435e-26
ENSDARG00000089967	-2.98227	3.32509e-27	5.19435e-26
ENSDARG00000099175	3.80921	3.69675e-27	5.77017e-26
ENSDARG00000103580	-5.31564	3.7875e-27	5.90693e-26
ENSDARG00000069734	7.87798	3.81261e-27	5.94119e-26
ENSDARG00000042823	-3.11759	3.85286e-27	5.99896e-26
ENSDARG00000062374	3.33451	3.96759e-27	6.17249e-26
ENSDARG00000016260	-2.81134	4.00073e-27	6.21892e-26
ENSDARG00000103764	8.00407	4.0679e-27	6.31813e-26
ENSDARG00000038069	-3.89536	4.25609e-27	6.60499e-26
ENSDARG00000025346	-2.70073	4.33461e-27	6.72132e-26
ENSDARG00000100850	-2.61913	4.41155e-27	6.835e-26
ENSDARG00000100642	-3.52332	4.44548e-27	6.88193e-26
ENSDARG00000098197	7.85189	4.52121e-27	6.99343e-26
ENSDARG00000069503	6.54607	4.86837e-27	7.52424e-26
ENSDARG00000053138	-2.60936	5.28072e-27	8.15486e-26
ENSDARG00000038222	-2.8197	5.65503e-27	8.72576e-26
ENSDARG00000076437	-3.34742	5.98351e-27	9.22506e-26
ENSDARG00000077911	-3.73801	6.53669e-27	1.00697e-25
ENSDARG00000068220	6.34326	7.33209e-27	1.12858e-25
ENSDARG00000056252	2.92873	7.41673e-27	1.14068e-25
ENSDARG00000071025	6.85127	7.63926e-27	1.17395e-25
ENSDARG00000014527	4.64629	7.82865e-27	1.20207e-25
ENSDARG00000078118	-3.01894	7.9003e-27	1.21209e-25
ENSDARG00000103746	3.97849	7.97733e-27	1.22291e-25
ENSDARG00000105117	-2.75584	8.09164e-27	1.23943e-25
ENSDARG00000005002	3.9616	8.36128e-27	1.27969e-25
ENSDARG00000035427	-2.48646	8.96701e-27	1.37128e-25
ENSDARG00000040177	4.56811	8.98095e-27	1.3723e-25
ENSDARG00000068011	7.20616	9.1026e-27	1.38977e-25
ENSDARG00000016598	4.20485	9.51952e-27	1.45225e-25
ENSDARG00000006640	-3.69737	9.58356e-27	1.46083e-25
ENSDARG00000098380	6.94362	1.00497e-26	1.53065e-25
ENSDARG00000098992	-2.99603	1.01442e-26	1.54276e-25
ENSDARG00000068323	-3.9101	1.01456e-26	1.54276e-25
ENSDARG00000007918	-2.6387	1.11877e-26	1.69986e-25
ENSDARG00000020080	-4.61247	1.13507e-26	1.72324e-25
ENSDARG00000100265	8.75376	1.13684e-26	1.72454e-25
ENSDARG00000061580	3.91118	1.17285e-26	1.77773e-25
ENSDARG00000088251	3.40503	1.23513e-26	1.86968e-25
ENSDARG00000053558	-3.03458	1.23549e-26	1.86968e-25
ENSDARG00000014057	7.14219	1.25559e-26	1.89858e-25
ENSDARG00000076557	5.24609	1.2766e-26	1.9288e-25
ENSDARG00000058230	-2.56736	1.30577e-26	1.9713e-25
ENSDARG00000003181	7.53149	1.33942e-26	2.02048e-25
ENSDARG00000075015	4.82925	1.37985e-26	2.07981e-25
ENSDARG00000002401	-3.04114	1.4185e-26	2.13636e-25
ENSDARG00000096355	6.15958	1.42619e-26	2.14622e-25
ENSDARG00000034685	-2.80686	1.61263e-26	2.42485e-25
ENSDARG00000075368	-4.58328	1.67658e-26	2.519e-25
ENSDARG00000012432	-2.39305	1.73869e-26	2.61025e-25
ENSDARG00000069706	-3.34199	1.74581e-26	2.61886e-25
ENSDARG00000037358	-2.72355	1.76653e-26	2.64783e-25
ENSDARG00000089869	-10.3535	1.85379e-26	2.77642e-25
ENSDARG00000022560	7.66591	1.8708e-26	2.79967e-25
ENSDARG00000101037	-2.93959	1.87991e-26	2.81108e-25
ENSDARG00000096817	-10.2319	1.90275e-26	2.84298e-25
ENSDARG00000099572	4.27464	1.9519e-26	2.9141e-25
ENSDARG00000108825	-8.08991	2.05442e-26	3.06474e-25
ENSDARG00000041215	3.33613	2.13374e-26	3.18055e-25
ENSDARG00000054321	7.59183	2.15167e-26	3.20474e-25
ENSDARG00000091557	8.95675	2.24966e-26	3.34806e-25
ENSDARG00000070826	3.89275	2.2523e-26	3.34934e-25
ENSDARG00000023058	-3.06779	2.2764e-26	3.38252e-25
ENSDARG00000042872	8.06066	2.3186e-26	3.44251e-25
ENSDARG00000094999	8.77584	2.45159e-26	3.6371e-25
ENSDARG00000100505	-2.72271	2.45582e-26	3.64052e-25
ENSDARG00000036994	-2.77978	2.46537e-26	3.65181e-25
ENSDARG00000025679	5.53376	2.47627e-26	3.66507e-25
ENSDARG00000037556	-3.14454	2.48072e-26	3.66878e-25
ENSDARG00000031757	5.67748	2.48867e-26	3.67765e-25
ENSDARG00000075949	5.61014	2.51434e-26	3.71269e-25
ENSDARG00000013802	-2.91108	2.6345e-26	3.88708e-25
ENSDARG00000095734	7.82559	2.74629e-26	4.04885e-25
ENSDARG00000090478	-3.84383	2.78745e-26	4.10632e-25
ENSDARG00000038422	-2.51811	2.8018e-26	4.12423e-25
ENSDARG00000002912	-2.88403	2.92055e-26	4.29569e-25
ENSDARG00000056647	4.48395	2.99675e-26	4.40433e-25
ENSDARG00000013117	-2.58841	3.00748e-26	4.41667e-25
ENSDARG00000095363	6.19363	3.11068e-26	4.56467e-25
ENSDARG00000079078	5.79141	3.17817e-26	4.66008e-25
ENSDARG00000101159	8.88852	3.37482e-26	4.94459e-25
ENSDARG00000090386	-2.81018	3.53416e-26	5.17403e-25
ENSDARG00000041110	-3.80583	3.56132e-26	5.20694e-25
ENSDARG00000069269	3.00261	3.56216e-26	5.20694e-25
ENSDARG00000098441	-2.70718	3.70233e-26	5.40763e-25
ENSDARG00000009018	6.42076	3.72931e-26	5.44283e-25
ENSDARG00000021483	-2.93179	4.00529e-26	5.84109e-25
ENSDARG00000019260	4.98062	4.43009e-26	6.45562e-25
ENSDARG00000008263	8.62205	4.46874e-26	6.50691e-25
ENSDARG00000077387	4.48027	4.54116e-26	6.60726e-25
ENSDARG00000091683	4.91228	4.68957e-26	6.81794e-25
ENSDARG00000030630	-2.79391	4.84022e-26	7.03154e-25
ENSDARG00000104419	-2.85907	4.86658e-26	7.0644e-25
ENSDARG00000035131	-2.79238	4.94983e-26	7.17972e-25
ENSDARG00000003281	-3.58052	5.388e-26	7.80929e-25
ENSDARG00000070539	6.3213	5.52108e-26	7.99603e-25
ENSDARG00000062024	7.45564	5.546e-26	8.02597e-25
ENSDARG00000059601	4.80349	5.62966e-26	8.14079e-25
ENSDARG00000069093	4.77383	5.68742e-26	8.21802e-25
ENSDARG00000020387	-3.24377	5.78668e-26	8.35505e-25
ENSDARG00000077161	4.78565	5.86861e-26	8.46687e-25
ENSDARG00000078773	-3.67105	6.28034e-26	9.05395e-25
ENSDARG00000018153	4.24438	6.3209e-26	9.10547e-25
ENSDARG00000035009	-4.31127	6.37633e-26	9.17831e-25
ENSDARG00000069774	2.84809	6.43813e-26	9.26021e-25
ENSDARG00000055253	7.06006	6.7491e-26	9.7001e-25
ENSDARG00000057159	4.51067	6.78583e-26	9.74546e-25
ENSDARG00000000747	-3.57037	6.927e-26	9.94065e-25
ENSDARG00000078475	5.74794	7.15443e-26	1.02592e-24
ENSDARG00000094546	8.20621	7.31793e-26	1.04857e-24
ENSDARG00000012002	-3.16762	7.34759e-26	1.05202e-24
ENSDARG00000094627	5.62679	7.70487e-26	1.10234e-24
ENSDARG00000012485	-2.92288	8.02656e-26	1.14749e-24
ENSDARG00000093322	10.6217	8.12171e-26	1.16022e-24
ENSDARG00000054583	-3.23866	8.20577e-26	1.17134e-24
ENSDARG00000040557	-2.96685	8.45991e-26	1.2067e-24
ENSDARG00000057929	-2.59712	9.12407e-26	1.30046e-24
ENSDARG00000032005	7.22205	9.25483e-26	1.3181e-24
ENSDARG00000004581	-2.91739	9.28498e-26	1.32139e-24
ENSDARG00000012407	-2.69165	9.39827e-26	1.33651e-24
ENSDARG00000069478	9.22102	9.61061e-26	1.36568e-24
ENSDARG00000029710	-6.60251	1.01179e-25	1.43667e-24
ENSDARG00000040252	7.06685	1.02175e-25	1.44973e-24
ENSDARG00000016835	4.35868	1.02902e-25	1.45895e-24
ENSDARG00000106560	6.55181	1.03987e-25	1.47323e-24
ENSDARG00000043339	-2.54791	1.05858e-25	1.4986e-24
ENSDARG00000057138	-3.11205	1.11699e-25	1.58011e-24
ENSDARG00000003829	-2.98011	1.24358e-25	1.75787e-24
ENSDARG00000068145	8.66403	1.27375e-25	1.79917e-24
ENSDARG00000098918	-3.36729	1.29289e-25	1.82485e-24
ENSDARG00000061070	6.9248	1.30659e-25	1.8428e-24
ENSDARG00000096423	7.85381	1.31546e-25	1.85392e-24
ENSDARG00000075814	4.43584	1.33821e-25	1.88458e-24
ENSDARG00000062168	-3.54058	1.35653e-25	1.90896e-24
ENSDARG00000074720	-3.52796	1.36079e-25	1.91353e-24
ENSDARG00000089799	-3.63296	1.37276e-25	1.92892e-24
ENSDARG00000097359	10.8338	1.44159e-25	2.02412e-24
ENSDARG00000102529	7.06405	1.48735e-25	2.08683e-24
ENSDARG00000106414	5.85941	1.51314e-25	2.12143e-24
ENSDARG00000058416	6.95613	1.5331e-25	2.14782e-24
ENSDARG00000040110	3.20409	1.55278e-25	2.17378e-24
ENSDARG00000051873	9.997	1.56014e-25	2.18246e-24
ENSDARG00000020857	-3.02614	1.58533e-25	2.21606e-24
ENSDARG00000077842	-2.71612	1.59902e-25	2.23189e-24
ENSDARG00000095282	5.13977	1.59902e-25	2.23189e-24
ENSDARG00000104528	7.81721	1.60026e-25	2.23196e-24
ENSDARG00000038879	2.61933	1.60365e-25	2.2346e-24
ENSDARG00000023532	-2.47569	1.60452e-25	2.2346e-24
ENSDARG00000041462	6.81503	1.60724e-25	2.23674e-24
ENSDARG00000107927	9.2378	1.65948e-25	2.30775e-24
ENSDARG00000005004	5.99451	1.74469e-25	2.42445e-24
ENSDARG00000001950	5.95533	1.77508e-25	2.46487e-24
ENSDARG00000036060	-3.41083	1.84543e-25	2.56067e-24
ENSDARG00000038703	5.21975	1.88229e-25	2.6099e-24
ENSDARG00000012388	4.96145	1.90894e-25	2.64491e-24
ENSDARG00000017049	-2.83364	1.9389e-25	2.68444e-24
ENSDARG00000041107	4.11957	1.97367e-25	2.73058e-24
ENSDARG00000055934	-4.1407	2.02745e-25	2.80293e-24
ENSDARG00000057110	-2.5634	2.08566e-25	2.88129e-24
ENSDARG00000099240	-4.37551	2.14344e-25	2.95895e-24
ENSDARG00000018461	-3.11268	2.14774e-25	2.96272e-24
ENSDARG00000017441	5.03012	2.23867e-25	3.0859e-24
ENSDARG00000029832	8.35541	2.24639e-25	3.09428e-24
ENSDARG00000077560	6.45572	2.30588e-25	3.17282e-24
ENSDARG00000063169	-4.92861	2.30677e-25	3.17282e-24
ENSDARG00000077078	-3.02078	2.36998e-25	3.25739e-24
ENSDARG00000075480	5.62059	2.41342e-25	3.31467e-24
ENSDARG00000055712	5.06236	2.55642e-25	3.50852e-24
ENSDARG00000101534	-3.71894	2.56822e-25	3.52216e-24
ENSDARG00000040008	-5.72499	2.64677e-25	3.62724e-24
ENSDARG00000033227	5.37999	2.78386e-25	3.81235e-24
ENSDARG00000038556	-3.49911	2.83409e-25	3.87832e-24
ENSDARG00000076634	-3.41853	2.95476e-25	4.04053e-24
ENSDARG00000012135	-3.38945	3.01216e-25	4.11604e-24
ENSDARG00000095266	6.83747	3.26718e-25	4.46129e-24
ENSDARG00000054473	-2.73088	3.30302e-25	4.50696e-24
ENSDARG00000060150	-2.71174	3.3977e-25	4.63281e-24
ENSDARG00000057672	-2.93792	3.52908e-25	4.80846e-24
ENSDARG00000107230	-7.18118	3.71452e-25	5.05748e-24
ENSDARG00000025335	4.59401	3.82024e-25	5.19767e-24
ENSDARG00000097285	7.44794	3.8629e-25	5.25193e-24
ENSDARG00000009436	-2.49677	3.86877e-25	5.25613e-24
ENSDARG00000037390	5.73625	3.87796e-25	5.26482e-24
ENSDARG00000020231	5.97098	3.90691e-25	5.30031e-24
ENSDARG00000045254	-2.61005	3.91864e-25	5.3124e-24
ENSDARG00000104111	-2.55779	4.06651e-25	5.50891e-24
ENSDARG00000025820	-2.59196	4.07434e-25	5.51556e-24
ENSDARG00000093170	5.88295	4.08489e-25	5.52587e-24
ENSDARG00000100473	5.08092	4.15085e-25	5.61108e-24
ENSDARG00000041533	-2.71189	4.16914e-25	5.63177e-24
ENSDARG00000004964	7.58344	4.32293e-25	5.83533e-24
ENSDARG00000107407	7.8572	4.94274e-25	6.66723e-24
ENSDARG00000023309	-3.75415	5.09342e-25	6.86557e-24
ENSDARG00000056680	5.37552	5.30297e-25	7.14292e-24
ENSDARG00000078578	-2.82995	5.35719e-25	7.21081e-24
ENSDARG00000058498	7.14138	5.39601e-25	7.25789e-24
ENSDARG00000030250	-3.95689	5.47209e-25	7.35497e-24
ENSDARG00000039979	-5.41199	5.47908e-25	7.35913e-24
ENSDARG00000094770	-6.61638	5.50393e-25	7.38724e-24
[truncated: 17,465 more rows]

## Sheet: TableS6_MTG_vs_FTG
Gene_ID	log2FC	P_Value	FDR
[truncated: 18,871 more rows]

## Sheet: TableS7_MCF_vs_FCF
Gene_ID	log2FC	P_Value	FDR
[truncated: 18,871 more rows]

[truncated: 1 more sheets: TableS8_MTF_vs_FTF]
