# Supplementary material for: Genetic mechanism underlying sexual plasticity and its association with colour patterning in zebrafish (Danio rerio)
Source: BMC Genomics. 2019 May 6;20:341. doi: 10.1186/s12864-019-5722-1 (PMC6503382; doi:10.1186/s12864-019-5722-1)
Supplement: Supplementary file 2 — Table S9. Selected candidate sex determination genes used in this study. Table S10. Selected candidate colour patterning genes used in this study. Table S11. Quantile distribution of colour patterning genes in the caudal fin in the transcriptome profile (Log2CPM per mega base pairs). (XLSX 1847 kb) [file 12864_2019_5722_MOESM2_ESM.xlsx]

## Sheet: TableS9
candidate sex determination genes
Gene_name	KEGG_ID	Ensembl_ID
amh	493624	ENSDARG00000014357
axin1	57931	ENSDARG00000102964
bmp15	334183	ENSDARG00000037491
ctnnb1	30265	ENSDARG00000014571
ctnnbip1	58117	ENSDARG00000038954
Cyp11a1	80374	ENSDARG00000002347
Cyp11a2	563363	ENSDARG00000092696
cyp11c1	791124	ENSDARG00000042014
cyp17a1	399692	ENSDARG00000033566
cyp19a1a	30390	ENSDARG00000041348
cyp19a1b	60640	ENSDARG00000098360
cyp21a2	793249	ENSDARG00000037550
cyp26b1	324188	ENSDARG00000077121
ddx4	30263	ENSDARG00000014373
dkk3a	570418	ENSDARG00000103591
dkk3b	100038765	ENSDARG00000070683
dmrt1	402923	ENSDARG00000007349
dnd1	373074	ENSDARG00000022813
dnmt3b	317744	ENSDARG00000036791
dnmt3bb.2	30659	ENSDARG00000057830
eef1a1l1	30516	ENSDARG00000020850
esr2b	317733	ENSDARG00000034181
exosc8	323016	ENSDARG00000068755
fancl	406255	ENSDARG00000007885
figla	387259	ENSDARG00000087166
foxl2	692279	ENSDARG00000042180
fshr	195820	ENSDARG00000071494
gata4	30483	ENSDARG00000098952
gdf9	497643	ENSDARG00000003229
gsdf	571289	ENSDARG00000075301
hsd11b2	334098	ENSDARG00000001975
ift57	414929	ENSDARG00000021022
ift81	432390	ENSDARG00000007444
ints3	560575	ENSDARG00000016811
klhl10a	100333629	ENSDARG00000005814
lhcgr	402920	ENSDARG00000026081
lhx8a	378959	ENSDARG00000002330
naa35	321587	ENSDARG00000012378
nabp1a	494100	ENSDARG00000004692
nr0b1	100001692	ENSDARG00000056541
nr3c1	553740	ENSDARG00000025032
nr5a1a	83916	ENSDARG00000103176
nr5a1b	405759	ENSDARG00000023362
nr5a2	30749	ENSDARG00000100940
odf3b	335524	ENSDARG00000042391
pdgfra	386856	ENSDARG00000070494
piwil1	368200	ENSDARG00000041699
piwil2	572134	ENSDARG00000062601
pou5f3	30333	ENSDARG00000044774
prkcz	555737	ENSDARG00000043332
rbm8a	503767	ENSDARG00000016516
rpl13	378961	ENSDARG00000099380
rspo1	436625	ENSDARG00000104340
sept3	554123	ENSDARG00000030656
sept8b	571702	ENSDARG00000014233
sox3	30529	ENSDARG00000053569
sox9a	60641	ENSDARG00000003293
sox9b	60642	ENSDARG00000043923
star	63999	ENSDARG00000006137
sycp3	678602	ENSDARG00000013438
tbp	368882	ENSDARG00000014994
tcf7	497649	ENSDARG00000038672
tdrd7a	406379	ENSDARG00000032808
tekt1	492525	ENSDARG00000101331
ticrr	445411	ENSDARG00000045605
tnfsf10l	114466	ENSDARG00000004196
tp53	30590	ENSDARG00000035559
tsc1a	337167	ENSDARG00000026048
tuba4l	327377	ENSDARG00000074289
tuba7l	431777	ENSDARG00000104643
vtg1	559475	ENSDARG00000092233
vtg5	64260	ENSDARG00000092126
wnt11	791595	ENSDARG00000004256
wnt4a	30123	ENSDARG00000071208
wnt4b	791993	ENSDARG00000040159
wt1a	30245	ENSDARG00000031420
wt1b	568416	ENSDARG00000007990
zp2.1	664700	ENSDARG00000086352
zp3b	64692	ENSDARG00000039828

## Sheet: TableS10
Candidate colour pattern genes
Gene_name	KEGG_ID	Ensembl_ID
abhd11	446169	ENSDARG00000069501
acd	794664	ENSDARG00000078055
adam17a	324142	ENSDARG00000043213
adam17b	560657	ENSDARG00000093093
ap3d1	563359	ENSDARG00000071424
apc	386762	ENSDARG00000058868
arcn1a	266982	ENSDARG00000002792
arcn1b	399661	ENSDARG00000031214
asip1	798574	ENSDARG00000077858
asip2b	796595	ENSDARG00000099781
atoh7	58216	ENSDARG00000069552
atp6ap1a	100004566	ENSDARG00000041417
atp6ap1b	195824	ENSDARG00000037153
atp6ap2	406296	ENSDARG00000008735
atp6v0ca	192336	ENSDARG00000057853
atp6v0d1	322811	ENSDARG00000069090
Atp6v1e1a	108179059	ENSDARG00000014085
atp6v1e1b	192335	ENSDARG00000030694
atp6v1f	436799	ENSDARG00000045543
atp6v1h	286779	ENSDARG00000006370
atp7a	564924	ENSDARG00000003699
atp7b	556499	ENSDARG00000058145
atrn	794975	ENSDARG00000062164
bcl2a	570772	ENSDARG00000094704
bcl2b	100007048	ENSDARG00000089109
bloc1s3	553529	ENSDARG00000068828
bloc1s4	445081	ENSDARG00000007597
bloc1s6	791215	ENSDARG00000042933
bmpr1ab	447846	ENSDARG00000105045
casp3a	140621	ENSDARG00000017905
casp3b	566604	ENSDARG00000055045
creb1a	573207	ENSDARG00000053586
creb1b	550516	ENSDARG00000093420
csf1ra	64274	ENSDARG00000102986
csf1rb	568405	ENSDARG00000053624
cx39.4	557275	ENSDARG00000070357
dct	58074	ENSDARG00000006008
dock7	568817	ENSDARG00000078675
dph1	550559	ENSDARG00000057973
drd2a	282557	ENSDARG00000056926
drd2b	378719	ENSDARG00000011091
dst	100333215	ENSDARG00000101858
dtnbp1a	394109	ENSDARG00000055115
dtnbp1b	556784	ENSDARG00000055206
ebna1bp2	335049	ENSDARG00000054980
eda	798740	ENSDARG00000074591
edaradd	566761	ENSDARG00000062289
edn3b	100148183	ENSDARG00000086669
ednrba	30442	ENSDARG00000089334
eed	550463	ENSDARG00000099640
egfra	378478	ENSDARG00000013847
elovl4a	393769	ENSDARG00000006773
elovl4b	335732	ENSDARG00000027495
en1a	30244	ENSDARG00000014321
erbb3a	386635	ENSDARG00000006202
erbb3b	544664	ENSDARG00000036993
ercc2	393900	ENSDARG00000021985
fas	768248	ENSDARG00000043586
fgfr2	352940	ENSDARG00000058115
fkbp8	393858	ENSDARG00000001734
foxd3	30548	ENSDARG00000021032
foxn1	266748	ENSDARG00000011879
frem2a	555681	ENSDARG00000076856
frem2b	566673	ENSDARG00000102626
gas1a	796318	ENSDARG00000077298
gas1b	777760	ENSDARG00000067984
gata3	30458	ENSDARG00000016526
gfpt1	567861	ENSDARG00000057465
ggt1a	393387	ENSDARG00000023526
ggt1b	569014	ENSDARG00000018342
ghra	100001424	ENSDARG00000054771
ghrb	560202	ENSDARG00000007671
gja5b	570445	ENSDARG00000069450
gli3	403042	ENSDARG00000052131
gna11a	563953	ENSDARG00000010002
gna11b	493613	ENSDARG00000053326
gnaq	570108	ENSDARG00000011487
gnpat	572335	ENSDARG00000074401
gpr143	393795	ENSDARG00000034572
hdac1	192302	ENSDARG00000015427
hells	553328	ENSDARG00000057738
hephl1a	561607	ENSDARG00000059231
hephl1b	101886332	ENSDARG00000026403
hps1	563067	ENSDARG00000026170
hps3	777758	ENSDARG00000015749
hps4	393296	ENSDARG00000013795
hs2st1a	791188	ENSDARG00000099478
hs2st1b	100151174	ENSDARG00000062008
irf4a	100002070	ENSDARG00000006560
irf4b	569263	ENSDARG00000055374
itgb1a	556734	ENSDARG00000071863
itgb1b.1	405864	ENSDARG00000022689
itgb1b.2	566771	ENSDARG00000053232
jmjd6	266962	ENSDARG00000102896
kcnj13	555691	ENSDARG00000043443
kita	30256	ENSDARG00000043317
kitb	497629	ENSDARG00000056133
kitlga	553179	ENSDARG00000070917
kitlgb	553181	ENSDARG00000058042
krt1-19	664718	ENSDARG00000023082
krt4	794486	ENSDARG00000017624
lef1	30701	ENSDARG00000031894
lmx1a	558036	ENSDARG00000020354
ltk	564470	ENSDARG00000042861
lyst	100150726	ENSDARG00000008575
map2k1	406728	ENSDARG00000007825
mbtps1	326710	ENSDARG00000014634
mc1r	353151	ENSDARG00000020237
mcoln3a	100334819	ENSDARG00000078363
mcoln3b	100001113	ENSDARG00000102050
med1	571519	ENSDARG00000075340
mgrn1a	793939	ENSDARG00000100072
mgrn1b	553327	ENSDARG00000004796
mitfa	30080	ENSDARG00000003732
mitfb	114833	ENSDARG00000037833
mlpha	561905	ENSDARG00000070991
mlphb	557015	ENSDARG00000062481
myca	30686	ENSDARG00000045695
mycb	393141	ENSDARG00000007241
mycbp2	368439	ENSDARG00000001220
myo5aa	562188	ENSDARG00000061635
myo5ab	565267	ENSDARG00000074622
myo7aa	252846	ENSDARG00000099871
myo7ab	556141	ENSDARG00000044632
nadl1.1	30656	ENSDARG00000015025
nadl1.2	30634	ENSDARG00000007149
ndp	100003793	ENSDARG00000076569
nf1a	326708	ENSDARG00000012982
nf1b	564518	ENSDARG00000004184
notch1a	30718	ENSDARG00000103554
notch1b	794892	ENSDARG00000052094
notch2	58065	ENSDARG00000043130
nsfa	368483	ENSDARG00000007654
nsfb	554200	ENSDARG00000038991
oca2	567419	ENSDARG00000061303
ostm1	100320445	ENSDARG00000069808
pabpc1a	606498	ENSDARG00000017219
pabpc1b	393856	ENSDARG00000021140
pah	378962	ENSDARG00000020143
paics	321193	ENSDARG00000033539
pax2a	30425	ENSDARG00000028148
pax3a	30532	ENSDARG00000010192
pax6a	30567	ENSDARG00000103379
pax7a	30587	ENSDARG00000100398
pax7b	566533	ENSDARG00000070818
pcbd1	393787	ENSDARG00000031981
pdgfc	560564	ENSDARG00000077588
pdpk1a	768202	ENSDARG00000062304
pdpk1b	403000	ENSDARG00000018285
pitx3	402974	ENSDARG00000070069
polg	100150924	ENSDARG00000060951
pomca	353221	ENSDARG00000043135
pomcb	100034412	ENSDARG00000069307
pygo1	797729	ENSDARG00000098687
qdpra	566323	ENSDARG00000040190
rab27a	570907	ENSDARG00000103935
rab32a	378969	ENSDARG00000029036
rab32b	100000199	ENSDARG00000041165
rab38b	100007788	ENSDARG00000069159
rab38c	562524	ENSDARG00000074719
rabggta	767725	ENSDARG00000061024
rb1	777733	ENSDARG00000006782
rbpja	386772	ENSDARG00000003398
rbpjb	563306	ENSDARG00000052091
recql4	567383	ENSDARG00000077516
rpl24	192301	ENSDARG00000099104
rps19	393723	ENSDARG00000030602
rps20	406485	ENSDARG00000036044
rxraa	555578	ENSDARG00000057737
s1pr2	170457	ENSDARG00000036548
sema3c	553130	ENSDARG00000034300
silva	321239	ENSDARG00000091298
silvb	562810	ENSDARG00000033760
skiv2l2	406795	ENSDARG00000013457
slc24a4a	550467	ENSDARG00000015425
slc24a4b	100334346	ENSDARG00000067509
slc24a5	570312	ENSDARG00000024771
slc31a1	403028	ENSDARG00000013961
slc45a2	558311	ENSDARG00000002593
smarca5	282615	ENSDARG00000052348
smchd1	497282	ENSDARG00000104374
Smtla	572522	ENSDARG00000038191
Smtlb	553408	ENSDARG00000017251
snai2	494038	ENSDARG00000040046
sox10	140616	ENSDARG00000077467
sox18	797246	ENSDARG00000058598
sox9b	60642	ENSDARG00000043923
spra	554136	ENSDARG00000004406
sprb	795445	ENSDARG00000058553
srm	394009	ENSDARG00000055760
sufu	100001615	ENSDARG00000056801
tbx15	246222	ENSDARG00000002582
tfap2a	140618	ENSDARG00000059279
tjp1a	378845	ENSDARG00000077506
tjp1b	565459	ENSDARG00000079374
traf6	554561	ENSDARG00000028058
trim33	324053	ENSDARG00000016181
trpm1a	791196	ENSDARG00000011259
trpm7	280653	ENSDARG00000036232
txndc5	406289	ENSDARG00000009342
tyr	30207	ENSDARG00000039077
tyrp1a	100333145	ENSDARG00000029204
tyrp1b	437022	ENSDARG00000056151
unc119.1	338230	ENSDARG00000009629
unc119.2	557454	ENSDARG00000004459
vldlr	393897	ENSDARG00000006257
vps18	100005887	ENSDARG00000070433
vps33a	448942	ENSDARG00000101116
vps39	567078	ENSDARG00000074471
wnt1	30128	ENSDARG00000055554
xdh	560486	ENSDARG00000055240
zbtb17	564967	ENSDARG00000074548
zic2a	58077	ENSDARG00000015554

## Sheet: TableS11
Gene_ID	Gene_Length	log2_Gene_Length_Mbp	log2CPM_Mbp_female treat fin (FTF)	log2CPM_Mbp_male treat fin (MTF)	log2CPM_Mbp_female control fin (FCF)	log2CPM_Mbp_male control fin (MCF)	*Please note: The CPMs here were calculated by (1) taking the mean of the normalized CPMs over all samples in one group and then (2) logarithmized with a base 2.
ENSDARG00000000001	2612	-8.58063	11.5164	11.6423	11.2205	11.6558
ENSDARG00000000002	2604	-8.58505	13.0178	12.9569	12.9045	13.0666
ENSDARG00000000018	2933	-8.41341	13.2856	13.6715	13.2392	13.5551
ENSDARG00000000019	2758	-8.50216	14.7002	14.556	14.5585	14.5171
ENSDARG00000000068	2397	-8.70455	12.7504	12.8337	13.0436	12.8724
ENSDARG00000000069	2290	-8.77044	14.0642	14.3793	14.3272	14.5253
ENSDARG00000000086	7242	-7.1094	11.7491	11.7303	11.6519	11.2058
ENSDARG00000000103	7721	-7.017	13.6585	13.8298	13.4832	13.4201
ENSDARG00000000142	1398	-9.48242	10.4254	10.6215	10.3822	10.4572
ENSDARG00000000151	3048	-8.35792	11.7948	12.0223	11.4924	11.7432
ENSDARG00000000161	5810	-7.42725	8.22206	8.25194	7.8287	7.95157
ENSDARG00000000183	6762	-7.20833	10.4955	10.9839	10.6983	10.6524
ENSDARG00000000189	6978	-7.16297	12.7179	12.5881	12.2767	12.3158
ENSDARG00000000212	1503	-9.37794	20.7383	19.6227	20.4847	19.9825
ENSDARG00000000229	4943	-7.6604	11.2472	10.9072	11.105	10.7297
ENSDARG00000000241	3780	-8.0474	13.9091	13.559	13.6113	13.8068
ENSDARG00000000324	3384	-8.20705	13.5127	13.4661	13.1002	13.2061
ENSDARG00000000349	1223	-9.67536	8.90051	8.25443	8.78076	8.24911
ENSDARG00000000369	1361	-9.52112	9.50119	9.16784	9.06346	9.29287
ENSDARG00000000370	9269	-6.75337	10.4363	10.3954	9.91801	9.76616
ENSDARG00000000380	3116	-8.32609	6.72066	5.66575	6.6581	5.9939
ENSDARG00000000394	3991	-7.96903	14.35	14.4646	14.0251	14.145
ENSDARG00000000423	1871	-9.06197	11.7792	12.1099	11.8379	11.8515
ENSDARG00000000442	3061	-8.35178	12.9168	13.7695	13.6956	13.5901
ENSDARG00000000472	2781	-8.49018	-Inf	-Inf	-Inf	-Inf
ENSDARG00000000476	3070	-8.34755	10.8933	11.3645	10.1634	10.9969
ENSDARG00000000489	2580	-8.59841	14.3026	14.616	14.2743	14.4457
ENSDARG00000000516	4334	-7.85009	8.73114	6.75217	7.3515	6.42851
ENSDARG00000000529	3340	-8.22594	11.9896	12.1485	11.2535	11.7436
ENSDARG00000000540	3415	-8.1939	12.9722	13.0748	12.9814	13.0978
ENSDARG00000000542	4381	-7.83452	12.2261	12.418	12.1498	12.3275
ENSDARG00000000551	4307	-7.8591	8.52632	7.73713	7.09042	8.52275
ENSDARG00000000563	88553	-3.49732	10.8542	9.44685	9.64167	9.1413
ENSDARG00000000567	5603	-7.47958	11.6295	11.3943	11.2655	11.4015
ENSDARG00000000568	4106	-7.92805	12.8547	12.7157	12.462	12.8317
ENSDARG00000000588	2429	-8.68542	12.8858	12.8045	12.6994	13.0824
ENSDARG00000000606	12927	-6.27347	8.58336	6.46272	7.61971	6.25857
ENSDARG00000000631	5699	-7.45508	12.7727	12.9141	12.6768	12.8469
ENSDARG00000000651	1386	-9.49486	10.3464	10.937	10.088	10.7094
ENSDARG00000000666	2321	-8.75104	15.0311	14.5121	15.0038	14.4791
ENSDARG00000000690	1966	-8.99052	13.451	13.1351	13.7062	13.4037
ENSDARG00000000729	3310	-8.23895	12.4722	12.7725	12.1115	12.3211
ENSDARG00000000730	2855	-8.45229	11.6488	11.2784	10.7412	11.5058
ENSDARG00000000747	2798	-8.48139	10.0673	10.4569	9.91702	10.1731
ENSDARG00000000760	951	-10.0383	12.7151	13.1049	12.6415	13.0867
ENSDARG00000000767	2475	-8.65836	13.6006	12.5225	13.1747	13.112
ENSDARG00000000779	2134	-8.87222	14.5449	14.6631	14.591	14.6778
ENSDARG00000000796	3303	-8.24201	12.1652	13.5138	13.2313	13.4998
ENSDARG00000000804	1602	-9.28591	13.9382	13.8671	13.805	13.8913
ENSDARG00000000830	2981	-8.38999	11.3745	11.8902	11.3789	11.5278
ENSDARG00000000837	3267	-8.25782	11.893	12.7433	11.8905	12.1004
ENSDARG00000000853	3842	-8.02393	13.958	13.8401	13.6954	13.8785
ENSDARG00000000857	2589	-8.59339	14.9806	14.8514	14.758	14.8875
ENSDARG00000000861	9356	-6.73989	13.6534	13.4528	13.4995	13.3483
ENSDARG00000000887	1392	-9.48863	-Inf	8.69442	8.08555	8.67124
ENSDARG00000000906	1524	-9.35792	13.7164	13.3256	13.6515	13.5599
ENSDARG00000000935	4194	-7.89746	10.1995	10.4174	9.96333	10.067
ENSDARG00000000943	5888	-7.40801	11.2397	10.3354	10.6194	10.4069
ENSDARG00000000966	10270	-6.60542	13.2079	13.0122	12.8651	12.7869
ENSDARG00000001014	6095	-7.35816	15.1543	15.2132	14.9679	14.6931
ENSDARG00000001015	8464	-6.88444	11.3035	11.2251	11.123	11.1136
ENSDARG00000001057	1504	-9.37698	14.7336	14.695	14.7294	14.6802
ENSDARG00000001129	10627	-6.55612	11.7989	11.9029	11.5109	11.4778
ENSDARG00000001162	5193	-7.58922	13.5527	13.6078	13.1012	13.2807
ENSDARG00000001169	1724	-9.18002	11.1236	11.3776	11.1127	11.3355
ENSDARG00000001210	949	-10.0413	14.2146	14.9947	14.295	14.7686
ENSDARG00000001220	15837	-5.98056	12.9741	12.8478	12.7216	12.4663
ENSDARG00000001234	3149	-8.31089	11.8703	11.5339	11.4973	11.4787
ENSDARG00000001241	2813	-8.47367	14.8711	15.0489	14.9187	14.8966
ENSDARG00000001244	4859	-7.68512	15.4236	15.1398	14.9286	14.8257
ENSDARG00000001249	1419	-9.46091	12.0476	12.0935	11.5731	12.1016
ENSDARG00000001313	3360	-8.21732	9.97771	10.537	10.5329	10.6242
ENSDARG00000001354	2332	-8.74422	8.62962	7.26586	-Inf	6.38823
ENSDARG00000001414	3142	-8.3141	12.5679	12.4454	12.465	12.5287
ENSDARG00000001431	4785	-7.70727	15.1058	14.1661	14.4141	14.14
ENSDARG00000001442	4105	-7.9284	12.3152	12.6088	11.8549	12.2946
ENSDARG00000001447	3766	-8.05275	11.734	11.7462	11.5816	11.6126
ENSDARG00000001452	3337	-8.22723	11.3939	11.5491	10.6782	11.594
ENSDARG00000001463	3152	-8.30952	8.60292	7.68637	7.0507	6.36656
ENSDARG00000001470	2253	-8.79394	14.8239	14.6517	14.8043	14.1029
ENSDARG00000001498	3252	-8.26446	10.6706	10.1587	11.2555	10.7559
ENSDARG00000001549	3050	-8.35698	10.0377	10.5591	9.86333	10.1836
ENSDARG00000001557	2557	-8.61133	13.0264	13.2776	13.1681	13.1885
ENSDARG00000001558	2479	-8.65603	12.0701	12.831	12.2304	12.7321
ENSDARG00000001578	1421	-9.45888	15.1814	15.3812	15.335	15.4148
ENSDARG00000001621	4993	-7.64588	11.0123	11.6206	10.987	11.418
ENSDARG00000001634	9034	-6.79042	12.4065	12.306	12.3316	11.9532
ENSDARG00000001676	2380	-8.71482	12.6059	12.8402	12.8037	12.7856
ENSDARG00000001710	3796	-8.0413	9.00712	9.19554	9.20141	9.46166
ENSDARG00000001721	3451	-8.17877	-Inf	-Inf	-Inf	-Inf
ENSDARG00000001729	4060	-7.9443	14.043	13.8243	13.9199	13.9632
ENSDARG00000001733	2028	-8.94573	13.2949	13.7072	13.1595	13.6133
ENSDARG00000001734	2125	-8.87832	13.0764	13.551	13.3878	13.4144
ENSDARG00000001754	3375	-8.2109	13.6181	13.6167	13.7066	13.1924
ENSDARG00000001767	3832	-8.02769	12.348	12.9644	11.6462	12.2601
ENSDARG00000001769	3646	-8.09947	12.8431	12.5733	12.8447	12.2619
ENSDARG00000001776	4444	-7.81393	9.49634	10.0847	9.26761	9.4972
ENSDARG00000001777	5148	-7.60177	12.1691	12.7395	12.0497	12.0532
ENSDARG00000001781	1089	-9.84278	10.9203	10.2588	11.18	10.2093
ENSDARG00000001782	2659	-8.5549	11.9274	11.4729	12.2576	12.0105
ENSDARG00000001785	2800	-8.48036	10.6939	10.199	10.8819	10.9438
ENSDARG00000001788	1410	-9.47009	17.2662	17.3589	17.5854	17.4385
ENSDARG00000001803	6473	-7.27135	9.99335	9.54714	10.1068	9.4376
ENSDARG00000001804	841	-10.2156	14.8765	14.7266	14.8572	15.1163
ENSDARG00000001807	4854	-7.68661	12.7445	12.0884	12.3334	12.2974
ENSDARG00000001817	647	-10.5939	10.3492	11.0085	9.87901	10.2082
ENSDARG00000001818	5848	-7.41784	6.04325	5.50189	5.73276	5.19086
ENSDARG00000001825	7446	-7.06932	9.23473	8.10566	8.10015	7.2
ENSDARG00000001829	3350	-8.22162	14.7091	14.5041	14.0905	14.1556
ENSDARG00000001835	10916	-6.51741	6.67494	5.27479	5.9421	5.33768
ENSDARG00000001857	3695	-8.08021	11.8438	11.5965	11.486	11.1205
ENSDARG00000001870	4471	-7.80519	8.65499	6.49183	8.08398	6.83586
ENSDARG00000001873	2374	-8.71846	13.9342	14.7329	14.6777	14.2252
ENSDARG00000001879	8658	-6.85175	13.3991	13.316	12.8178	13.0551
ENSDARG00000001880	2652	-8.5587	12.8293	12.5974	12.6047	12.6898
ENSDARG00000001882	2454	-8.67065	10.7351	9.83851	9.69413	9.63258
ENSDARG00000001888	3342	-8.22507	12.0052	11.6148	11.9935	11.3709
ENSDARG00000001889	1537	-9.34567	11.1844	11.9909	11.7237	12.1207
ENSDARG00000001890	4224	-7.88717	14.2308	15.0867	14.692	14.7307
ENSDARG00000001891	2836	-8.46193	10.4847	10.0148	9.97012	9.89128
ENSDARG00000001897	3978	-7.97374	13.6718	13.6713	13.0803	13.7505
ENSDARG00000001898	3313	-8.23765	12.1679	12.112	12.1771	12.1868
ENSDARG00000001909	3040	-8.36171	10.715	10.0915	10.8873	10.1222
ENSDARG00000001910	4487	-7.80003	13.8145	13.2414	13.7055	13.3976
ENSDARG00000001913	7196	-7.11859	4.86741	-Inf	-Inf	-Inf
ENSDARG00000001929	2402	-8.70155	12.8081	12.6729	12.5437	12.4638
ENSDARG00000001930	2974	-8.39338	11.2259	11.4451	10.9622	11.3112
ENSDARG00000001933	2139	-8.86885	12.1229	11.5736	11.8855	11.3166
ENSDARG00000001939	4048	-7.94857	11.53	12.4136	11.8533	12.103
ENSDARG00000001940	2265	-8.78627	14.6827	14.9154	14.7579	14.9106
ENSDARG00000001950	815	-10.2609	18.0592	17.4445	17.9374	17.6239
ENSDARG00000001953	4187	-7.89987	12.5761	12.2943	12.5788	12.3222
ENSDARG00000001968	5692	-7.45685	9.86218	10.3276	9.73286	9.59585
ENSDARG00000001969	4627	-7.75571	12.5198	12.4712	12.2968	12.3808
ENSDARG00000001975	2592	-8.59172	13.765	13.3417	13.9336	13.4331
ENSDARG00000001976	1509	-9.37219	10.7089	11.1478	10.3718	11.3492
ENSDARG00000001993	6004	-7.37986	13.0803	11.4127	11.6724	11.4826
ENSDARG00000001994	3639	-8.10224	7.68044	7.2342	7.57556	7.67886
ENSDARG00000002002	1453	-9.42675	12.7447	13.0289	12.7312	13.0947
ENSDARG00000002006	1702	-9.19855	12.9351	12.4852	12.8387	12.3745
ENSDARG00000002013	2799	-8.48087	11.1054	11.233	11.2211	10.8443
ENSDARG00000002016	1960	-8.99493	13.9496	14.3045	13.721	14.0302
ENSDARG00000002020	7764	-7.00898	11.2579	11.5753	11.1402	11.2081
ENSDARG00000002021	2860	-8.44977	14.3664	14.4775	14.1204	14.249
ENSDARG00000002031	3162	-8.30495	12.5784	12.9662	12.4375	12.8264
ENSDARG00000002037	3202	-8.28681	10.2589	11.0664	10.4365	10.5093
ENSDARG00000002060	2167	-8.85009	9.73056	10.0843	9.73192	10.1276
ENSDARG00000002071	2187	-8.83683	12.0912	11.9353	12.0356	11.5922
ENSDARG00000002077	1243	-9.65196	12.5145	12.9629	12.7449	12.6876
ENSDARG00000002082	3031	-8.36599	15.5041	15.3862	15.4264	15.2797
ENSDARG00000002084	5462	-7.51635	10.2699	9.72672	10.0168	9.82384
ENSDARG00000002127	3717	-8.07165	12.5341	12.602	12.2183	12.611
ENSDARG00000002128	1993	-8.97084	13.1939	13.4708	12.9914	13.2928
ENSDARG00000002131	3784	-8.04587	11.8992	11.809	11.9036	11.1667
ENSDARG00000002165	1173	-9.73558	16.5657	16.9046	16.762	16.5311
ENSDARG00000002167	2917	-8.4213	9.87822	9.45559	9.31244	9.06822
ENSDARG00000002168	1927	-9.01943	13.6659	14.0746	13.614	13.7128
ENSDARG00000002172	1708	-9.19348	11.0611	10.5479	10.7091	10.4952
ENSDARG00000002174	1482	-9.39824	11.8651	12.4925	11.7868	12.4735
ENSDARG00000002184	2498	-8.64501	13.4556	13.845	13.6837	13.6921
ENSDARG00000002190	1986	-8.97592	16.1716	15.895	16.2139	16.1944
ENSDARG00000002192	1973	-8.98539	16.0662	15.4635	16.2119	15.626
ENSDARG00000002194	4627	-7.75571	8.18791	7.2949	6.94611	6.63673
ENSDARG00000002196	3044	-8.35982	12.2974	11.8226	12.4044	12.1317
ENSDARG00000002197	4060	-7.9443	8.3676	8.66177	8.02673	8.34082
ENSDARG00000002204	1042	-9.90643	15.8218	13.6837	13.6427	13.7132
ENSDARG00000002210	2118	-8.88308	12.9467	12.6619	12.8012	12.691
ENSDARG00000002213	3830	-8.02844	11.107	11.1511	11.3285	10.971
ENSDARG00000002215	2731	-8.51635	13.3122	13.4778	13.4706	13.4885
ENSDARG00000002216	3916	-7.9964	11.2592	10.6184	11.0975	10.8644
ENSDARG00000002217	3160	-8.30586	12.1701	11.8759	11.9104	12.1741
ENSDARG00000002220	1150	-9.76415	13.9435	14.2924	13.8991	14.126
ENSDARG00000002230	2139	-8.86885	6.816	6.35298	7.00073	5.82657
ENSDARG00000002231	1816	-9.10502	11.5241	10.5871	11.034	10.3304
ENSDARG00000002235	3509	-8.15472	15.5888	15.6399	15.7932	15.9051
ENSDARG00000002240	1259	-9.63351	15.6753	15.9088	15.9868	15.9767
ENSDARG00000002249	2916	-8.42179	12.6153	11.4008	11.6782	11.8014
ENSDARG00000002255	4065	-7.94253	8.18012	9.07394	7.86049	8.73553
ENSDARG00000002264	640	-10.6096	13.5331	13.785	13.835	13.691
ENSDARG00000002267	2666	-8.55111	13.4162	13.9315	13.5712	13.6194
ENSDARG00000002271	2588	-8.59395	14.191	14.8295	14.0765	14.8664
ENSDARG00000002285	5620	-7.47521	11.4162	11.1029	11.12	11.1499
ENSDARG00000002293	1544	-9.33911	14.5078	14.1311	14.805	14.2566
ENSDARG00000002298	1106	-9.82043	14.8656	14.9797	15.5618	15.1783
ENSDARG00000002299	1895	-9.04359	12.4032	12.4908	12.5773	12.4258
ENSDARG00000002304	853	-10.1952	12.989	14.0741	12.9825	13.4717
ENSDARG00000002305	2829	-8.46549	14.6837	15.0431	14.4967	14.6241
ENSDARG00000002330	2138	-8.86952	11.2272	11.361	10.5121	11.6235
ENSDARG00000002332	5510	-7.50373	11.9665	12.2484	11.5912	11.9412
ENSDARG00000002333	1473	-9.40703	11.4379	11.2435	10.9021	10.7202
ENSDARG00000002336	3657	-8.09512	13.3055	12.7785	12.6524	12.4653
ENSDARG00000002339	1637	-9.25473	12.8918	13.3474	12.7572	13.1769
ENSDARG00000002344	1833	-9.09158	18.6932	19.3171	19.0988	18.9264
ENSDARG00000002347	2187	-8.83683	8.39275	8.27016	7.66777	8.69881
ENSDARG00000002353	2910	-8.42477	11.5686	11.6694	10.858	11.3639
ENSDARG00000002362	2733	-8.5153	14.0744	13.5835	13.3886	13.7179
ENSDARG00000002365	2156	-8.85743	13.8927	13.9297	13.8937	14.0183
ENSDARG00000002369	2235	-8.80551	16.0906	16.4196	16.2351	16.4931
ENSDARG00000002377	3021	-8.37076	11.9486	12.0941	11.8294	11.9025
ENSDARG00000002385	9978	-6.64703	11.1318	11.3753	10.9627	11.0347
ENSDARG00000002391	1076	-9.86011	14.4401	14.4926	15.1479	14.435
ENSDARG00000002396	2045	-8.93368	14.3882	12.9086	13.3446	13.2222
ENSDARG00000002401	1623	-9.26712	14.5478	15.2253	15.717	15.3247
ENSDARG00000002402	2759	-8.50164	12.8459	12.785	12.7871	12.6151
ENSDARG00000002403	2573	-8.60233	11.377	12.1076	11.8114	11.8606
ENSDARG00000002405	4284	-7.86683	11.794	11.4446	12.1668	11.4728
ENSDARG00000002406	1534	-9.34849	-Inf	-Inf	-Inf	-Inf
ENSDARG00000002411	3663	-8.09276	8.80055	9.29678	8.94792	8.38485
ENSDARG00000002445	3694	-8.0806	10.7209	10.1344	10.1773	10.2241
ENSDARG00000002463	3340	-8.22594	9.33193	8.83631	9.06475	8.86154
ENSDARG00000002467	1774	-9.13878	12.4624	12.3561	12.1003	12.4901
ENSDARG00000002479	4697	-7.73404	11.4858	12.5028	11.4928	11.9132
ENSDARG00000002487	3002	-8.37986	12.9804	13.156	12.9144	12.723
ENSDARG00000002494	3171	-8.30085	14.4134	14.7955	14.7326	14.4708
ENSDARG00000002506	1324	-9.56088	14.6719	15.1701	15.302	15.3225
ENSDARG00000002507	8085	-6.95054	12.1538	12.6973	12.4974	12.2219
ENSDARG00000002509	1953	-9.00009	12.8581	14.8754	12.3073	14.7843
ENSDARG00000002523	5131	-7.60654	12.9407	13.052	12.5478	13.015
ENSDARG00000002533	1293	-9.59506	10.1476	10.3769	10.526	9.90747
ENSDARG00000002536	2466	-8.66361	15.0034	15.3587	15.2269	15.1216
ENSDARG00000002538	2223	-8.81328	14.2901	14.7428	14.4326	14.5516
ENSDARG00000002546	2747	-8.50793	7.90067	8.70981	-Inf	8.37163
ENSDARG00000002549	4045	-7.94964	11.5782	11.8823	11.7772	11.7873
ENSDARG00000002552	3310	-8.23895	14.6251	14.5208	14.6455	14.5804
ENSDARG00000002564	1366	-9.51583	10.349	10.3562	10.444	10.2629
ENSDARG00000002571	1476	-9.40409	12.9036	12.6206	12.5897	12.0894
ENSDARG00000002582	4749	-7.71816	11.2276	10.884	11.1924	10.77
ENSDARG00000002587	5438	-7.52271	13.0892	12.6098	13.1128	12.7
ENSDARG00000002589	839	-10.219	-Inf	-Inf	-Inf	-Inf
ENSDARG00000002591	1898	-9.0413	14.3016	14.7009	14.7789	14.4813
ENSDARG00000002597	2616	-8.57842	-Inf	-Inf	5.8749	-Inf
ENSDARG00000002607	4479	-7.80261	9.70309	9.18729	9.19236	9.08347
ENSDARG00000002609	5711	-7.45204	10.1794	9.99279	10.3669	9.75876
ENSDARG00000002613	643	-10.6029	14.8408	15.8147	14.9334	15.2433
ENSDARG00000002632	4203	-7.89436	13.0704	12.9479	12.9462	12.9393
ENSDARG00000002634	1999	-8.96651	12.8692	12.9678	13.1354	13.2132
ENSDARG00000002635	4249	-7.87866	9.88453	8.79478	9.04157	9.11583
ENSDARG00000002642	1824	-9.09868	13.5038	13.7772	13.693	13.3384
ENSDARG00000002644	3255	-8.26313	14.7971	14.4069	14.9864	14.808
ENSDARG00000002656	7757	-7.01029	8.28019	8.28522	7.96049	8.10879
ENSDARG00000002659	4924	-7.66595	14.5484	14.6017	14.8302	14.5236
ENSDARG00000002663	2455	-8.67006	14.5659	14.3322	14.3398	14.3967
ENSDARG00000002666	1527	-9.35508	10.1978	10.1592	9.47326	9.85906
ENSDARG00000002670	2862	-8.44876	12.7708	12.6442	12.2241	12.6875
ENSDARG00000002682	2756	-8.50321	10.8617	10.4956	10.0502	10.348
ENSDARG00000002685	1609	-9.27962	-Inf	-Inf	-Inf	-Inf
ENSDARG00000002690	1316	-9.56962	13.1508	13.2495	13.556	13.076
ENSDARG00000002701	8676	-6.84875	10.3967	10.0632	10.2053	9.92155
ENSDARG00000002710	3574	-8.12824	16.6909	16.7192	16.7137	16.3696
ENSDARG00000002720	1974	-8.98466	13.2843	13.6322	13.4747	13.3173
ENSDARG00000002731	1375	-9.50635	15.0971	15.3128	15.1003	15.2017
ENSDARG00000002732	2218	-8.81652	15.3297	14.9172	14.7217	15.0744
ENSDARG00000002745	2382	-8.71361	18.0252	16.8012	17.7945	17.2327
ENSDARG00000002748	5616	-7.47624	9.63952	9.73808	9.25047	9.47768
ENSDARG00000002750	6880	-7.18338	10.0899	9.86567	9.60403	9.69157
ENSDARG00000002754	1164	-9.74669	12.5135	12.293	12.2902	12.5612
ENSDARG00000002758	3983	-7.97193	14.8057	13.8265	13.8791	13.6932
ENSDARG00000002768	1181	-9.72578	13.3068	10.8862	13.2038	11.159
ENSDARG00000002787	4167	-7.90678	12.6467	12.7931	12.1255	12.5739
ENSDARG00000002790	2315	-8.75477	16.044	16.0567	15.9905	16.0705
ENSDARG00000002791	8110	-6.94608	15.0695	14.6604	14.9205	14.5777
ENSDARG00000002792	3038	-8.36266	14.2062	14.6847	14.5573	14.5505
ENSDARG00000002794	2594	-8.59061	11.7366	10.7265	12.022	10.8452
ENSDARG00000002795	2774	-8.49382	8.52357	8.72249	8.17296	8.68764
ENSDARG00000002798	2237	-8.80422	12.3212	12.6503	12.3428	12.5423
ENSDARG00000002816	4410	-7.82501	7.10831	6.88581	6.7493	6.11979
ENSDARG00000002826	1909	-9.03297	12.1953	12.7973	12.0878	12.4147
ENSDARG00000002830	2283	-8.77485	12.1034	12.905	12.6423	12.5273
ENSDARG00000002831	10674	-6.54976	-Inf	-Inf	-Inf	-Inf
ENSDARG00000002840	5496	-7.5074	11.4229	11.104	11.3572	10.9706
ENSDARG00000002847	6214	-7.33026	11.8822	12.0597	12.0605	12.0475
ENSDARG00000002872	2503	-8.64213	11.671	12.2522	11.9076	11.8791
ENSDARG00000002877	6779	-7.20471	13.0337	12.9608	12.7311	12.9113
ENSDARG00000002880	5396	-7.53389	11.2343	11.3217	10.9501	11.1716
ENSDARG00000002894	2401	-8.70215	12.2085	12.5062	12.2534	12.3744
ENSDARG00000002897	3939	-7.98795	11.9201	11.7077	11.9443	11.8209
ENSDARG00000002909	4577	-7.77138	14.3409	14.5828	14.2572	14.428
ENSDARG00000002912	2456	-8.66947	13.3237	13.8271	13.3104	13.7449
ENSDARG00000002916	5061	-7.62636	11.9178	11.9492	11.8652	11.7498
ENSDARG00000002917	2244	-8.79971	10.748	8.4107	9.07168	8.36574
ENSDARG00000002933	2095	-8.89883	-Inf	7.54504	6.89168	7.84384
ENSDARG00000002937	2982	-8.3895	10.9532	11.0665	10.8283	10.7302
ENSDARG00000002945	3042	-8.36076	11.7371	12.025	12.132	11.5477
ENSDARG00000002947	2485	-8.65254	12.8156	12.4168	12.989	12.0551
ENSDARG00000002949	1773	-9.13959	15.4736	15.3725	15.7097	15.4325
ENSDARG00000002952	6212	-7.33073	11.9831	11.7668	12.1834	11.7454
ENSDARG00000002956	5547	-7.49408	11.8891	11.5573	11.919	11.9145
ENSDARG00000002959	1353	-9.52962	10.7651	10.3625	10.8499	10.7115
ENSDARG00000002967	1421	-9.45888	14.2052	14.1974	14.5215	14.2731
ENSDARG00000002968	2584	-8.59618	6.77327	5.21233	-Inf	5.93411
ENSDARG00000002970	2106	-8.89128	14.4068	14.4053	14.2473	14.2692
ENSDARG00000002971	4194	-7.89746	11.582	12.2352	11.4729	11.8771
ENSDARG00000002986	1935	-9.01345	10.1252	9.45186	8.45908	9.53342
ENSDARG00000002988	970	-10.0097	10.1055	9.0189	9.89475	9.33345
ENSDARG00000002991	4743	-7.71998	10.5735	11.43	10.3548	10.6369
ENSDARG00000002994	3331	-8.22983	11.3748	12.409	12.0443	12.2008
ENSDARG00000003008	4572	-7.77296	11.1291	11.112	10.967	11.0829
ENSDARG00000003017	1820	-9.10185	15.2682	15.3868	15.3276	15.5693
ENSDARG00000003021	2393	-8.70696	11.2065	11.2181	10.9952	11.0906
ENSDARG00000003022	2186	-8.83749	12.2573	11.8727	11.9922	11.8687
ENSDARG00000003027	1682	-9.21561	11.7924	12.4052	11.9351	12.3866
ENSDARG00000003032	2276	-8.77928	18.3988	17.9631	18.3264	18.0797
ENSDARG00000003035	4655	-7.747	15.0088	15.1837	15.3761	14.9427
ENSDARG00000003041	1637	-9.25473	9.95938	9.51027	10.0945	9.31107
ENSDARG00000003046	4797	-7.70365	8.86336	8.77892	9.03229	8.32065
ENSDARG00000003054	3875	-8.01159	8.28272	9.04967	8.90222	8.75638
ENSDARG00000003058	2290	-8.77044	13.0807	13.3141	13.1798	13.1874
ENSDARG00000003061	2325	-8.74855	14.0026	13.8813	14.1482	13.9846
ENSDARG00000003068	5216	-7.58284	12.57	11.9951	12.7013	12.2294
ENSDARG00000003069	3912	-7.99788	9.55105	9.71972	9.01303	9.27536
ENSDARG00000003081	2057	-8.92524	13.9251	12.4656	13.3342	12.3134
ENSDARG00000003084	4034	-7.95357	-Inf	6.59992	-Inf	-Inf
ENSDARG00000003085	2393	-8.70696	9.53561	9.99161	9.56532	9.67184
ENSDARG00000003087	2038	-8.93863	12.9317	12.7116	12.5348	12.5725
ENSDARG00000003091	2389	-8.70938	15.9897	15.6115	15.5997	15.8101
ENSDARG00000003098	5674	-7.46142	13.907	13.9621	13.8865	13.8981
ENSDARG00000003109	3813	-8.03486	14.4486	14.5313	14.5837	14.8899
ENSDARG00000003113	2321	-8.75104	15.157	14.5826	15.1971	14.8488
ENSDARG00000003127	2532	-8.62551	13.7664	13.6017	13.727	13.5608
ENSDARG00000003132	886	-10.1404	14.6635	14.7947	14.5019	15.3334
ENSDARG00000003142	3060	-8.35225	10.7478	9.47391	9.94453	9.91264
ENSDARG00000003144	1395	-9.48552	11.6144	12.0431	12.2681	12.0888
ENSDARG00000003151	1107	-9.81913	17.3278	17.3933	17.3563	17.3837
ENSDARG00000003153	1201	-9.70155	14.9523	15.1913	15.0762	15.02
ENSDARG00000003157	3889	-8.00639	10.2571	9.91917	9.94357	9.9571
ENSDARG00000003165	3693	-8.08099	10.2835	9.80469	10.0443	10.1908
ENSDARG00000003167	6206	-7.33212	11.1998	11.2692	11.1801	11.1846
ENSDARG00000003169	9198	-6.76446	11.5544	11.8042	11.6447	11.7757
ENSDARG00000003175	2622	-8.57512	13.4915	13.6313	13.7736	13.7005
ENSDARG00000003181	1362	-9.52006	12.0144	10.0111	-Inf	10.9641
ENSDARG00000003189	6958	-7.16711	13.6902	14.3602	13.9609	13.896
ENSDARG00000003193	2532	-8.62551	13.1495	13.045	13.1701	13.3203
ENSDARG00000003197	1005	-9.95859	13.1153	13.2373	12.8468	13.1297
ENSDARG00000003200	3831	-8.02806	7.90783	8.41633	-Inf	7.49911
ENSDARG00000003203	2183	-8.83947	-Inf	7.94825	6.25539	8.56033
ENSDARG00000003205	3352	-8.22076	12.6868	12.8634	12.8063	12.8304
ENSDARG00000003206	1777	-9.13634	14.1746	14.1246	14.1633	14.2329
ENSDARG00000003207	1471	-9.40899	12.204	12.3029	12.0491	12.0698
ENSDARG00000003208	4584	-7.76918	10.84	11.1605	10.5796	11.147
ENSDARG00000003213	4300	-7.86145	13.4606	13.8528	13.6305	13.4751
ENSDARG00000003216	1639	-9.25297	19.7631	19.0231	19.6363	18.9995
ENSDARG00000003217	7193	-7.11919	11.1467	11.5055	11.4769	10.9178
ENSDARG00000003219	2294	-8.76792	9.45693	7.96198	8.89833	8.91148
ENSDARG00000003229	2099	-8.89608	-Inf	-Inf	-Inf	-Inf
ENSDARG00000003235	2410	-8.69675	13.5125	13.5386	13.4446	13.4042
ENSDARG00000003244	5825	-7.42353	11.0827	11.4287	11.8075	11.0685
ENSDARG00000003250	5159	-7.59869	12.0644	12.3986	12.2672	12.3086
ENSDARG00000003251	2580	-8.59841	9.82627	10.3774	9.1862	9.69788
ENSDARG00000003257	3200	-8.28771	10.1568	10.3271	10.0657	10.4101
ENSDARG00000003259	1930	-9.01718	13.6069	13.8493	14.366	14.2724
ENSDARG00000003269	6216	-7.3298	12.8112	12.8004	12.612	12.8252
ENSDARG00000003270	2267	-8.785	13.3238	13.4681	13.6483	13.4304
ENSDARG00000003281	2094	-8.89952	14.3769	15.4166	14.7	15.1501
ENSDARG00000003287	2075	-8.91267	13.4439	13.7217	13.6536	13.449
ENSDARG00000003290	2588	-8.59395	-Inf	-Inf	-Inf	-Inf
ENSDARG00000003293	1798	-9.11939	13.666	13.4215	13.9205	13.2321
ENSDARG00000003307	5198	-7.58783	12.2172	12.0651	12.0887	12.0833
ENSDARG00000003308	1475	-9.40507	14.86	14.8111	14.8653	14.771
ENSDARG00000003311	2570	-8.60402	14.2371	13.5404	13.7614	13.3552
ENSDARG00000003313	2731	-8.51635	13.0259	12.1532	12.5498	12.6026
ENSDARG00000003320	3940	-7.98759	12.8497	12.8622	12.7785	12.8284
ENSDARG00000003328	5531	-7.49824	11.9802	11.9196	11.7581	11.5308
ENSDARG00000003373	914	-10.0955	14.05	14.356	14.0983	14.4977
ENSDARG00000003375	2061	-8.92244	13.6286	13.4284	13.7271	13.5053
ENSDARG00000003380	3456	-8.17668	11.2642	11.5262	11.6146	11.1144
ENSDARG00000003381	3137	-8.3164	13.5528	13.2616	13.4282	13.3279
ENSDARG00000003382	1937	-9.01196	13.9236	13.7293	13.5983	13.6897
ENSDARG00000003383	2070	-8.91615	12.548	12.9238	12.5933	13.0015
ENSDARG00000003395	9552	-6.70998	-Inf	4.20331	-Inf	-Inf
ENSDARG00000003398	5139	-7.6043	12.4071	12.3322	12.1883	12.222
ENSDARG00000003403	11746	-6.41169	9.16892	9.19223	9.58012	9.74664
ENSDARG00000003414	1112	-9.81263	9.51313	8.06334	9.96327	8.94331
ENSDARG00000003421	2917	-8.4213	9.69749	10.1074	9.54412	9.20575
ENSDARG00000003429	1836	-9.08922	16.926	17.1247	17.0446	16.6783
ENSDARG00000003444	1299	-9.58838	13.3412	12.8964	13.2358	12.932
ENSDARG00000003446	2412	-8.69555	12.7592	13.0226	12.6653	12.5638
ENSDARG00000003449	3661	-8.09355	9.37873	8.9372	8.99908	8.75624
ENSDARG00000003462	5792	-7.43172	10.101	10.0795	10.1806	9.93565
ENSDARG00000003475	1628	-9.26268	11.4327	11.6908	11.8488	11.9102
ENSDARG00000003486	4544	-7.78182	14.3419	14.4469	14.4223	14.5003
ENSDARG00000003487	3374	-8.21132	13.7971	14.3402	13.9929	13.7997
ENSDARG00000003495	7651	-7.03014	11.3515	11.6304	11.2035	11.1425
ENSDARG00000003512	6311	-7.30792	11.5749	11.357	11.4213	11.2356
ENSDARG00000003517	1314	-9.57182	14.0916	14.4196	14.5873	14.247
ENSDARG00000003519	2757	-8.50269	12.878	13.7083	13.2055	13.2735
ENSDARG00000003520	6857	-7.18821	12.8168	12.6546	12.3806	12.4997
ENSDARG00000003526	1444	-9.43571	16.3057	16.7644	16.9107	16.6302
ENSDARG00000003527	2166	-8.85075	13.4474	13.6231	13.6598	13.3637
ENSDARG00000003531	1892	-9.04587	14.2271	14.6764	14.3031	14.5708
ENSDARG00000003533	3703	-8.07709	12.6888	12.4487	13.1056	12.7711
ENSDARG00000003544	2471	-8.66069	10.4871	10.9129	10.1652	10.0409
ENSDARG00000003564	1208	-9.69316	14.4254	14.1888	14.6208	14.2981
ENSDARG00000003570	4585	-7.76886	15.4937	17.1536	15.9368	16.5422
ENSDARG00000003573	1028	-9.92594	14.722	14.6228	14.901	14.596
ENSDARG00000003576	3295	-8.24551	11.1643	10.7767	10.9323	11.1166
ENSDARG00000003584	2740	-8.51161	12.4847	12.2539	12.2157	12.1761
ENSDARG00000003592	1293	-9.59506	13.8541	14.0598	13.7677	14.0739
ENSDARG00000003599	1695	-9.2045	20.9693	20.5297	20.7462	20.6792
ENSDARG00000003607	3106	-8.33073	12.3838	12.1583	12.0742	12.2044
ENSDARG00000003616	2456	-8.66947	12.8803	12.8168	12.7206	12.5608
ENSDARG00000003631	3682	-8.08529	11.8129	11.8314	11.7994	11.5962
ENSDARG00000003635	1434	-9.44574	12.1165	11.9645	12.3183	12.4582
ENSDARG00000003641	1872	-9.0612	15.5923	15.711	15.6517	15.6112
ENSDARG00000003642	1417	-9.46294	13.216	13.4413	13.0408	13.2784
ENSDARG00000003655	2947	-8.40654	11.2861	12.5632	11.7886	12.443
ENSDARG00000003675	1895	-9.04359	12.5956	13.4402	13.0526	13.334
ENSDARG00000003680	6609	-7.24135	9.82981	10.0413	9.74863	9.6262
ENSDARG00000003681	3079	-8.34332	16.1962	16.3385	16.197	16.2334
ENSDARG00000003684	6339	-7.30153	9.27717	9.28996	8.32665	8.70376
ENSDARG00000003693	2126	-8.87764	14.7459	14.9575	15.1138	14.6389
ENSDARG00000003695	1823	-9.09947	16.4404	15.6266	16.1315	15.7347
ENSDARG00000003697	2367	-8.72272	7.79828	7.52331	8.46709	8.00694
ENSDARG00000003699	7824	-6.99788	12.0668	12.0488	12.0075	11.829
ENSDARG00000003701	1113	-9.81133	8.42726	9.50305	8.66991	10.1159
ENSDARG00000003705	3824	-8.0307	13.8245	12.9332	13.1205	13.0411
ENSDARG00000003706	20033	-5.64148	3.97354	-Inf	3.18152	-Inf
ENSDARG00000003732	2282	-8.77549	11.2624	10.83	10.9704	10.6882
ENSDARG00000003749	1710	-9.19179	12.9586	13.2033	13.2196	13.1077
ENSDARG00000003750	5174	-7.5945	11.4279	11.8257	11.2619	10.9558
ENSDARG00000003751	7634	-7.03335	11.8018	11.6163	11.4402	11.5468
ENSDARG00000003754	3506	-8.15596	11.0734	11.2641	10.818	11.2257
ENSDARG00000003757	1303	-9.58395	14.7862	15.3094	15.2107	15.3742
ENSDARG00000003769	3503	-8.15719	11.0317	10.7578	11.0798	10.8782
ENSDARG00000003776	4252	-7.87764	13.3645	13.0452	13.2851	13.0409
ENSDARG00000003779	6158	-7.34332	8.11071	7.30827	7.76079	6.90252
ENSDARG00000003789	8634	-6.85576	11.3931	11.715	10.9848	11.2515
ENSDARG00000003795	1946	-9.00527	17.0983	16.7536	16.9108	16.5806
ENSDARG00000003808	1806	-9.11299	20.0607	19.4333	19.7258	19.1976
ENSDARG00000003811	7410	-7.07631	13.4576	13.417	12.8711	13.2489
ENSDARG00000003818	3405	-8.19813	13.4645	13.0507	13.5385	13.1104
ENSDARG00000003820	4123	-7.92209	14.9233	14.6737	14.4541	14.191
ENSDARG00000003822	1589	-9.29767	10.0857	11.085	10.1684	10.8754
ENSDARG00000003827	2163	-8.85275	11.9707	12.328	12.0279	12.1859
ENSDARG00000003829	4104	-7.92875	13.2835	13.7311	13.3522	13.6499
ENSDARG00000003835	3973	-7.97556	14.1203	13.6247	14.0205	13.7116
ENSDARG00000003841	1953	-9.00009	11.944	12.1912	11.8614	11.939
ENSDARG00000003845	2559	-8.6102	12.9183	13.3162	12.8735	13.0421
ENSDARG00000003846	810	-10.2698	14.0381	14.3603	14.3553	14.4872
ENSDARG00000003854	7443	-7.0699	12.6639	11.9234	12.3516	11.8299
ENSDARG00000003860	2773	-8.49434	15.0924	15.2176	15.3794	15.1108
ENSDARG00000003866	3232	-8.27336	16.3431	16.3723	16.387	16.3581
ENSDARG00000003867	2072	-8.91476	9.4303	8.97986	9.42683	8.48502
ENSDARG00000003869	1785	-9.12986	13.5189	13.8668	13.228	13.784
ENSDARG00000003872	3844	-8.02318	11.2377	11.9551	11.3754	11.6039
ENSDARG00000003877	5825	-7.42353	10.5416	10.6651	10.4126	10.5936
ENSDARG00000003899	1697	-9.2028	11.5181	12.1116	11.5061	12.0706
ENSDARG00000003904	3482	-8.16587	13.0592	11.5627	12.6873	11.9795
ENSDARG00000003910	8004	-6.96506	12.2577	12.3495	11.8585	11.9917
ENSDARG00000003920	1862	-9.06893	16.8934	17.1776	17.1855	16.922
ENSDARG00000003927	3603	-8.11659	13.3939	13.1041	13.0199	13.0768
ENSDARG00000003931	2164	-8.85208	15.2475	15.7563	15.4706	15.5212
ENSDARG00000003934	954	-10.0337	11.4476	11.6821	11.099	11.5946
ENSDARG00000003938	2421	-8.69018	14.6892	15.4465	14.6944	14.8077
ENSDARG00000003940	5078	-7.62152	12.4189	12.7058	12.5487	12.5598
ENSDARG00000003941	2129	-8.87561	13.5546	13.7631	13.9451	13.7181
ENSDARG00000003952	3249	-8.26579	18.0484	18.1972	18.0893	18.2312
ENSDARG00000003961	2456	-8.66947	13.4967	13.5311	13.3328	13.3394
ENSDARG00000003963	3072	-8.34661	13.2852	13.1323	12.8777	13.0157
ENSDARG00000003968	1773	-9.13959	6.70461	8.20866	5.5134	7.54201
ENSDARG00000003971	1873	-9.06043	7.41758	8.17255	7.42505	7.98856
ENSDARG00000003973	1381	-9.50007	10.6875	11.1859	10.5533	10.5546
ENSDARG00000003974	3136	-8.31686	13.4075	13.4206	13.4203	13.4116
ENSDARG00000003977	3215	-8.28097	8.73186	9.12994	9.37333	8.86533
ENSDARG00000003984	5957	-7.3912	11.6595	12.0122	11.6183	11.6567
ENSDARG00000003989	9998	-6.64414	7.77176	7.85595	7.40813	7.18949
ENSDARG00000003991	1924	-9.02168	10.1761	10.0933	10.9371	8.7442
ENSDARG00000003994	2520	-8.63236	8.17983	7.72632	6.6503	7.74884
ENSDARG00000003998	3459	-8.17543	6.56024	-Inf	-Inf	5.77522
ENSDARG00000004015	1300	-9.58727	11.0467	11.7254	11.6316	11.5869
ENSDARG00000004017	2050	-8.93016	13.4559	12.9252	13.9469	13.1793
ENSDARG00000004018	1250	-9.64386	11.5095	11.4594	11.3295	11.5597
ENSDARG00000004034	3466	-8.17251	16.488	16.545	16.7084	16.8686
ENSDARG00000004037	2926	-8.41685	12.0808	12.667	12.1863	12.2613
ENSDARG00000004046	2353	-8.73128	12.8691	13.581	13.0161	13.3925
ENSDARG00000004051	4299	-7.86178	8.98276	8.44021	9.59202	8.31173
ENSDARG00000004055	6193	-7.33515	11.3545	11.6033	11.6337	11.5513
ENSDARG00000004059	1973	-8.98539	12.3799	12.7648	12.8403	12.6679
ENSDARG00000004060	2804	-8.4783	16.6277	15.5084	16.2064	15.7087
ENSDARG00000004074	5373	-7.54006	9.68843	9.17206	9.67174	8.99481
ENSDARG00000004078	3852	-8.02018	13.1876	13.3095	13.2493	13.1509
ENSDARG00000004094	4143	-7.91511	13.6508	14.2385	13.648	14.1295
ENSDARG00000004105	4348	-7.84543	11.6869	11.5155	11.7055	11.2821
ENSDARG00000004111	3587	-8.12301	7.39562	6.86826	7.30307	7.42249
ENSDARG00000004114	3631	-8.10542	9.9474	10.7685	10.3158	10.1828
ENSDARG00000004115	3199	-8.28816	11.6394	11.8805	11.0137	11.914
ENSDARG00000004130	1775	-9.13797	11.2636	12.2405	12.0128	11.9209
ENSDARG00000004131	7377	-7.08275	10.1435	10.675	9.75969	10.0627
ENSDARG00000004132	7629	-7.03429	13.2047	13.0706	12.9534	13.0777
ENSDARG00000004141	1485	-9.39532	13.6563	13.8992	14.2993	13.3806
ENSDARG00000004151	1521	-9.36076	11.191	11.1145	11.1766	10.7746
ENSDARG00000004154	6274	-7.3164	7.7063	7.91913	8.20201	7.72062
ENSDARG00000004158	4553	-7.77897	-Inf	5.79521	5.18109	-Inf
ENSDARG00000004160	1816	-9.10502	16.3869	15.8655	16.147	16.0436
ENSDARG00000004161	3251	-8.2649	14.5033	14.4892	14.4257	14.5231
ENSDARG00000004167	1604	-9.28411	12.3	12.5026	12.4125	12.5082
ENSDARG00000004169	4120	-7.92314	14.772	15.7773	14.5982	15.4018
ENSDARG00000004171	2325	-8.74855	15.0168	15.0252	15.2174	15.291
ENSDARG00000004173	4351	-7.84444	15.2784	15.6648	15.4446	15.4139
ENSDARG00000004174	8596	-6.86212	14.1615	14.2514	13.9781	13.8685
ENSDARG00000004176	4682	-7.73866	7.41564	7.42759	7.02346	6.19488
ENSDARG00000004177	1651	-9.24244	12.7233	12.868	13.2234	12.4356
ENSDARG00000004184	13057	-6.25903	10.4383	10.3991	10.2487	9.83855
ENSDARG00000004187	1612	-9.27693	9.18434	11.0609	10.568	10.5836
ENSDARG00000004189	2509	-8.63867	13.9936	15.0006	14.3726	14.5005
ENSDARG00000004196	6425	-7.28209	13.9075	14.2159	13.7176	14.208
ENSDARG00000004204	2483	-8.6537	7.98486	5.94825	7.502	6.45457
ENSDARG00000004211	2326	-8.74793	13.2762	13.4882	13.0295	13.356
ENSDARG00000004218	3115	-8.32655	9.74659	9.03081	9.07184	9.52231
ENSDARG00000004227	4221	-7.8882	11.5023	11.1399	10.9525	10.8463
ENSDARG00000004246	8342	-6.90539	11.4877	11.3814	11.1635	11.175
ENSDARG00000004251	1734	-9.17168	12.676	13.4788	12.4245	12.8432
ENSDARG00000004256	2132	-8.87358	5.99312	-Inf	-Inf	-Inf
ENSDARG00000004260	2751	-8.50583	9.02795	9.15732	8.65485	9.24809
ENSDARG00000004261	2010	-8.95859	15.946	16.5206	16.6218	16.5163
ENSDARG00000004262	4212	-7.89128	11.8337	11.2737	11.4718	11.6543
ENSDARG00000004270	4121	-7.92279	15.2351	15.2087	15.0952	15.2474
ENSDARG00000004274	1067	-9.87222	13.4235	13.1264	13.0985	13.1968
ENSDARG00000004280	3672	-8.08922	13.3696	13.7098	13.612	13.6532
ENSDARG00000004282	1552	-9.33166	10.9681	10.4446	11.0593	9.85464
ENSDARG00000004291	8847	-6.8206	7.66845	6.97295	7.13503	7.15011
ENSDARG00000004296	2145	-8.86481	-Inf	-Inf	-Inf	-Inf
ENSDARG00000004297	2796	-8.48242	12.9019	13.1971	12.7569	12.7461
ENSDARG00000004301	1957	-8.99714	13.8509	13.4019	13.5875	13.7006
ENSDARG00000004305	1972	-8.98612	11.2025	11.2044	10.5258	10.3956
ENSDARG00000004306	2122	-8.88036	11.0296	11.252	11.0357	10.8863
ENSDARG00000004307	1237	-9.65894	10.5296	11.206	11.1701	10.8013
ENSDARG00000004308	1782	-9.13229	12.8892	13.1014	12.9483	12.9816
ENSDARG00000004311	1543	-9.34005	13.6653	14.7381	13.9392	14.6066
ENSDARG00000004318	1653	-9.2407	12.9127	13.0403	13.2191	12.7791
ENSDARG00000004325	2090	-8.90228	12.6493	12.7306	12.1395	12.5495
ENSDARG00000004336	3102	-8.33259	11.9759	12.0792	11.8629	11.7225
ENSDARG00000004343	2003	-8.96362	13.5467	13.8479	13.3569	13.7894
ENSDARG00000004363	2122	-8.88036	14.21	13.7879	14.0666	13.7214
ENSDARG00000004372	6224	-7.32794	12.2894	11.8347	11.7918	11.8545
ENSDARG00000004377	4989	-7.64703	11.3612	11.1556	11.0591	11.0679
ENSDARG00000004378	4404	-7.82697	13.4727	13.1656	13.5795	13.3426
ENSDARG00000004386	3824	-8.0307	8.70935	7.53447	8.45229	8.1043
ENSDARG00000004392	1647	-9.24594	9.58972	9.71136	8.99647	9.73595
ENSDARG00000004396	1810	-9.10979	12.306	12.5868	11.7957	12.8093
ENSDARG00000004402	2062	-8.92174	12.5909	12.3875	12.9434	12.7375
ENSDARG00000004405	1762	-9.14857	11.3975	12.1541	11.5885	12.2962
ENSDARG00000004406	2579	-8.59897	13.2089	14.1999	13.3174	14.2286
ENSDARG00000004415	4876	-7.68009	12.8059	12.6165	12.3813	12.581
ENSDARG00000004427	630	-10.6324	15.1553	15.3815	15.4212	15.4339
ENSDARG00000004433	2634	-8.56853	12.0915	12.017	12.4064	12.0506
ENSDARG00000004436	2377	-8.71664	11.213	11.2698	11.4174	11.1969
ENSDARG00000004447	2250	-8.79586	8.75427	8.71231	8.18418	8.92697
ENSDARG00000004451	1690	-9.20876	13.2746	13.1109	12.925	12.9355
ENSDARG00000004452	3244	-8.26801	15.2807	15.2482	15.193	15.0158
ENSDARG00000004459	1254	-9.63925	-Inf	6.65488	6.32063	-Inf
ENSDARG00000004460	1764	-9.14693	12.3856	12.9619	12.3446	12.9027
ENSDARG00000004470	2309	-8.75852	15.057	15.9025	15.3664	15.6388
ENSDARG00000004472	1945	-9.00601	9.88162	9.67306	9.34537	9.46278
ENSDARG00000004492	2079	-8.90989	12.89	12.9636	12.3511	12.8598
ENSDARG00000004497	2013	-8.95644	13.897	13.4481	14.0963	13.5604
ENSDARG00000004498	1688	-9.21047	12.911	12.1949	12.2775	12.1745
ENSDARG00000004502	1932	-9.01569	10.1694	10.2053	9.45702	9.38581
ENSDARG00000004517	2685	-8.54086	12.9376	13.4351	13.5175	13.3479
ENSDARG00000004525	2859	-8.45027	12.3714	12.1396	12.4035	12.1332
ENSDARG00000004527	785	-10.315	14.7329	15.1562	15.0923	15.015
ENSDARG00000004529	2573	-8.60233	8.02597	8.81356	8.32377	8.94199
ENSDARG00000004537	16810	-5.89454	12.7287	12.475	12.4487	12.0916
ENSDARG00000004539	2373	-8.71907	15.1183	16.1465	15.1322	16.039
ENSDARG00000004574	3527	-8.14734	10.5991	11.056	10.5175	10.3747
ENSDARG00000004576	3297	-8.24463	10.7173	11.4865	10.5454	10.8676
ENSDARG00000004581	4360	-7.84146	13.3166	14.0657	13.4558	13.9357
ENSDARG00000004587	4968	-7.65312	13.1562	12.8508	12.6467	12.6961
ENSDARG00000004588	3261	-8.26047	13.8875	14.1505	13.7821	14.1433
ENSDARG00000004594	3517	-8.15144	11.2177	11.4144	10.9299	11.2006
ENSDARG00000004616	2132	-8.87358	12.8458	12.9482	12.7567	12.822
ENSDARG00000004618	2149	-8.86212	11.7471	11.7868	11.2951	11.436
ENSDARG00000004621	4527	-7.78723	13.1006	12.3908	12.9446	12.5745
ENSDARG00000004627	1773	-9.13959	10.7752	11.1914	11.1113	11.2021
ENSDARG00000004632	2335	-8.74236	12.5958	12.8637	13.1127	13.0528
ENSDARG00000004634	3764	-8.05352	12.6363	12.5547	12.2972	12.2014
ENSDARG00000004635	6423	-7.28254	10.5477	10.5179	10.6795	10.8499
ENSDARG00000004636	3475	-8.16877	12.6181	12.9409	12.7032	12.727
ENSDARG00000004643	4845	-7.68929	-Inf	-Inf	-Inf	-Inf
ENSDARG00000004647	2793	-8.48397	9.66653	10.3517	9.44208	10.0848
ENSDARG00000004658	2135	-8.87155	15.5342	15.1538	15.3491	15.2944
ENSDARG00000004672	7563	-7.04683	11.719	11.9468	11.3423	11.652
ENSDARG00000004680	1379	-9.50216	14.2851	14.4829	14.4818	14.2903
ENSDARG00000004687	1781	-9.1331	13.5675	14.0809	13.7216	13.7194
ENSDARG00000004692	2323	-8.7498	13.5146	13.572	13.5366	13.6016
ENSDARG00000004695	2379	-8.71543	9.53855	9.17477	9.23053	9.04074
ENSDARG00000004696	2093	-8.90021	12.683	12.7323	12.8659	12.8227
ENSDARG00000004697	1912	-9.0307	11.7098	11.0752	11.4483	11.1685
ENSDARG00000004702	1001	-9.96434	15.3023	15.3062	15.0863	15.2132
ENSDARG00000004706	1622	-9.26801	14.9841	14.9	14.7898	15.0259
ENSDARG00000004713	872	-10.1634	13.3256	14.3856	14.1001	14.235
ENSDARG00000004714	6528	-7.25914	13.2411	13.0858	13.0353	12.9697
ENSDARG00000004721	2097	-8.89746	-Inf	-Inf	-Inf	-Inf
ENSDARG00000004724	2154	-8.85877	13.1442	12.9238	12.7859	13.0835
ENSDARG00000004726	3898	-8.00305	13.2158	13.319	13.2496	13.3259
ENSDARG00000004727	1054	-9.88991	13.742	13.8525	14.0594	13.7439
ENSDARG00000004735	4454	-7.81068	15.2837	15.3991	15.333	15.1922
ENSDARG00000004745	2673	-8.54732	12.1605	12.6158	12.1968	12.1505
ENSDARG00000004748	4259	-7.87527	13.7834	14.5193	15.108	15.421
ENSDARG00000004753	3507	-8.15555	6.1153	6.03506	-Inf	-Inf
ENSDARG00000004754	6798	-7.20067	13.0323	13.7228	13.4386	12.991
ENSDARG00000004757	1988	-8.97447	19.7337	19.3135	19.6707	19.5488
ENSDARG00000004763	1765	-9.14612	13.1317	9.51593	11.5629	8.12946
ENSDARG00000004771	2190	-8.83485	13.4048	13.6923	13.3834	13.6799
ENSDARG00000004774	2917	-8.4213	13.1799	13.4249	13.2807	13.0364
ENSDARG00000004782	3239	-8.27024	12.5467	12.6254	12.6983	12.2482
ENSDARG00000004785	2009	-8.95931	15.3642	15.2856	15.5115	15.2494
ENSDARG00000004789	8684	-6.84742	8.87016	8.01869	8.55388	7.36492
ENSDARG00000004794	3806	-8.03751	10.212	9.50671	9.2531	9.238
ENSDARG00000004796	5572	-7.48759	12.8852	12.8782	12.8596	12.7702
ENSDARG00000004806	1646	-9.24682	13.7514	13.5	13.5774	13.3827
ENSDARG00000004823	1725	-9.17919	-Inf	7.9183	-Inf	7.53121
ENSDARG00000004830	3603	-8.11659	14.1932	13.705	14.0382	13.7088
ENSDARG00000004836	823	-10.2468	11.5356	11.5525	11.8878	11.3619
ENSDARG00000004840	2448	-8.67418	12.499	11.9729	12.2501	12.0117
ENSDARG00000004843	3329	-8.2307	13.882	13.611	13.2233	13.6419
ENSDARG00000004851	3371	-8.21261	11.7343	11.9934	11.84	11.845
ENSDARG00000004861	5146	-7.60233	7.70517	7.87528	7.41342	7.31407
ENSDARG00000004864	1219	-9.68009	11.3723	10.1159	9.94278	10.4901
ENSDARG00000004866	2628	-8.57182	13.0628	13.1501	12.7367	12.9544
ENSDARG00000004870	3176	-8.29857	14.0996	14.2128	14.0203	14.1766
ENSDARG00000004871	4200	-7.89539	10.0533	10.2782	10.3335	9.80571
ENSDARG00000004874	2543	-8.61925	7.93825	7.7696	7.37104	7.64534
ENSDARG00000004875	3061	-8.35178	13.8606	13.8336	13.7161	14.0217
ENSDARG00000004877	6754	-7.21004	11.955	12.001	11.331	11.4479
ENSDARG00000004880	3790	-8.04359	9.00318	8.9419	8.98176	9.10975
ENSDARG00000004889	1286	-9.60289	13.7889	14.0226	13.4782	13.9659
ENSDARG00000004891	2212	-8.82043	14.0374	14.2176	14.2873	14.1813
ENSDARG00000004898	1259	-9.63351	-Inf	-Inf	-Inf	-Inf
ENSDARG00000004904	2471	-8.66069	7.64535	7.92543	6.99967	7.51269
ENSDARG00000004906	3145	-8.31272	14.5718	15.2337	14.7983	14.8714
ENSDARG00000004925	1207	-9.69436	11.8269	12.4163	11.9284	12.3042
ENSDARG00000004930	7186	-7.1206	14.8531	14.216	14.5891	14.2925
ENSDARG00000004932	4486	-7.80035	12.421	11.2985	10.9556	11.3975
ENSDARG00000004937	2345	-8.7362	11.2821	12.0326	11.3386	11.7833
ENSDARG00000004939	2226	-8.81133	11.0462	11.4873	11.4413	11.1487
ENSDARG00000004948	1181	-9.72578	15.5775	15.1724	15.608	15.1837
ENSDARG00000004952	1623	-9.26712	13.3077	13.3212	12.9004	12.3662
ENSDARG00000004953	2291	-8.76981	11.8025	12.3358	11.9682	12.1056
ENSDARG00000004954	4227	-7.88615	14.9257	14.4732	15.0987	15.1209
ENSDARG00000004956	1196	-9.70757	15.0367	15.0076	15.1033	15.0011
ENSDARG00000004964	2450	-8.673	8.7171	-Inf	7.03908	-Inf
ENSDARG00000004979	2696	-8.53496	10.7037	10.7098	11.2159	10.6625
ENSDARG00000004988	4141	-7.91581	8.68382	8.31481	8.57747	8.42067
ENSDARG00000005002	3094	-8.33631	11.4605	11.0721	11.1257	11.0581
ENSDARG00000005004	2368	-8.72212	-Inf	-Inf	-Inf	6.09216
ENSDARG00000005015	3406	-8.19771	13.7214	13.6887	13.368	13.6295
ENSDARG00000005023	2235	-8.80551	13.546	14.497	14.3995	13.9252
ENSDARG00000005026	10589	-6.56129	11.1721	11.2934	10.8176	11.1352
ENSDARG00000005034	2056	-8.92594	12.9424	12.7344	12.8853	12.6554
ENSDARG00000005049	1412	-9.46804	12.9022	12.7956	12.7606	12.997
ENSDARG00000005057	3233	-8.27291	12.403	12.2229	12.6909	12.2176
ENSDARG00000005058	4548	-7.78055	12.4334	13.346	12.8023	12.6837
ENSDARG00000005078	2937	-8.41144	13.6561	14.1446	13.7309	14.0985
ENSDARG00000005085	1125	-9.79586	9.29298	9.92415	9.8695	9.89724
ENSDARG00000005092	3839	-8.02505	9.84108	9.11699	9.85505	8.82843
ENSDARG00000005095	2424	-8.68839	7.5026	7.63242	7.70269	7.63325
ENSDARG00000005098	2100	-8.89539	11.2787	12.3111	11.4919	12.0854
ENSDARG00000005104	3796	-8.0413	15.7415	15.4819	15.1253	15.5093
ENSDARG00000005108	2179	-8.84212	17.1832	17.1442	16.8615	17.2883
ENSDARG00000005112	3663	-8.09276	7.75185	-Inf	-Inf	6.02819
ENSDARG00000005115	3528	-8.14693	12.8371	14.081	13.5343	13.6656
ENSDARG00000005122	6737	-7.21368	13.9153	14.2017	14.0465	14.0241
ENSDARG00000005126	13506	-6.21026	10.509	10.1933	9.98328	9.98367
ENSDARG00000005128	1122	-9.79971	14.2069	14.6977	13.9664	14.3482
ENSDARG00000005134	2665	-8.55165	13.8221	14.2241	14.2588	13.9952
ENSDARG00000005139	2949	-8.40556	11.1066	10.3703	10.9969	10.28
ENSDARG00000005141	5850	-7.41735	-Inf	-Inf	-Inf	-Inf
ENSDARG00000005154	1345	-9.53818	10.2763	9.48468	10.6359	8.92593
ENSDARG00000005159	4260	-7.87493	9.91356	9.64017	9.82013	9.43913
ENSDARG00000005162	4520	-7.78946	16.9537	16.8338	17.1253	16.8003
ENSDARG00000005163	7473	-7.0641	12.7138	12.696	12.489	12.6298
ENSDARG00000005172	807	-10.2751	15.7151	15.9264	15.5121	15.5274
ENSDARG00000005179	2534	-8.62437	12.2847	11.9597	12.337	11.6135
ENSDARG00000005185	2250	-8.79586	9.22276	7.97349	9.39525	8.96434
ENSDARG00000005186	5359	-7.54382	11.9425	12.0716	11.9431	11.9126
ENSDARG00000005191	1922	-9.02318	17.6795	17.6333	17.5239	17.725
ENSDARG00000005210	3842	-8.02393	13.127	12.8693	13.2975	12.7548
ENSDARG00000005218	2302	-8.7629	11.0956	11.8409	11.0881	11.576
ENSDARG00000005220	1278	-9.6119	15.7653	15.6164	15.8878	15.6988
ENSDARG00000005221	2252	-8.79458	7.39342	7.54544	7.21703	7.22554
ENSDARG00000005230	1167	-9.74298	16.9802	17.0893	17.1063	17.152
ENSDARG00000005232	2367	-8.72272	9.44706	9.18434	9.96841	8.99775
ENSDARG00000005236	14211	-6.13685	12.4631	12.4197	12.1179	11.9545
ENSDARG00000005246	1890	-9.0474	11.7384	12.6038	11.7678	12.2496
ENSDARG00000005251	1834	-9.09079	13.5571	14.0952	13.927	13.999
ENSDARG00000005254	2422	-8.68959	15.2741	15.7147	16.0193	15.6858
ENSDARG00000005271	1100	-9.82828	11.3785	11.0643	11.4105	11.1347
ENSDARG00000005274	2434	-8.68246	9.56963	10.5042	9.18594	9.90545
ENSDARG00000005284	1903	-9.03751	10.512	10.7754	10.6395	10.6408
ENSDARG00000005315	4526	-7.78755	14.4513	14.544	14.4042	14.3874
ENSDARG00000005318	2962	-8.39921	15.0405	14.796	14.9356	14.8686
ENSDARG00000005320	1472	-9.40801	-Inf	-Inf	-Inf	-Inf
ENSDARG00000005327	1847	-9.0806	10.7595	10.5456	10.4826	10.3066
ENSDARG00000005335	2055	-8.92665	7.92542	7.21107	7.6059	6.661
ENSDARG00000005350	6319	-7.30609	13.8111	13.5666	13.5129	13.4437
ENSDARG00000005355	4122	-7.92244	13.5276	14.1647	13.7326	14.1674
ENSDARG00000005356	3550	-8.13797	8.43845	7.73501	8.22098	7.90804
ENSDARG00000005359	2111	-8.88786	15.2216	15.1841	15.2577	15.0147
ENSDARG00000005364	4090	-7.93368	5.50411	-Inf	5.5653	-Inf
ENSDARG00000005368	3946	-7.98539	12.8012	12.5167	12.6579	12.3816
ENSDARG00000005371	2700	-8.53282	10.4642	10.2578	10.1753	10.3568
ENSDARG00000005372	2350	-8.73312	10.7231	10.7847	10.6462	10.949
ENSDARG00000005374	3266	-8.25826	11.9399	12.376	11.769	11.643
ENSDARG00000005382	3133	-8.31824	12.0756	12.2365	11.7686	12.0467
ENSDARG00000005392	2724	-8.52006	-Inf	-Inf	-Inf	-Inf
ENSDARG00000005394	3186	-8.29404	10.15	10.0519	10.4053	9.73605
ENSDARG00000005397	5530	-7.4985	12.4244	11.9413	11.9091	11.9208
ENSDARG00000005414	1419	-9.46091	11.8986	11.3878	11.8854	11.6118
ENSDARG00000005416	6966	-7.16545	12.3577	11.6488	11.5713	11.4251
ENSDARG00000005423	1774	-9.13878	14.6925	14.5903	15.6889	14.7371
ENSDARG00000005425	5013	-7.64011	12.3135	12.439	12.0857	12.3751
ENSDARG00000005448	1655	-9.23895	12.5297	12.656	12.5832	12.6888
ENSDARG00000005451	2542	-8.61982	17.2034	17.2937	17.2706	17.1828
ENSDARG00000005453	3944	-7.98612	8.67495	8.74783	7.78855	7.57226
ENSDARG00000005454	3284	-8.25033	11.9782	12.6424	12.0664	12.5643
ENSDARG00000005456	4118	-7.92384	12.7647	12.6966	12.6844	12.666
ENSDARG00000005458	3324	-8.23286	13.7438	13.7677	13.5135	13.7006
ENSDARG00000005462	5563	-7.48992	10.2389	11.4868	10.2936	10.8207
ENSDARG00000005463	2996	-8.38275	13.3746	12.6684	13.0497	12.8909
ENSDARG00000005464	1741	-9.16587	14.2795	14.0104	14.1191	14.2327
ENSDARG00000005468	3178	-8.29767	14.0654	13.8835	13.9833	13.7644
ENSDARG00000005476	8472	-6.88308	10.8085	11.2988	10.3863	10.3907
ENSDARG00000005479	15326	-6.02787	11.4303	11.3452	11.2603	11.0676
ENSDARG00000005481	1553	-9.33073	15.4402	15.4146	14.981	15.4781
ENSDARG00000005482	8102	-6.94751	11.6	11.5906	11.3066	11.2162
ENSDARG00000005500	1187	-9.71846	13.336	13.4736	13.3846	13.4691
ENSDARG00000005513	3459	-8.17543	19.1493	18.5928	18.8845	18.7559
ENSDARG00000005518	2201	-8.82763	7.68674	-Inf	-Inf	5.5798
ENSDARG00000005525	3346	-8.22335	12.8652	12.5626	13.0194	12.6296
ENSDARG00000005526	7011	-7.15616	12.2074	11.5177	11.1791	12.1882
ENSDARG00000005536	2123	-8.87968	14.0647	14.5335	13.9632	14.1797
ENSDARG00000005540	5292	-7.56197	12.3271	12.9683	12.2644	12.4125
ENSDARG00000005541	1883	-9.05275	15.3302	15.0215	15.2753	14.4799
ENSDARG00000005544	2157	-8.85676	10.7056	11.183	10.7433	10.9234
ENSDARG00000005547	2611	-8.58118	11.2829	11.8479	11.2259	11.6237
ENSDARG00000005549	3256	-8.26268	13.1656	13.0637	12.9822	13.159
ENSDARG00000005551	1866	-9.06584	15.3693	15.8487	15.6071	15.5674
ENSDARG00000005560	2482	-8.65428	13.5002	14.5278	14.0722	14.4798
ENSDARG00000005561	2815	-8.47265	11.299	11.5103	11.0241	11.1377
ENSDARG00000005565	3464	-8.17335	11.5352	13.7903	11.4142	14.1928
ENSDARG00000005576	4120	-7.92314	13.8788	13.5752	13.6222	13.5047
ENSDARG00000005578	1817	-9.10423	12.2296	11.6228	11.7846	11.8451
ENSDARG00000005586	4184	-7.9009	9.29001	9.09094	9.45195	8.51253
ENSDARG00000005590	5591	-7.48268	10.6898	11.2199	10.3865	10.8147
ENSDARG00000005593	1838	-9.08765	12.0741	11.2887	11.7394	11.5089
ENSDARG00000005595	5538	-7.49642	8.22535	6.60093	7.58211	7.42602
ENSDARG00000005606	4175	-7.90401	12.6119	12.7154	12.0593	12.3882
ENSDARG00000005612	2406	-8.69915	14.5348	14.7359	14.7244	14.8014
ENSDARG00000005619	1993	-8.97084	10.1186	10.6681	10.1788	10.4986
ENSDARG00000005625	2577	-8.60009	11.5961	12.1778	11.5659	11.7684
ENSDARG00000005626	1841	-9.08529	7.30037	8.11016	7.4793	-Inf
ENSDARG00000005627	2582	-8.5973	11.0551	11.0364	10.1983	10.2966
ENSDARG00000005629	2989	-8.38612	9.57259	8.88715	9.44866	9.18556
ENSDARG00000005640	1485	-9.39532	11.4765	11.9359	11.3447	11.8605
ENSDARG00000005643	1722	-9.1817	13.4899	14.7374	14.1378	14.1835
ENSDARG00000005645	5855	-7.41612	10.4015	10.2167	10.2706	10.3377
ENSDARG00000005648	2099	-8.89608	10.3954	10.5525	10.4823	9.7554
ENSDARG00000005651	2847	-8.45634	11.8351	11.668	11.5992	11.7715
ENSDARG00000005652	7969	-6.97139	12.7369	12.3186	12.7637	12.481
ENSDARG00000005670	4294	-7.86346	8.91782	8.0591	8.85576	7.80585
ENSDARG00000005673	1353	-9.52962	13.7125	14.0287	13.6863	13.5613
ENSDARG00000005675	2903	-8.42824	14.0599	14.8077	14.2169	14.5742
ENSDARG00000005679	3272	-8.25561	13.2429	13.4633	13.081	13.3435
ENSDARG00000005690	6407	-7.28614	12.2359	11.3918	11.7548	11.4072
ENSDARG00000005699	3355	-8.21947	12.5923	13.5634	12.8431	13.0285
ENSDARG00000005704	3267	-8.25782	9.33839	7.82185	8.51496	7.56799
ENSDARG00000005713	1394	-9.48655	13.9551	13.5481	14.2773	13.7916
ENSDARG00000005716	2941	-8.40948	12.3886	12.3118	12.1948	11.7529
ENSDARG00000005738	1662	-9.23286	13.9463	14.0569	14.158	13.977
ENSDARG00000005749	3696	-8.07982	10.9692	8.98554	9.91944	9.66926
ENSDARG00000005754	8129	-6.94271	14.5602	13.8664	14.2188	14.0922
ENSDARG00000005762	8478	-6.88206	11.5131	11.8416	11.7293	12.3569
ENSDARG00000005772	1619	-9.27068	13.4359	13.5129	13.6589	13.5302
ENSDARG00000005774	5959	-7.39071	14.854	15.1942	14.9841	15.0334
ENSDARG00000005786	1924	-9.02168	9.16742	9.7554	8.81901	8.87517
ENSDARG00000005789	4508	-7.7933	13.4913	13.6286	13.2663	13.2625
ENSDARG00000005791	1068	-9.87087	20.0256	19.5773	19.9693	19.9087
ENSDARG00000005799	2287	-8.77233	14.5499	14.9313	14.6343	15.3067
ENSDARG00000005800	5518	-7.50164	11.1856	10.0516	10.6833	10.2012
ENSDARG00000005814	1778	-9.13553	9.40057	-Inf	9.0648	-Inf
ENSDARG00000005821	3413	-8.19474	11.3535	10.3442	10.9726	10.751
ENSDARG00000005823	6032	-7.37315	9.93936	10.8139	10.272	10.3889
ENSDARG00000005827	1523	-9.35887	15.4568	15.7883	15.6164	15.4931
ENSDARG00000005828	1061	-9.88036	11.0448	11.3744	10.7999	11.0266
ENSDARG00000005834	2852	-8.45381	9.97298	9.80611	9.71829	9.16183
ENSDARG00000005840	1981	-8.97956	15.0219	15.5132	15.7618	15.2557
ENSDARG00000005841	3676	-8.08765	13.5271	12.8874	13.3043	13.1336
ENSDARG00000005842	1719	-9.18421	14.2565	14.2963	14.3951	14.3349
ENSDARG00000005861	10600	-6.55979	11.128	10.8457	10.5337	10.6282
ENSDARG00000005867	6756	-7.20961	12.0437	12.2077	11.632	11.8124
ENSDARG00000005870	1464	-9.41587	14.3209	14.1306	14.2591	14.2826
ENSDARG00000005883	3598	-8.11859	8.88722	8.18822	8.52281	7.73006
ENSDARG00000005891	1980	-8.98028	15.4587	15.7956	15.5876	15.6779
ENSDARG00000005894	2279	-8.77738	9.33057	7.83739	8.69814	7.69121
ENSDARG00000005897	1444	-9.43571	11.8922	12.761	12.8482	12.0313
ENSDARG00000005908	2913	-8.42328	14.0512	13.5993	13.5065	13.4622
ENSDARG00000005913	3066	-8.34943	8.66187	7.65003	8.31651	8.35818
ENSDARG00000005915	4710	-7.73006	10.1205	10.152	9.87865	9.68089
ENSDARG00000005916	2645	-8.56252	10.8795	10.582	10.3324	10.4063
ENSDARG00000005924	2765	-8.4985	13.6487	11.9389	-Inf	13.0335
ENSDARG00000005926	1614	-9.27514	16.7147	16.242	16.8027	16.5598
ENSDARG00000005927	2438	-8.68009	14.1722	13.8936	13.9596	14.0468
ENSDARG00000005941	4802	-7.70215	12.9604	12.9883	12.8591	12.6523
ENSDARG00000005943	2421	-8.69018	11.7121	12.3908	11.8183	11.1714
ENSDARG00000005945	2788	-8.48655	14.4412	14.552	14.4019	14.3506
ENSDARG00000005948	2189	-8.83551	11.1144	12.035	11.5382	11.6208
ENSDARG00000005972	2168	-8.84942	13.4435	13.572	13.2845	13.1279
ENSDARG00000005980	3660	-8.09394	14.7024	14.1977	13.7928	13.9545
ENSDARG00000005989	4803	-7.70185	13.17	12.5852	12.5098	12.6755
ENSDARG00000005993	2391	-8.70817	11.1071	11.5913	11.487	11.5591
ENSDARG00000006003	2174	-8.84543	13.1408	13.3489	12.8858	13.3959
ENSDARG00000006008	6314	-7.30723	6.54502	6.54512	7.15268	7.10857
ENSDARG00000006010	2655	-8.55707	12.9768	13.1572	12.8312	13.1739
ENSDARG00000006011	3649	-8.09828	10.9514	10.7775	10.8507	10.6305
ENSDARG00000006019	3691	-8.08177	15.3584	15.9867	15.6412	15.5742
ENSDARG00000006025	4283	-7.86716	11.4883	11.8902	11.5389	11.7454
ENSDARG00000006029	2183	-8.83947	13.3868	14.1855	13.8051	13.8286
ENSDARG00000006031	2642	-8.56415	12.9415	12.5404	12.9953	12.5093
ENSDARG00000006038	2814	-8.47316	12.4831	11.9136	12.0665	12.2239
ENSDARG00000006040	1801	-9.11699	13.9983	14.27	14.0977	14.283
ENSDARG00000006044	2904	-8.42774	11.1546	11.6696	11.4063	11.3976
ENSDARG00000006052	3148	-8.31135	13.1337	13.1329	12.8707	12.8236
ENSDARG00000006060	9918	-6.65574	13.497	13.3916	13.1176	13.2748
ENSDARG00000006062	3469	-8.17126	12.022	12.6653	11.9972	12.2351
ENSDARG00000006065	5479	-7.51187	10.5908	9.82309	10.1618	10.0386
ENSDARG00000006074	3918	-7.99567	13.4563	13.4372	13.2869	13.534
ENSDARG00000006092	3111	-8.32841	15.7359	15.7541	15.662	15.7368
ENSDARG00000006094	7969	-6.97139	11.1654	11.3779	10.8595	10.9912
ENSDARG00000006109	2544	-8.61869	7.68266	6.25575	-Inf	6.39422
ENSDARG00000006110	4517	-7.79042	8.06729	7.3466	7.41852	7.90409
ENSDARG00000006112	6680	-7.22594	15.0736	14.6889	14.4414	14.6657
ENSDARG00000006120	2616	-8.57842	11.3737	10.8174	11.0144	10.4845
ENSDARG00000006124	6384	-7.29132	13.8044	13.7318	13.7947	13.5907
ENSDARG00000006125	3081	-8.34239	15.978	15.3376	15.3927	15.3945
ENSDARG00000006128	7654	-7.02957	10.8368	11.2413	10.6857	10.9991
ENSDARG00000006137	1378	-9.50321	9.69975	7.54912	8.62725	-Inf
ENSDARG00000006169	9181	-6.76713	11.3699	11.5483	11.0637	11.3304
ENSDARG00000006174	1740	-9.1667	8.48726	7.2428	-Inf	7.3024
ENSDARG00000006181	3264	-8.25914	10.319	9.53838	9.63674	9.40657
ENSDARG00000006192	4557	-7.7777	12.838	12.5978	12.5001	12.546
ENSDARG00000006196	2950	-8.40507	13.9758	13.8236	13.7879	13.7718
ENSDARG00000006200	6686	-7.22464	14.4669	14.7428	14.5021	14.3182
ENSDARG00000006202	7679	-7.02487	12.8778	12.5343	12.8057	12.6169
ENSDARG00000006207	866	-10.1733	12.1348	12.0173	12.3784	11.9465
ENSDARG00000006215	1293	-9.59506	13.6609	13.7976	13.8922	13.4975
ENSDARG00000006219	2169	-8.84875	14.1815	14.1409	14.3787	13.9753
ENSDARG00000006220	7134	-7.13107	6.96613	5.95026	7.00864	6.17274
ENSDARG00000006225	1745	-9.16256	16.1498	16.388	16.2018	16.106
ENSDARG00000006235	2323	-8.7498	13.6544	13.9307	13.546	13.5885
ENSDARG00000006240	2906	-8.42675	13.4625	13.5838	13.3293	13.3377
ENSDARG00000006242	2162	-8.85342	15.6859	15.4325	15.5119	15.5708
ENSDARG00000006251	4251	-7.87798	12.1715	12.4061	12.219	12.3459
ENSDARG00000006253	2321	-8.75104	12.9209	12.9178	12.6125	12.6477
ENSDARG00000006257	3988	-7.97012	13.5418	14.412	13.9246	14.1416
ENSDARG00000006260	1935	-9.01345	18.301	19.2917	18.7467	18.7792
ENSDARG00000006266	4430	-7.81848	15.1307	14.8422	14.6399	14.7784
ENSDARG00000006272	3049	-8.35745	11.9075	12.0064	11.7288	11.7312
ENSDARG00000006279	2737	-8.51319	9.52786	9.43158	9.28464	9.02839
ENSDARG00000006283	2829	-8.46549	14.5413	14.7182	14.4236	14.7309
ENSDARG00000006288	3157	-8.30723	9.67943	10.2156	9.95038	9.43455
ENSDARG00000006290	2512	-8.63695	14.1091	14.2737	14.4305	14.3016
ENSDARG00000006292	4063	-7.94324	7.47734	5.76877	8.493	6.28682
ENSDARG00000006299	4925	-7.66566	10.6096	10.976	10.3636	10.5782
ENSDARG00000006300	1540	-9.34285	13.4261	13.8416	13.6356	13.8245
ENSDARG00000006301	6370	-7.29449	12.1591	12.1138	11.8151	12.0852
ENSDARG00000006307	5176	-7.59395	10.735	10.4323	10.5202	9.87626
ENSDARG00000006308	2453	-8.67124	10.6635	10.316	10.9281	10.3006
ENSDARG00000006314	5012	-7.6404	15.0499	15.1918	15.0884	14.8359
ENSDARG00000006316	1311	-9.57512	20.5136	20.1351	20.4164	20.4283
ENSDARG00000006332	3419	-8.19221	13.7483	13.4864	13.313	13.7022
ENSDARG00000006345	1240	-9.65544	12.7281	13.0006	12.732	12.7587
ENSDARG00000006353	5782	-7.43422	13.035	11.8867	12.4943	12.2962
ENSDARG00000006368	6156	-7.34379	9.91442	10.6437	10.4014	10.4386
ENSDARG00000006370	2056	-8.92594	14.6384	14.5407	14.6069	14.6775
ENSDARG00000006372	1874	-9.05966	10.5514	10.5787	10.8389	11.0711
ENSDARG00000006385	2117	-8.88376	14.4871	14.5311	14.0942	14.3092
ENSDARG00000006389	4051	-7.94751	12.8092	13.1854	12.6193	13.0327
ENSDARG00000006392	1476	-9.40409	13.1119	13.7506	13.4241	13.4559
ENSDARG00000006395	3331	-8.22983	14.1433	14.1655	13.7625	13.8493
ENSDARG00000006396	4595	-7.76572	8.43201	8.06737	8.13171	7.42393
ENSDARG00000006397	2081	-8.90851	16.3858	16.1681	16.3779	16.2494
ENSDARG00000006399	1818	-9.10343	16.0181	16.1717	16.2887	16.099
ENSDARG00000006408	1599	-9.28861	14.1355	14.4397	14.7185	14.4249
ENSDARG00000006409	1695	-9.2045	10.4193	8.54053	9.57396	9.13814
ENSDARG00000006413	1060	-9.88172	19.169	18.7727	19.1285	19.0555
ENSDARG00000006420	7028	-7.15267	13.0873	12.396	12.7422	12.3508
ENSDARG00000006422	3184	-8.29494	15.1927	14.2765	14.6545	14.4079
ENSDARG00000006427	1337	-9.54678	10.2522	9.94888	10.1378	9.55606
ENSDARG00000006434	1908	-9.03372	12.983	13.4333	13.4346	13.2769
ENSDARG00000006456	1402	-9.4783	14.7595	15.0326	15.0696	15.1869
ENSDARG00000006468	1829	-9.09473	12.7658	12.5964	13.1444	12.929
ENSDARG00000006474	1526	-9.35603	7.94601	-Inf	-Inf	6.12616
ENSDARG00000006477	4199	-7.89574	13.5319	13.625	13.5838	13.5001
ENSDARG00000006487	2522	-8.63122	16.4978	16.8039	16.717	16.4969
ENSDARG00000006491	2453	-8.67124	14.0323	13.5154	13.4393	13.8129
ENSDARG00000006494	5278	-7.56579	10.7876	10.5993	10.4004	10.6728
ENSDARG00000006497	3876	-8.01122	13.7333	13.1032	13.2621	13.0084
ENSDARG00000006508	2743	-8.51003	12.4492	12.3471	12.3762	12.3578
ENSDARG00000006514	1538	-9.34473	12.8244	12.3687	12.8375	12.5351
ENSDARG00000006522	2386	-8.71119	6.56732	7.29571	6.66951	6.61328
ENSDARG00000006524	6394	-7.28907	13.4379	13.2915	13.1301	13.1103
ENSDARG00000006526	9160	-6.77044	16.5215	15.4656	15.6569	15.8863
ENSDARG00000006527	3439	-8.1838	12.8611	13.2091	12.6855	12.9794
ENSDARG00000006544	802	-10.2841	12.0617	12.1893	11.7396	12.1285
ENSDARG00000006545	2375	-8.71786	12.3695	12.5172	12.2931	12.4081
ENSDARG00000006546	2509	-8.63867	15.8321	15.3532	15.6399	15.1759
ENSDARG00000006553	2802	-8.47933	15.268	14.9799	15.2514	15.0244
ENSDARG00000006560	1633	-9.25826	10.3901	9.8224	9.94109	9.86824
ENSDARG00000006566	4970	-7.65254	11.8695	11.8302	12.0294	11.775
ENSDARG00000006567	1190	-9.71482	12.2428	12.2753	12.5114	12.6126
ENSDARG00000006580	777	-10.3298	9.52825	11.0721	9.0732	11.0446
ENSDARG00000006584	4129	-7.91999	12.3353	12.2155	12.1827	11.7139
ENSDARG00000006585	2422	-8.68959	9.03939	9.20033	8.63595	8.87055
ENSDARG00000006588	2242	-8.801	16.2759	16.3439	16.8457	17.5471
ENSDARG00000006598	1959	-8.99567	10.0747	9.1718	10.2639	10.6526
ENSDARG00000006600	3906	-8.00009	12.96	13.1487	12.6425	13.0753
ENSDARG00000006601	4830	-7.69376	9.90425	9.3004	9.82259	9.44647
ENSDARG00000006602	2368	-8.72212	-Inf	-Inf	-Inf	-Inf
ENSDARG00000006603	2786	-8.48759	14.6032	14.3568	14.437	14.3517
ENSDARG00000006604	2620	-8.57622	11.3223	11.4024	11.1211	11.1677
ENSDARG00000006607	4113	-7.92559	8.29092	7.56509	8.00885	7.34869
ENSDARG00000006609	3193	-8.29087	15.2894	15.4326	15.628	15.4476
ENSDARG00000006615	4167	-7.90678	-Inf	-Inf	-Inf	5.88983
ENSDARG00000006617	2619	-8.57677	13.4255	13.0547	12.9421	12.934
ENSDARG00000006621	2358	-8.72822	12.9929	13.1958	12.903	12.9444
ENSDARG00000006624	2351	-8.73251	13.5664	14.0244	13.8985	13.7978
ENSDARG00000006639	3020	-8.37124	11.5065	11.8332	11.6632	11.6302
ENSDARG00000006640	2534	-8.62437	10.0977	10.5722	10.2547	10.3809
ENSDARG00000006642	2163	-8.85275	14.0477	14.0286	14.2268	13.8878
ENSDARG00000006666	1782	-9.13229	12.731	12.9651	12.6751	12.7105
ENSDARG00000006672	2967	-8.39678	13.5046	13.7764	13.6775	13.7744
ENSDARG00000006677	2233	-8.8068	11.8832	11.493	11.7627	11.4472
ENSDARG00000006678	2871	-8.44423	-Inf	-Inf	-Inf	-Inf
ENSDARG00000006683	5952	-7.39241	12.7147	12.7042	12.8305	12.6568
ENSDARG00000006691	1542	-9.34098	20.2756	19.8891	20.1209	20.1102
ENSDARG00000006712	3031	-8.36599	12.1595	11.8257	11.5745	11.6494
ENSDARG00000006719	5457	-7.51768	12.8975	12.6962	12.8047	12.3896
ENSDARG00000006747	10605	-6.55911	8.17387	7.16236	7.25973	7.42777
ENSDARG00000006754	3272	-8.25561	8.64246	9.5988	8.69653	9.38897
ENSDARG00000006757	4109	-7.927	12.1783	10.7235	11.2852	10.9257
ENSDARG00000006758	3558	-8.13472	9.49581	9.60406	9.49292	9.52662
ENSDARG00000006766	4268	-7.87222	14.9214	15.4343	14.7258	14.9417
ENSDARG00000006773	2172	-8.84676	8.16268	7.46197	8.09616	7.47419
ENSDARG00000006775	3027	-8.3679	9.41749	9.03402	8.97542	8.97557
ENSDARG00000006782	3746	-8.06043	12.6607	13.1853	12.3083	12.3827
ENSDARG00000006786	2255	-8.79266	13.8068	14.3566	14.5255	14.2892
ENSDARG00000006791	2413	-8.69496	12.9124	14.034	12.8937	14.052
ENSDARG00000006797	5768	-7.43771	10.6292	10.7568	11.0349	10.6557
ENSDARG00000006811	1600	-9.28771	13.8404	12.7604	13.3458	12.5423
ENSDARG00000006812	5478	-7.51214	13.3207	13.2385	13.2151	13.2068
ENSDARG00000006816	1050	-9.89539	-Inf	-Inf	-Inf	-Inf
ENSDARG00000006818	1292	-9.59618	12.8458	13.7133	13.4493	13.3775
ENSDARG00000006837	2488	-8.6508	13.1573	12.4582	13.1379	12.6521
ENSDARG00000006840	1896	-9.04283	16.1878	16.1468	16.2471	15.8865
ENSDARG00000006848	2801	-8.47984	13.772	14.3472	14.0761	14.2926
ENSDARG00000006849	3215	-8.28097	8.05527	8.92005	7.9249	8.2528
ENSDARG00000006859	2715	-8.52483	10.6782	11.0414	10.6209	11.264
ENSDARG00000006862	4009	-7.96254	10.8793	11.0045	10.8137	10.9248
ENSDARG00000006863	5517	-7.5019	8.29699	6.54308	6.59781	6.49913
ENSDARG00000006869	1573	-9.31227	11.7356	11.9045	11.453	11.8238
ENSDARG00000006878	5844	-7.41883	9.20044	8.53802	8.20985	8.29311
ENSDARG00000006889	2510	-8.6381	12.6372	12.8722	12.7048	12.6406
ENSDARG00000006899	6833	-7.19327	13.7582	13.261	13.639	13.418
ENSDARG00000006900	2481	-8.65486	13.4773	13.8903	13.7042	13.4983
ENSDARG00000006901	3969	-7.97701	15.4721	15.04	15.4383	15.2408
ENSDARG00000006915	1772	-9.14041	14.1736	14.1608	14.1525	14.3078
ENSDARG00000006916	921	-10.0845	10.1255	10.6441	10.3114	10.1784
ENSDARG00000006921	8803	-6.82779	12.806	12.5317	12.638	12.4194
ENSDARG00000006924	5147	-7.60205	12.01	12.0443	11.5993	11.7523
ENSDARG00000006963	4095	-7.93192	13.6222	14.2435	13.656	13.781
ENSDARG00000006978	2370	-8.7209	10.5038	10.2759	10.4078	9.67025
ENSDARG00000006981	1144	-9.7717	10.5135	8.99504	10.023	9.2704
ENSDARG00000006983	2054	-8.92735	9.9167	9.01838	8.73059	8.89187
ENSDARG00000006990	1406	-9.47419	10.5195	11.5951	11.136	10.5499
ENSDARG00000007009	1878	-9.05659	12.1583	11.3172	11.811	11.4529
ENSDARG00000007018	1035	-9.91615	13.5747	13.2076	13.4726	13.548
ENSDARG00000007025	1071	-9.86683	12.9749	13.3148	12.9536	13.2717
ENSDARG00000007034	3278	-8.25297	14.4588	14.229	14.3134	14.1428
ENSDARG00000007040	1823	-9.09947	6.64344	-Inf	7.20121	-Inf
ENSDARG00000007045	3719	-8.07087	12.8198	12.6267	12.4596	12.5348
ENSDARG00000007065	1124	-9.79714	14.6691	14.8437	15.0987	14.8809
ENSDARG00000007077	5838	-7.42031	13.3592	12.7856	13.1329	13.2385
ENSDARG00000007080	1983	-8.9781	14.2082	14.2564	15.0801	14.2995
ENSDARG00000007081	4101	-7.92981	12.8824	13.1321	12.7925	13.0508
ENSDARG00000007092	2903	-8.42824	12.9481	13.2134	12.713	12.9577
ENSDARG00000007098	1859	-9.07126	17.9999	17.7135	17.873	17.898
ENSDARG00000007099	2391	-8.70817	14.8003	14.7803	14.991	15.0079
ENSDARG00000007108	2002	-8.96434	14.2592	14.5387	14.0691	14.5144
ENSDARG00000007125	5094	-7.61699	11.3054	11.3131	10.8124	10.8965
ENSDARG00000007127	1977	-8.98247	13.1762	14.9646	13.6733	14.0187
ENSDARG00000007129	4614	-7.75977	10.3445	10.0384	9.95871	9.7746
ENSDARG00000007130	1068	-9.87087	14.5014	14.6565	15.0374	14.3154
ENSDARG00000007135	4221	-7.8882	13.2676	13.2298	13.0751	13.047
ENSDARG00000007136	6187	-7.33654	9.65086	9.14441	9.10217	8.82636
ENSDARG00000007141	1860	-9.07048	15.3575	15.7683	15.6269	15.5199
ENSDARG00000007149	4119	-7.92349	9.1941	8.69367	8.9017	8.21902
ENSDARG00000007151	1470	-9.40997	-Inf	-Inf	-Inf	-Inf
ENSDARG00000007169	1394	-9.48655	14.2015	14.2302	14.0247	14.2903
ENSDARG00000007172	6621	-7.23874	9.98074	10.0732	9.92215	9.63275
ENSDARG00000007175	4073	-7.93969	12.3056	12.5574	12.1236	12.2466
ENSDARG00000007179	9005	-6.79506	12.4267	12.7197	12.5163	12.66
ENSDARG00000007180	3196	-8.28952	13.5773	13.3408	13.5494	13.5086
ENSDARG00000007181	2147	-8.86346	12.1686	12.5861	12.1968	12.4185
ENSDARG00000007184	5119	-7.60992	13.5753	13.1544	13.1489	13.2027
ENSDARG00000007186	1282	-9.60739	9.14609	10.3011	9.70628	9.67042
ENSDARG00000007195	7246	-7.1086	6.94817	6.73038	6.851	5.21702
ENSDARG00000007196	2068	-8.91755	14.4019	14.7146	14.5044	14.471
ENSDARG00000007198	3711	-8.07398	12.3341	12.6641	12.2352	12.3231
ENSDARG00000007199	1967	-8.98979	10.5308	10.6157	9.49062	9.39475
ENSDARG00000007204	2951	-8.40458	13.0165	13.471	13.0098	13.203
ENSDARG00000007207	1071	-9.86683	10.6175	12.863	11.813	12.355
ENSDARG00000007216	2525	-8.6295	15.4911	15.5989	15.8155	15.406
ENSDARG00000007217	2152	-8.86011	12.063	12.4548	12.3493	12.0924
ENSDARG00000007219	4390	-7.83156	14.4025	14.7178	14.374	14.096
ENSDARG00000007220	8600	-6.86145	7.38635	6.92967	6.63877	6.59466
ENSDARG00000007221	1839	-9.08686	12.338	13.0866	12.5391	12.6656
ENSDARG00000007231	3984	-7.97157	12.7551	12.8457	12.6158	12.6784
ENSDARG00000007241	1822	-9.10026	15.1769	15.2898	14.9525	15.1621
ENSDARG00000007244	1980	-8.98028	13.7437	13.3083	13.3888	13.7088
ENSDARG00000007247	2672	-8.54786	11.6906	11.5753	11.2433	11.3564
ENSDARG00000007250	1852	-9.0767	12.6635	13.2497	12.7363	13.0446
ENSDARG00000007257	1279	-9.61077	14.8378	14.8775	15.0153	14.8602
ENSDARG00000007264	1386	-9.49486	15.1847	15.1859	15.2148	15.1541
ENSDARG00000007271	4199	-7.89574	11.4402	12.1946	11.247	11.6218
ENSDARG00000007275	4216	-7.88991	14.6321	13.3974	14.0902	12.785
ENSDARG00000007276	973	-10.0053	-Inf	-Inf	-Inf	-Inf
ENSDARG00000007278	4625	-7.75633	9.47628	10.6537	9.40726	10.406
ENSDARG00000007279	1430	-9.44977	13.9593	14.4815	14.2331	14.3306
ENSDARG00000007285	1394	-9.48655	13.8331	14.1095	14.1769	14.0641
ENSDARG00000007289	2695	-8.5355	11.262	11.1934	11.022	11.1222
ENSDARG00000007294	3495	-8.16049	15.6844	16.0632	15.9803	15.7426
ENSDARG00000007302	2161	-8.85409	12.1934	12.273	11.9185	12.1379
ENSDARG00000007315	2587	-8.5945	11.2888	11.9267	11.4792	11.6726
ENSDARG00000007320	1039	-9.91059	20.9737	20.6325	20.9613	20.8195
ENSDARG00000007323	1783	-9.13148	16.468	16.4126	16.6661	16.5877
ENSDARG00000007344	1190	-9.71482	16.7114	14.8765	15.7152	14.3915
ENSDARG00000007347	1639	-9.25297	15.5965	15.331	15.6827	15.4027
ENSDARG00000007349	4438	-7.81587	8.35604	5.3393	6.99741	-Inf
ENSDARG00000007358	2900	-8.42973	11.7891	11.8762	12.206	11.7695
ENSDARG00000007359	845	-10.2088	13.7134	13.9773	13.9772	13.9918
ENSDARG00000007362	2571	-8.60345	13.6437	13.7125	13.8893	13.7414
ENSDARG00000007366	2516	-8.63465	7.2184	6.84337	6.12664	5.79895
ENSDARG00000007369	4090	-7.93368	12.9988	12.5908	12.2697	12.5014
ENSDARG00000007370	9773	-6.67698	10.9882	10.3889	10.5533	10.4187
ENSDARG00000007377	2359	-8.72761	16.5556	15.988	16.2066	15.807
ENSDARG00000007382	2272	-8.78182	7.88429	7.0766	7.54802	7.73061
ENSDARG00000007383	4113	-7.92559	11.6371	12.0461	11.454	11.9552
ENSDARG00000007385	2226	-8.81133	17.2112	16.9689	17.1989	16.9494
ENSDARG00000007387	2421	-8.69018	12.6524	12.8485	12.3358	12.6289
ENSDARG00000007396	1473	-9.40703	14.9566	14.5809	14.9874	14.7595
ENSDARG00000007398	6135	-7.34872	9.753	9.83906	9.08413	8.7139
ENSDARG00000007405	1823	-9.09947	14.9535	14.9642	14.9591	14.991
ENSDARG00000007409	1038	-9.91198	12.6438	13.0755	12.9859	12.8897
ENSDARG00000007412	1823	-9.09947	13.4354	12.9651	13.8458	13.0796
ENSDARG00000007413	6489	-7.26779	12.4237	12.4515	12.063	12.1763
ENSDARG00000007418	1212	-9.68839	15.5937	14.706	15.008	15.1017
ENSDARG00000007421	1707	-9.19432	8.81453	6.87356	7.91811	6.70191
ENSDARG00000007425	2597	-8.58894	14.4939	14.1184	14.0734	13.8457
ENSDARG00000007429	4344	-7.84676	11.4308	11.4717	11.5251	11.3834
ENSDARG00000007438	1324	-9.56088	15.9842	15.9343	15.7183	15.858
ENSDARG00000007443	2626	-8.57292	10.8443	11.2686	10.6079	11.1705
ENSDARG00000007444	3840	-8.02468	10.702	9.96529	10.2214	9.50088
ENSDARG00000007449	2223	-8.81328	12.3164	13.0652	12.2529	12.9687
ENSDARG00000007461	4630	-7.75477	9.07368	9.60778	8.87553	8.93961
ENSDARG00000007465	4186	-7.90021	-Inf	6.97713	7.9062	6.58622
ENSDARG00000007467	2026	-8.94715	9.97297	11.0592	10.5364	10.4186
ENSDARG00000007477	1815	-9.10581	11.7699	11.8909	11.883	12.0835
ENSDARG00000007485	3111	-8.32841	13.0269	12.7868	12.462	12.6941
ENSDARG00000007494	1919	-9.02543	12.0092	12.9957	12.2231	12.5011
ENSDARG00000007496	2872	-8.44373	12.5903	12.9731	12.6251	12.8723
ENSDARG00000007523	5497	-7.50714	13.5767	13.3246	13.275	13.1624
ENSDARG00000007526	1593	-9.29404	15.9193	16.1867	16.1522	15.9926
ENSDARG00000007531	4464	-7.80745	11.9547	11.8725	11.6949	11.8294
ENSDARG00000007534	1231	-9.66595	-Inf	-Inf	-Inf	-Inf
ENSDARG00000007553	3192	-8.29132	7.44765	6.51713	7.58408	6.7296
ENSDARG00000007560	3253	-8.26401	11.344	10.9583	11.3073	10.4726
ENSDARG00000007566	2895	-8.43222	12.7935	12.6258	12.3932	12.4971
ENSDARG00000007597	1380	-9.50112	12.9038	12.6284	12.5644	12.8005
ENSDARG00000007601	6158	-7.34332	10.6648	11.2244	10.7679	10.5579
ENSDARG00000007603	2529	-8.62722	14.9088	14.5682	14.7534	14.6793
ENSDARG00000007614	1652	-9.24157	11.3907	11.5549	11.1782	11.2701
ENSDARG00000007624	1182	-9.72455	13.0775	13.6933	12.8742	13.3156
ENSDARG00000007630	2758	-8.50216	11.8655	12.2478	11.8359	12.1021
ENSDARG00000007639	4501	-7.79554	12.8214	12.5027	12.2938	12.4395
ENSDARG00000007654	3479	-8.16711	8.41154	7.84922	8.04232	8.08878
ENSDARG00000007657	5985	-7.38443	10.5336	11.0735	10.7129	10.9709
ENSDARG00000007663	4037	-7.9525	-Inf	-Inf	5.88445	5.85086
ENSDARG00000007671	4649	-7.74886	13.0453	12.0881	12.3354	12.3264
ENSDARG00000007678	6346	-7.29994	10.3132	10.2632	10.8782	10.3415
ENSDARG00000007682	1309	-9.57732	15.3886	14.0213	15.0032	14.5441
ENSDARG00000007691	4707	-7.73098	13.0241	13.132	12.7937	13.027
ENSDARG00000007693	1627	-9.26357	16.6577	17.1339	16.6466	17.0257
ENSDARG00000007697	858	-10.1867	11.1091	12.1706	12.6251	11.8627
ENSDARG00000007708	1162	-9.74917	18.7276	17.8285	18.2645	18.1984
ENSDARG00000007709	2653	-8.55816	10.9345	11.2633	11.1101	10.7589
ENSDARG00000007711	2041	-8.93651	13.5908	13.5809	13.485	13.5237
ENSDARG00000007720	1508	-9.37315	14.804	15.2715	15.1113	15.0936
ENSDARG00000007722	1644	-9.24857	12.0206	12.2772	11.6059	12.2689
ENSDARG00000007723	1026	-9.92875	12.6536	12.5986	12.9053	12.3478
ENSDARG00000007727	2620	-8.57622	11.2947	11.1757	11.1101	10.9092
ENSDARG00000007734	1495	-9.38564	12.1862	12.7955	12.1572	12.5739
ENSDARG00000007737	3637	-8.10304	13.1145	14.0186	13.7595	13.8977
ENSDARG00000007743	2809	-8.47573	13.1823	12.4581	12.47	13.0282
ENSDARG00000007744	2658	-8.55544	13.4927	13.9067	13.7856	13.4256
ENSDARG00000007745	3965	-7.97846	14.8405	15.0805	15.1947	14.991
ENSDARG00000007751	2169	-8.84875	9.31391	10.0273	9.39696	9.5858
ENSDARG00000007753	2305	-8.76102	11.8159	10.8393	11.8693	11.0818
ENSDARG00000007755	1319	-9.56634	13.6812	14.3795	14.0156	13.927
ENSDARG00000007760	1407	-9.47316	14.1014	14.0506	14.2538	14.1372
ENSDARG00000007764	3916	-7.9964	12.3235	12.5675	12.2975	12.5928
ENSDARG00000007769	2001	-8.96506	11.6618	11.7981	12.1898	12.4307
ENSDARG00000007774	5557	-7.49148	10.8682	10.8868	10.7314	10.9376
ENSDARG00000007783	2827	-8.46651	11.8989	11.5737	11.7686	11.8531
ENSDARG00000007786	3447	-8.18044	11.7425	12.7541	12.6047	12.4732
ENSDARG00000007788	5392	-7.53496	7.44205	7.16912	7.17875	7.16284
ENSDARG00000007791	2883	-8.43821	16.0879	16.1309	16.122	16.0163
ENSDARG00000007795	1678	-9.21904	17.7089	16.8916	17.5567	17.3643
ENSDARG00000007804	3613	-8.11259	12.8331	13.0043	12.9579	12.9446
ENSDARG00000007807	3275	-8.25429	11.1073	10.3773	10.5332	10.4006
ENSDARG00000007808	2906	-8.42675	13.1605	12.0401	12.6687	12.3898
ENSDARG00000007812	4540	-7.78309	13.1745	13.0946	12.7629	12.8632
ENSDARG00000007813	2475	-8.65836	11.2483	11.6389	11.2609	11.3642
ENSDARG00000007818	2464	-8.66478	13.8006	13.9831	13.7892	13.9418
ENSDARG00000007823	2701	-8.53229	12.8131	12.6609	12.6404	12.6174
ENSDARG00000007824	9875	-6.662	7.73893	7.77554	7.17761	7.64934
ENSDARG00000007825	2093	-8.90021	14.2051	13.9036	13.5877	13.8116
ENSDARG00000007836	2083	-8.90712	16.7908	16.4672	16.605	16.5015
ENSDARG00000007863	2174	-8.84543	15.1565	15.3803	14.9505	14.9579
ENSDARG00000007867	2241	-8.80164	15.5431	15.2937	15.3922	15.5258
ENSDARG00000007885	2029	-8.94502	10.2963	10.8963	9.74277	10.1353
ENSDARG00000007886	3347	-8.22292	12.5995	12.7443	12.6369	12.7391
ENSDARG00000007891	2771	-8.49538	11.316	10.9243	11.4945	10.9723
ENSDARG00000007892	1410	-9.47009	12.5234	12.5737	12.8635	12.6566
ENSDARG00000007901	2398	-8.70395	13.4104	13.4761	13.2038	13.2662
ENSDARG00000007912	6102	-7.3565	12.1349	12.0234	11.9338	11.6739
ENSDARG00000007916	2130	-8.87493	11.8296	12.1085	12.1593	11.8614
ENSDARG00000007918	3376	-8.21047	11.8544	12.7198	12.2758	12.0466
ENSDARG00000007923	3476	-8.16836	14.2281	14.3213	14.4561	14.2228
ENSDARG00000007943	4348	-7.84543	12.0364	12.0213	12.1083	12.0818
ENSDARG00000007950	4362	-7.84079	12.7159	12.0403	12.7148	12.2304
ENSDARG00000007955	3963	-7.97919	14.0973	14.0179	14.2497	13.8692
ENSDARG00000007959	2317	-8.75353	14.2537	14.6012	14.6756	14.3188
ENSDARG00000007960	4736	-7.72212	16.695	16.7006	16.6887	16.5336
ENSDARG00000007971	918	-10.0892	13.6641	14.6389	14.056	14.3785
ENSDARG00000007975	1606	-9.28231	11.7991	12.2991	11.6993	12.1262
ENSDARG00000007976	7589	-7.04187	12.6189	12.4614	12.2205	12.281
ENSDARG00000007982	1858	-9.07203	9.52829	9.70007	8.59219	9.58346
ENSDARG00000007989	654	-10.5784	16.2928	16.4844	16.4145	16.5617
ENSDARG00000007990	1933	-9.01494	10.2098	8.33979	7.61765	9.00901
ENSDARG00000007996	5446	-7.52059	10.2312	10.3662	10.1299	9.96617
ENSDARG00000008014	2285	-8.77359	12.9138	12.6289	12.2867	12.7946
ENSDARG00000008019	2739	-8.51214	-Inf	6.73794	-Inf	6.10441
ENSDARG00000008020	871	-10.165	14.2725	14.2952	14.1601	14.288
ENSDARG00000008022	3197	-8.28907	10.0595	10.6883	10.1493	10.4357
ENSDARG00000008026	5354	-7.54517	13.4643	13.1535	13.2391	13.1862
ENSDARG00000008030	3052	-8.35603	15.2162	14.8668	15.2071	15.1689
ENSDARG00000008032	4700	-7.73312	13.1772	13.5639	13.0467	13.0746
ENSDARG00000008034	3561	-8.1335	12.5386	12.5967	12.4306	12.6256
ENSDARG00000008035	1875	-9.05889	7.31638	7.9803	9.00351	8.39347
ENSDARG00000008049	865	-10.175	15.3831	15.4678	15.6652	15.8806
ENSDARG00000008060	3664	-8.09236	14.2657	14.1091	14.211	13.8612
ENSDARG00000008068	2173	-8.8461	12.4255	12.5993	12.5961	12.5552
ENSDARG00000008075	986	-9.98612	10.7866	9.06441	9.18891	8.66764
ENSDARG00000008097	1546	-9.33724	14.6497	14.5516	14.4768	14.5752
ENSDARG00000008098	1852	-9.0767	10.5046	11.6651	11.0814	11.3189
ENSDARG00000008100	3025	-8.36885	12.0947	11.8795	12.4346	11.825
ENSDARG00000008105	1475	-9.40507	12.532	13.2247	13.0601	13.0969
ENSDARG00000008107	2888	-8.43571	11.1108	11.5221	11.1899	10.966
ENSDARG00000008119	1923	-9.02243	13.018	13.1508	12.8539	13.2039
ENSDARG00000008127	6062	-7.36599	6.03511	6.38218	-Inf	5.37986
ENSDARG00000008133	1863	-9.06816	9.55188	9.97263	9.06398	9.92327
ENSDARG00000008141	5007	-7.64184	11.0594	11.1506	10.6753	10.6879
ENSDARG00000008142	2935	-8.41242	14.2378	14.3383	14.0791	14.2071
ENSDARG00000008153	4891	-7.67565	13.6457	13.4634	13.5157	13.6251
ENSDARG00000008155	2000	-8.96578	13.171	13.3734	13.2371	13.0046
ENSDARG00000008165	1548	-9.33538	14.6072	14.2394	14.6271	14.2689
ENSDARG00000008170	2395	-8.70576	15.515	15.0808	15.3215	15.2146
ENSDARG00000008182	1674	-9.22248	10.5038	9.93499	10.1513	10.3466
ENSDARG00000008184	7226	-7.11259	13.2663	13.6463	13.2538	13.3775
ENSDARG00000008186	5652	-7.46702	12.2375	11.882	12.2186	11.9045
ENSDARG00000008188	3009	-8.3765	15.173	14.881	14.819	14.8485
ENSDARG00000008192	5287	-7.56333	11.2356	11.7788	11.4575	11.5445
ENSDARG00000008200	7522	-7.05467	12.6614	13.3815	12.9026	13.243
ENSDARG00000008203	4550	-7.77992	8.38278	8.50366	8.53642	8.28627
ENSDARG00000008218	2991	-8.38516	12.9789	12.554	12.6325	12.7886
ENSDARG00000008224	4625	-7.75633	14.0768	14.504	14.1402	14.2222
ENSDARG00000008235	3833	-8.02731	11.6733	12.1594	11.8388	12.0482
ENSDARG00000008237	4097	-7.93122	14.9799	14.9635	15.2121	14.8338
ENSDARG00000008238	6326	-7.30449	10.8658	11.1933	10.5525	11.2235
ENSDARG00000008239	1743	-9.16421	12.3051	12.6733	12.2222	12.2163
ENSDARG00000008243	2169	-8.84875	17.2297	16.9269	17.1642	16.9361
ENSDARG00000008255	4284	-7.86683	13.5298	13.9138	13.1813	13.6663
ENSDARG00000008263	1966	-8.99052	-Inf	-Inf	-Inf	-Inf
ENSDARG00000008275	3320	-8.2346	13.7616	13.8382	13.0168	14.023
ENSDARG00000008278	4123	-7.92209	8.53021	8.87235	9.02201	8.64351
ENSDARG00000008279	4460	-7.80874	12.3656	11.8543	12.0092	12.0403
ENSDARG00000008287	6513	-7.26246	11.4926	12.2546	11.8071	12.0293
ENSDARG00000008292	3635	-8.10383	17.0801	16.3946	16.7841	16.5382
ENSDARG00000008305	1641	-9.25121	-Inf	-Inf	-Inf	-Inf
ENSDARG00000008310	2793	-8.48397	14.2554	13.8166	14.1629	13.9297
ENSDARG00000008322	8423	-6.89145	11.1236	11.2656	10.6809	10.9472
ENSDARG00000008333	1151	-9.7629	-Inf	-Inf	-Inf	-Inf
ENSDARG00000008336	4938	-7.66186	9.54008	8.84457	9.27736	8.54999
ENSDARG00000008363	2140	-8.86817	16.6748	16.3961	16.4794	16.4667
ENSDARG00000008370	4956	-7.65661	15.5338	15.456	15.403	15.3603
ENSDARG00000008372	3090	-8.33818	11.1324	10.6814	10.8947	10.6343
ENSDARG00000008377	6767	-7.20727	14.127	13.9173	14.0562	13.9248
ENSDARG00000008380	2077	-8.91128	13.905	14.26	13.9503	14.0582
ENSDARG00000008383	1687	-9.21132	17.3685	17.1823	17.5586	17.1476
ENSDARG00000008384	4234	-7.88376	12.4054	12.4812	12.0515	12.2077
ENSDARG00000008388	4717	-7.72791	15.0461	14.59	14.9249	14.9144
ENSDARG00000008395	1774	-9.13878	13.1012	13.6138	13.4057	13.5638
ENSDARG00000008396	5408	-7.53069	10.9856	11.2515	10.8043	11.1326
ENSDARG00000008398	6852	-7.18926	9.67933	9.42296	9.32801	8.54289
ENSDARG00000008403	2098	-8.89677	10.121	10.4888	11.4149	10.8016
ENSDARG00000008407	2891	-8.43422	10.5837	10.892	10.467	10.5869
ENSDARG00000008413	11039	-6.50125	13.1199	12.7446	13.1185	12.7256
ENSDARG00000008414	3888	-8.00676	10.5882	10.7709	10.8903	10.8807
ENSDARG00000008433	3834	-8.02693	11.1055	10.3466	9.72347	9.59421
ENSDARG00000008434	2198	-8.82959	13.8558	13.5383	13.4642	13.3504
ENSDARG00000008439	2610	-8.58173	11.0773	11.6269	11.2439	11.067
ENSDARG00000008447	2329	-8.74607	15.4151	16.2125	15.4587	15.8135
ENSDARG00000008450	2958	-8.40116	7.87588	7.58385	8.37897	7.92249
ENSDARG00000008454	3572	-8.12905	8.69437	9.05455	8.15443	9.0315
ENSDARG00000008457	2352	-8.7319	12.0672	11.9645	12.2071	11.6534
ENSDARG00000008461	3063	-8.35084	11.5012	12.6037	12.004	12.2234
ENSDARG00000008472	1852	-9.0767	12.0266	12.6513	11.812	11.9431
ENSDARG00000008480	3835	-8.02656	12.0382	11.9837	11.9398	11.7645
ENSDARG00000008485	4725	-7.72547	8.39758	8.08799	7.85346	7.92202
ENSDARG00000008487	11832	-6.40116	10.6438	10.1407	9.93157	9.86192
ENSDARG00000008490	2156	-8.85743	14.1823	14.2738	14.2677	14.2206
ENSDARG00000008491	3638	-8.10264	12.4437	12.5984	12.9842	12.4814
ENSDARG00000008494	2836	-8.46193	12.6827	13.033	13.0847	13.0037
ENSDARG00000008502	1222	-9.67654	16.676	15.8703	16.3426	16.1849
ENSDARG00000008503	2733	-8.5153	11.078	11.9255	11.2206	11.7506
ENSDARG00000008541	2289	-8.77107	7.52128	9.57815	7.39874	9.41299
ENSDARG00000008542	3935	-7.98942	11.4051	11.0106	11.2922	11.1467
ENSDARG00000008548	4008	-7.9629	13.0613	13.1885	12.8625	13.1206
ENSDARG00000008551	1277	-9.61303	14.5401	14.7865	14.6013	14.5681
ENSDARG00000008553	2562	-8.60851	9.11246	8.3385	8.32713	7.85214
ENSDARG00000008560	2376	-8.71725	11.7602	11.901	11.5974	11.8121
ENSDARG00000008568	2461	-8.66654	15.0547	14.8124	14.8755	14.8723
ENSDARG00000008573	2410	-8.69675	13.5306	13.5527	13.6338	13.5992
ENSDARG00000008575	12044	-6.37554	9.72318	10.0001	9.47458	9.14845
ENSDARG00000008592	3569	-8.13026	13.6193	13.6171	13.3822	13.5229
ENSDARG00000008593	10110	-6.62807	10.2797	10.9148	10.0772	10.4442
ENSDARG00000008623	877	-10.1551	14.4655	14.5558	14.4449	14.2739
ENSDARG00000008637	5671	-7.46218	8.1124	7.27106	7.69972	7.6237
ENSDARG00000008639	3748	-8.05966	12.1426	11.9094	11.8311	11.8896
ENSDARG00000008660	4572	-7.77296	10.1984	10.1245	10.3203	10.1025
ENSDARG00000008662	2905	-8.42725	-Inf	-Inf	-Inf	-Inf
ENSDARG00000008678	1974	-8.98466	14.7298	14.7308	14.7625	14.8421
ENSDARG00000008697	6232	-7.32609	11.8811	10.9628	11.7862	11.2637
ENSDARG00000008703	2794	-8.48345	13.7876	13.8992	13.7058	13.8425
ENSDARG00000008706	1821	-9.10105	15.9257	16.1021	15.9132	16.0092
ENSDARG00000008723	3024	-8.36933	11.9882	12.4158	11.9533	12.0962
ENSDARG00000008727	2312	-8.75664	10.9695	10.3156	10.6406	10.1209
ENSDARG00000008732	2372	-8.71968	13.4404	14.3942	14.1262	14.3974
ENSDARG00000008735	2821	-8.46958	14.5128	14.2911	14.4815	14.5442
ENSDARG00000008740	2840	-8.45989	13.2923	13.3185	13.2079	13.0209
ENSDARG00000008748	1795	-9.1218	16.066	16.4045	16.3221	16.3537
ENSDARG00000008757	1677	-9.2199	14.129	14.2301	14.4037	14.3041
ENSDARG00000008765	1636	-9.25561	13.8148	14.2779	14.2042	14.3959
ENSDARG00000008767	7052	-7.14775	11.6411	12.1403	11.6471	11.8007
ENSDARG00000008772	2325	-8.74855	12.0294	11.4474	11.262	11.4766
ENSDARG00000008784	3153	-8.30906	12.3687	12.248	11.9636	11.7829
ENSDARG00000008785	1806	-9.11299	16.3846	16.1301	16.3553	16.0992
ENSDARG00000008788	5526	-7.49955	8.31361	7.99754	8.25181	8.64428
ENSDARG00000008803	1964	-8.99199	13.1821	14.6601	13.5507	14.4653
ENSDARG00000008805	2506	-8.6404	12.1095	13.2672	12.3436	12.5532
ENSDARG00000008807	1509	-9.37219	8.35591	9.69819	8.81284	9.03126
ENSDARG00000008808	3676	-8.08765	13.7025	14.2739	13.8072	14.2126
ENSDARG00000008811	1705	-9.19601	13.3702	13.4122	13.5458	13.4082
ENSDARG00000008816	2488	-8.6508	16.612	16.7479	16.6873	16.3535
ENSDARG00000008818	4030	-7.955	11.8037	11.5644	11.4971	11.4418
ENSDARG00000008832	1750	-9.15843	12.6209	12.9468	12.8902	12.7939
ENSDARG00000008835	4600	-7.76415	-Inf	-Inf	-Inf	-Inf
ENSDARG00000008840	2195	-8.83156	12.173	13.1504	13.116	12.9155
ENSDARG00000008849	7179	-7.122	7.29766	6.25765	6.28251	5.72122
ENSDARG00000008852	4689	-7.7365	11.0652	11.2298	10.623	11.0139
ENSDARG00000008858	1707	-9.19432	11.5949	11.2879	11.2109	10.7395
ENSDARG00000008859	2600	-8.58727	12.5728	12.8631	12.737	13.0001
ENSDARG00000008861	1674	-9.22248	10.6892	10.6205	10.3477	10.57
ENSDARG00000008867	2889	-8.43521	15.4836	15.5034	15.5865	15.4482
ENSDARG00000008880	4098	-7.93086	10.4847	9.07433	9.5344	9.85132
ENSDARG00000008884	3577	-8.12703	12.0545	12.3015	13.0118	12.2966
ENSDARG00000008886	1424	-9.45584	14.7219	14.2151	14.5361	14.4
ENSDARG00000008890	1548	-9.33538	13.3654	13.1206	13.3165	13.4716
ENSDARG00000008904	6619	-7.23917	13.7387	13.7062	13.4901	13.3755
ENSDARG00000008906	2102	-8.89402	11.7526	11.5486	11.089	11.5194
ENSDARG00000008912	3357	-8.21861	10.3921	9.40294	9.01769	8.62785
ENSDARG00000008920	396	-11.3022	14.057	14.5273	14.4968	14.6392
ENSDARG00000008931	1889	-9.04816	12.2655	12.0901	12.3723	11.7471
ENSDARG00000008936	992	-9.97737	15.3129	15.9958	15.9473	15.9605
ENSDARG00000008946	1149	-9.76541	12.6148	12.8432	12.832	12.8066
ENSDARG00000008947	3125	-8.32193	14.695	14.5569	14.4157	14.4084
ENSDARG00000008953	1939	-9.01047	12.967	13.9535	13.2729	13.7124
ENSDARG00000008966	5999	-7.38106	12.6824	12.8014	12.5237	12.4892
ENSDARG00000008969	2263	-8.78755	6.94115	-Inf	-Inf	-Inf
ENSDARG00000008976	17810	-5.81117	11.7818	11.8488	11.4641	11.1986
ENSDARG00000008979	4362	-7.84079	12.7485	12.9756	12.7437	12.8304
ENSDARG00000008982	2858	-8.45078	11.0608	10.6027	11.0807	10.7244
ENSDARG00000008983	2543	-8.61925	9.32647	9.66747	9.14172	8.92604
ENSDARG00000008986	3544	-8.14041	9.61235	9.47996	9.41816	9.07897
ENSDARG00000009001	2058	-8.92454	14.5135	15.0738	14.8827	14.8481
ENSDARG00000009014	8509	-6.87679	13.7499	13.5082	14.1877	13.6038
ENSDARG00000009018	6247	-7.32262	7.27466	6.85096	7.97978	7.47094
ENSDARG00000009021	2280	-8.77675	12.1643	11.4046	11.6428	11.6433
ENSDARG00000009023	5055	-7.62807	12.8101	13.0292	12.5954	12.7932
ENSDARG00000009026	16656	-5.90781	5.10118	4.6055	5.0933	-Inf
ENSDARG00000009031	6996	-7.15925	13.0849	13.2346	12.9579	13.0221
ENSDARG00000009040	1474	-9.40605	12.4881	12.6179	13.1358	12.7547
ENSDARG00000009046	2413	-8.69496	10.9945	11.1854	10.7232	10.9889
ENSDARG00000009074	1391	-9.48966	10.9556	11.3976	11.0014	11.3579
ENSDARG00000009079	4142	-7.91546	9.95424	9.61874	9.60504	9.95464
ENSDARG00000009087	1273	-9.61755	20.5768	20.4196	21.0398	21.0046
ENSDARG00000009106	2885	-8.43721	15.585	15.018	15.2164	15.2948
ENSDARG00000009113	1593	-9.29404	12.2325	11.8745	12.1605	11.8819
ENSDARG00000009123	4777	-7.70968	12.5864	11.0808	11.8782	11.1722
ENSDARG00000009131	1617	-9.27246	-Inf	6.23747	7.18605	-Inf
ENSDARG00000009133	4020	-7.95859	13.7935	13.9422	13.5908	13.6196
ENSDARG00000009134	1489	-9.39144	12.5336	11.4136	12.2317	11.8901
ENSDARG00000009136	4881	-7.67861	13.9057	13.5544	13.2749	13.4745
ENSDARG00000009142	5013	-7.64011	12.7729	12.9302	12.466	12.6574
ENSDARG00000009160	3101	-8.33305	8.96031	9.49047	9.0718	9.62099
ENSDARG00000009169	2313	-8.75602	14.4309	14.6703	14.7109	14.593
ENSDARG00000009170	7184	-7.121	12.6339	12.7481	12.4247	12.49
ENSDARG00000009178	1084	-9.84942	12.7334	12.9792	13.1825	12.9121
ENSDARG00000009194	7194	-7.11899	14.0717	13.9041	14.115	13.7363
ENSDARG00000009196	1345	-9.53818	16.6309	16.6149	16.8274	16.6035
ENSDARG00000009208	2908	-8.42576	14.87	15.1399	14.7356	14.8635
ENSDARG00000009209	8286	-6.91511	11.4828	11.4602	11.2979	11.3357
ENSDARG00000009212	1811	-9.109	20.0936	19.6462	20.1298	19.9815
ENSDARG00000009214	4209	-7.89231	13.3774	13.2023	13.5165	13.3173
ENSDARG00000009215	1076	-9.86011	9.41122	10.3142	9.29744	10.2991
ENSDARG00000009217	1904	-9.03675	11.813	11.7798	11.6217	11.4471
ENSDARG00000009218	2067	-8.91825	11.5703	11.6915	11.8376	11.6341
ENSDARG00000009242	1613	-9.27604	11.7191	10.8359	10.3618	11.2718
ENSDARG00000009250	1399	-9.48139	16.2316	16.0774	16.229	16.2726
ENSDARG00000009252	1750	-9.15843	13.093	12.8547	13.0014	12.9319
ENSDARG00000009253	2301	-8.76352	14.1406	14.3299	14.4365	14.2292
ENSDARG00000009262	2657	-8.55599	10.5887	10.3874	10.6802	10.1149
ENSDARG00000009266	1991	-8.97229	13.1911	13.2205	13.4013	13.5127
ENSDARG00000009267	1326	-9.5587	10.7285	10.3943	10.4967	10.6628
ENSDARG00000009273	2474	-8.65894	12.4356	12.3467	11.9349	12.2326
ENSDARG00000009280	1622	-9.26801	14.1496	13.3203	13.3657	13.3007
ENSDARG00000009281	6672	-7.22766	8.60306	8.30618	7.84682	7.66413
ENSDARG00000009285	3703	-8.07709	18.636	18.2212	18.5991	18.4831
ENSDARG00000009299	3407	-8.19728	11.8395	11.7998	11.9569	11.4243
ENSDARG00000009311	1024	-9.93157	10.6411	9.53667	10.1908	9.67049
ENSDARG00000009313	2601	-8.58672	15.2215	14.8195	15.1266	14.9886
ENSDARG00000009315	3147	-8.31181	12.9603	12.7857	12.7961	12.5147
ENSDARG00000009336	2513	-8.63637	13.8187	13.665	13.2042	13.9596
ENSDARG00000009341	7232	-7.11139	12.0496	10.6925	10.7123	10.5795
ENSDARG00000009342	3224	-8.27693	14.7002	15.5514	15.4122	15.4045
ENSDARG00000009346	3396	-8.20195	13.2253	13.3901	13.1717	13.1833
ENSDARG00000009350	1706	-9.19517	14.7936	15.0181	15.01	14.9422
ENSDARG00000009386	2034	-8.94146	6.96829	6.05276	-Inf	-Inf
ENSDARG00000009387	3715	-8.07242	10.0268	10.0677	10.1948	10.169
ENSDARG00000009390	1752	-9.15678	13.6275	13.2768	13.6091	13.43
ENSDARG00000009401	5586	-7.48397	15.1635	13.7773	14.4668	13.6458
ENSDARG00000009402	3039	-8.36219	11.3012	12.1271	11.2361	11.1511
ENSDARG00000009418	5051	-7.62922	12.0361	12.066	11.963	11.9918
ENSDARG00000009430	4583	-7.76949	-Inf	-Inf	-Inf	5.26712
ENSDARG00000009436	2576	-8.60065	12.4787	13.1582	12.6349	12.8267
ENSDARG00000009447	1040	-9.9092	18.4379	18.4089	18.6031	18.4766
ENSDARG00000009459	2297	-8.76603	9.41126	9.73986	9.28398	9.04611
ENSDARG00000009471	3790	-8.04359	7.89816	7.74629	7.58238	7.67593
ENSDARG00000009472	3508	-8.15514	11.2571	11.1284	11.1535	11.3992
ENSDARG00000009473	3840	-8.02468	13.3401	12.9891	13.133	13.0182
ENSDARG00000009477	1986	-8.97592	7.39283	7.20626	7.09394	-Inf
ENSDARG00000009480	3700	-8.07826	13.3257	13.3446	13.4103	13.4581
ENSDARG00000009484	5093	-7.61727	14.4847	14.5218	14.7165	14.6086
ENSDARG00000009488	1775	-9.13797	15.2166	14.8499	15.5516	14.8697
ENSDARG00000009493	7942	-6.97628	6.95464	6.90297	6.33305	-Inf
ENSDARG00000009494	2803	-8.47881	13.1741	13.5244	13.1841	13.1739
ENSDARG00000009499	27054	-5.20801	10.3029	10.3682	9.96942	9.80445
ENSDARG00000009505	1635	-9.25649	14.9506	15.082	14.9695	15.0053
ENSDARG00000009524	4240	-7.88172	11.2032	11.0769	11.0359	10.9877
ENSDARG00000009525	2941	-8.40948	15.7313	15.3959	15.3642	15.1991
ENSDARG00000009534	5563	-7.48992	14.8304	14.9234	14.8259	14.8352
ENSDARG00000009544	1107	-9.81913	18.9382	19.0533	18.773	19.0578
ENSDARG00000009549	17146	-5.86598	13.2589	13.2887	12.8576	12.9578
ENSDARG00000009553	1258	-9.63465	10.1553	10.1051	9.95635	10.7409
ENSDARG00000009557	1996	-8.96867	11.9976	12.2233	11.9347	12.1753
ENSDARG00000009567	13322	-6.23005	8.99659	8.60591	8.35106	8.47379
ENSDARG00000009568	2027	-8.94644	9.37856	9.58626	9.60918	9.20651
ENSDARG00000009585	4232	-7.88444	15.1656	14.7909	14.6974	14.7748
ENSDARG00000009594	3986	-7.97084	15.5845	13.9869	14.275	14.0897
ENSDARG00000009607	2968	-8.39629	13.1703	13.3675	12.9978	13.3223
ENSDARG00000009610	4885	-7.67743	10.7519	10.9069	10.4394	10.7088
ENSDARG00000009624	4978	-7.65022	10.594	9.42692	10.2502	9.61679
ENSDARG00000009626	1665	-9.23026	11.1441	11.1124	10.5627	10.8004
ENSDARG00000009629	5447	-7.52032	11.969	11.7969	11.4471	11.6903
ENSDARG00000009637	3579	-8.12623	9.1074	8.02461	8.14871	8.02686
ENSDARG00000009640	942	-10.052	16.9024	17.2034	17.1741	17.1003
ENSDARG00000009653	1003	-9.96146	12.2926	13.089	12.5397	13.0103
ENSDARG00000009657	2014	-8.95572	14.1584	13.5291	13.9444	13.8589
ENSDARG00000009673	1762	-9.14857	9.09058	9.74598	9.32638	9.56825
ENSDARG00000009677	6121	-7.35202	12.9212	13.1568	12.7348	12.8824
ENSDARG00000009681	1440	-9.43972	13.3854	13.7835	13.3328	13.6934
ENSDARG00000009685	3535	-8.14407	11.6377	11.8562	11.6412	11.5627
ENSDARG00000009689	5476	-7.51266	12.1261	12.0544	11.9931	12.0314
ENSDARG00000009693	6438	-7.27917	11.2463	11.5492	10.9749	11.2484
ENSDARG00000009702	3256	-8.26268	13.7553	13.6727	13.5547	13.4674
ENSDARG00000009724	2584	-8.59618	15.5781	16.1543	15.7022	15.8938
ENSDARG00000009733	5229	-7.57925	9.1219	9.27937	8.78711	8.44542
ENSDARG00000009735	4696	-7.73435	13.3686	13.4613	13.0191	13.2119
ENSDARG00000009740	2424	-8.68839	13.7751	14.2116	14.0798	14.1422
ENSDARG00000009743	2161	-8.85409	9.43748	7.67297	8.63338	6.84845
ENSDARG00000009745	3453	-8.17793	13.1208	13.0022	13.0769	13.0817
ENSDARG00000009748	1326	-9.5587	12.3218	12.4242	12.2486	12.3833
ENSDARG00000009753	1329	-9.55544	15.5807	15.4477	15.9673	15.5916
ENSDARG00000009754	4190	-7.89883	15.1764	14.9083	14.6874	14.6857
ENSDARG00000009764	1987	-8.97519	12.5246	12.4043	11.6562	11.9593
ENSDARG00000009771	1823	-9.09947	14.17	14.6291	14.6078	14.5237
ENSDARG00000009779	1409	-9.47111	17.5111	18.05	17.57	18.1124
ENSDARG00000009782	7107	-7.13654	13.0084	12.597	12.8591	12.6652
ENSDARG00000009783	3063	-8.35084	13.2185	13.0159	12.6923	13.2419
ENSDARG00000009796	2367	-8.72272	11.9523	12.0181	11.7992	11.5538
ENSDARG00000009806	1248	-9.64617	13.6741	14.5149	14.0181	14.3436
ENSDARG00000009823	2870	-8.44473	9.77547	9.40528	9.56785	8.75026
ENSDARG00000009825	1659	-9.23547	10.5737	10.3616	10.7049	10.5166
ENSDARG00000009830	5644	-7.46907	17.291	17.3629	17.2949	17.3181
ENSDARG00000009837	2480	-8.65544	12.6155	13.0255	12.9225	12.8075
ENSDARG00000009839	1950	-9.00231	11.766	11.3892	11.0558	11.2105
ENSDARG00000009844	1121	-9.801	13.0237	12.7911	12.4672	12.8988
ENSDARG00000009851	2060	-8.92314	12.3961	12.597	12.4535	12.6173
ENSDARG00000009862	3163	-8.30449	11.7148	12.1118	11.786	11.7776
ENSDARG00000009864	2263	-8.78755	12.7319	12.7333	12.5011	12.5793
ENSDARG00000009868	2817	-8.47162	14.13	14.0341	13.7668	13.938
ENSDARG00000009870	2256	-8.79202	10.8541	10.8705	10.6915	10.4863
ENSDARG00000009871	917	-10.0908	15.0168	15.5809	15.2281	15.5252
ENSDARG00000009881	1484	-9.39629	16.089	16.6434	15.871	16.69
ENSDARG00000009885	2627	-8.57237	8.85752	8.80432	8.13167	8.3876
ENSDARG00000009886	1262	-9.63007	13.8722	14.0384	13.7697	13.9275
ENSDARG00000009899	2594	-8.59061	9.32815	9.70787	9.84111	9.10673
ENSDARG00000009901	4027	-7.95608	13.3191	12.9611	13.279	13.0984
ENSDARG00000009939	2612	-8.58063	15.6152	15.2479	15.4592	15.3435
ENSDARG00000009942	2215	-8.81848	12.6602	12.9643	11.9183	12.6669
ENSDARG00000009949	1801	-9.11699	7.74835	7.6672	7.01911	7.54387
ENSDARG00000009950	1041	-9.90781	17.299	17.1549	17.2095	17.2152
ENSDARG00000009953	6557	-7.25275	12.0067	12.4062	11.9178	11.9607
ENSDARG00000009958	4069	-7.94111	11.4009	11.5763	11.2847	10.9596
ENSDARG00000009961	1819	-9.10264	-Inf	-Inf	-Inf	-Inf
ENSDARG00000009978	408	-11.2591	23.6619	23.5502	24.0125	23.4744
ENSDARG00000009982	7134	-7.13107	12.9043	12.7969	12.8206	12.9039
ENSDARG00000010002	2652	-8.5587	12.7821	12.8585	12.7306	12.5535
ENSDARG00000010008	1861	-9.06971	15.6448	13.9897	14.9875	14.2754
ENSDARG00000010010	3489	-8.16297	11.2147	11.3858	11.2258	11.4391
ENSDARG00000010018	2618	-8.57732	11.9692	11.6857	11.7614	11.2722
ENSDARG00000010021	1955	-8.99862	13.69	13.8958	14.4501	13.98
ENSDARG00000010023	1968	-8.98905	9.2791	9.54737	9.21378	8.89731
ENSDARG00000010031	2377	-8.71664	-Inf	8.53176	7.09146	-Inf
ENSDARG00000010032	1181	-9.72578	12.9938	12.4764	12.893	12.5662
ENSDARG00000010035	2309	-8.75852	11.4539	11.7651	11.4546	11.522
ENSDARG00000010047	1505	-9.37602	15.9762	16.0014	15.8098	15.668
ENSDARG00000010051	1885	-9.05122	15.0736	14.6466	14.8111	14.9016
ENSDARG00000010052	3508	-8.15514	14.9019	14.821	15.4113	14.6508
ENSDARG00000010059	3363	-8.21604	10.5315	10.9948	10.9747	10.6119
ENSDARG00000010070	3823	-8.03108	13.2689	12.7581	12.733	12.7121
ENSDARG00000010078	3659	-8.09433	13.0508	13.6828	13.0681	13.1762
ENSDARG00000010083	7758	-7.0101	8.57529	8.88948	8.25013	8.42502
ENSDARG00000010085	2157	-8.85676	13.1038	12.9583	13.9723	13.0025
ENSDARG00000010097	1719	-9.18421	-Inf	-Inf	-Inf	-Inf
ENSDARG00000010098	2959	-8.40067	12.4236	12.6997	12.6319	12.5229
ENSDARG00000010108	1088	-9.84411	11.1456	11.7353	11.6594	11.3471
ENSDARG00000010113	1049	-9.89677	16.3934	16.388	16.6144	16.5684
ENSDARG00000010132	3234	-8.27246	9.63323	9.2215	9.82749	8.93519
ENSDARG00000010137	4077	-7.93828	13.6158	13.8683	13.7979	13.7466
ENSDARG00000010145	1769	-9.14285	10.8747	10.5989	10.8837	10.5077
ENSDARG00000010149	1954	-8.99935	18.0611	18.3799	18.0848	18.0889
ENSDARG00000010154	2442	-8.67772	12.0771	12.3485	12.2088	12.2087
ENSDARG00000010155	3681	-8.08569	13.7976	13.3279	13.7822	13.6126
ENSDARG00000010160	1315	-9.57072	19.8941	19.4892	19.9426	19.7689
ENSDARG00000010169	1485	-9.39532	14.1455	14.1837	14.3855	14.1762
ENSDARG00000010181	4395	-7.82992	9.78878	10.6759	9.814	10.0804
ENSDARG00000010183	2883	-8.43821	10.7122	9.69242	10.1233	9.15279
ENSDARG00000010186	7905	-6.98302	8.74938	8.71936	8.46523	8.18813
ENSDARG00000010194	2456	-8.66947	15.7586	15.7086	15.7771	15.4988
ENSDARG00000010207	2167	-8.85009	12.0401	11.8538	11.8615	11.7658
ENSDARG00000010238	2914	-8.42278	13.6371	13.6254	13.538	13.5547
ENSDARG00000010244	787	-10.3113	18.8628	18.4257	19.0464	18.7323
ENSDARG00000010246	2442	-8.67772	15.5618	15.9652	16.1133	15.7048
ENSDARG00000010248	2657	-8.55599	10.6979	10.9413	10.7637	10.6174
ENSDARG00000010250	1743	-9.16421	14.9555	14.0148	15.07	14.091
ENSDARG00000010252	4380	-7.83485	12.3313	11.8796	12.508	12.0098
ENSDARG00000010255	2789	-8.48604	14.1538	14.3087	13.7747	14.273
ENSDARG00000010266	4875	-7.68038	9.07924	10.2458	9.16089	9.59408
ENSDARG00000010267	4817	-7.69765	-Inf	6.5083	5.81972	-Inf
ENSDARG00000010276	2556	-8.6119	12.1472	12.7679	12.0295	12.2973
ENSDARG00000010279	2206	-8.82435	14.8618	14.4282	14.7836	14.6498
ENSDARG00000010280	8067	-6.95375	12.4663	12.3888	12.2631	12.1026
ENSDARG00000010281	4719	-7.7273	12.6715	13.097	12.4377	12.6459
ENSDARG00000010294	1089	-9.84278	13.4942	13.0421	13.248	12.9898
ENSDARG00000010300	2293	-8.76855	11.1114	10.9465	10.7498	10.4597
ENSDARG00000010301	5305	-7.55843	13.0997	12.6564	12.6102	12.6024
ENSDARG00000010312	3590	-8.1218	-Inf	6.17538	5.89928	-Inf
ENSDARG00000010316	2600	-8.58727	14.2924	14.613	14.7456	14.487
ENSDARG00000010317	1448	-9.43172	12.3777	12.0611	12.2892	12.2151
ENSDARG00000010318	2072	-8.91476	13.6369	13.6933	13.7331	13.7949
ENSDARG00000010331	2817	-8.47162	9.34094	10.0161	8.97381	9.16856
ENSDARG00000010332	2629	-8.57127	-Inf	7.55958	-Inf	7.73715
ENSDARG00000010347	1574	-9.31135	12.3633	11.9156	13.4719	12.2259
ENSDARG00000010373	927	-10.0751	10.4723	11.3073	10.9539	10.558
ENSDARG00000010381	2092	-8.9009	15.0626	14.9605	14.8473	14.9707
ENSDARG00000010384	1571	-9.3141	13.028	12.1532	13.158	12.4941
ENSDARG00000010385	1859	-9.07126	-Inf	-Inf	-Inf	-Inf
ENSDARG00000010400	4313	-7.85709	12.949	13.1214	12.9324	13.0202
ENSDARG00000010407	4512	-7.79202	9.47653	8.62072	8.68343	8.22107
ENSDARG00000010408	8245	-6.92226	9.6562	9.7428	9.13019	9.38995
ENSDARG00000010411	4273	-7.87053	13.95	13.8648	13.6207	13.6111
ENSDARG00000010415	1544	-9.33911	12.4728	11.3045	11.5675	11.2811
ENSDARG00000010420	1778	-9.13553	9.88996	10.4105	9.53599	10.0904
ENSDARG00000010423	1636	-9.25561	12.9508	12.0138	13.8814	12.0484
ENSDARG00000010425	2812	-8.47419	11.7078	11.1296	11.6597	10.9466
ENSDARG00000010432	2208	-8.82304	12.4292	13.2916	12.7773	13.1828
ENSDARG00000010434	1954	-8.99935	16.9092	16.7247	16.5624	16.8948
ENSDARG00000010437	2026	-8.94715	10.4266	11.1787	10.4799	10.6452
ENSDARG00000010442	2843	-8.45837	13.1788	13.0312	12.5271	13.2163
ENSDARG00000010445	2222	-8.81393	12.661	12.7864	13.0604	12.7425
ENSDARG00000010472	3907	-7.99972	11.6461	10.798	10.8272	10.4758
ENSDARG00000010478	2802	-8.47933	12.6957	11.5795	11.3485	11.0503
ENSDARG00000010481	2050	-8.93016	16.1169	16.2963	16.442	16.5455
ENSDARG00000010482	1999	-8.96651	18.7753	17.5845	18.6729	16.3954
ENSDARG00000010487	1474	-9.40605	13.2784	14.6583	13.7824	13.9382
ENSDARG00000010515	2527	-8.62836	10.1764	10.1566	10.1004	9.99913
ENSDARG00000010516	994	-9.97447	19.8358	19.4766	19.5921	19.6025
ENSDARG00000010519	11603	-6.42936	12.9148	11.0744	11.4323	10.8544
ENSDARG00000010524	2743	-8.51003	11.0399	11.3715	11.0683	11.2568
ENSDARG00000010531	4018	-7.95931	13.8811	13.8507	13.6605	13.6453
ENSDARG00000010553	1327	-9.55762	14.6605	14.8576	14.9428	14.9032
ENSDARG00000010556	4130	-7.91964	10.4295	9.448	9.8176	9.25752
ENSDARG00000010563	2565	-8.60683	13.478	13.7331	13.39	13.8011
ENSDARG00000010571	3768	-8.05199	11.0216	11.1423	10.9898	10.695
ENSDARG00000010572	3220	-8.27872	13.2862	14.2267	13.4386	14.0378
ENSDARG00000010583	5967	-7.38878	11.3729	11.6273	11.1664	11.1534
ENSDARG00000010586	1540	-9.34285	10.5503	10.1107	9.66712	10.2171
ENSDARG00000010591	3285	-8.24989	-Inf	-Inf	-Inf	-Inf
ENSDARG00000010596	2155	-8.8581	14.3501	14.3929	14.1181	14.41
ENSDARG00000010601	5340	-7.54894	11.7251	11.7786	11.5602	11.6751
ENSDARG00000010602	2542	-8.61982	-Inf	-Inf	-Inf	-Inf
ENSDARG00000010603	1621	-9.2689	12.4149	12.5908	12.3043	12.3882
ENSDARG00000010610	4074	-7.93934	-Inf	5.4693	-Inf	5.95674
ENSDARG00000010619	2455	-8.67006	11.9952	11.6794	12.5219	12.0765
ENSDARG00000010625	1431	-9.44876	16.2078	15.2711	15.3044	15.5725
ENSDARG00000010630	989	-9.98174	9.17948	8.63496	9.15827	8.81589
ENSDARG00000010641	4771	-7.71149	15.9897	15.921	15.8198	15.7593
ENSDARG00000010654	5369	-7.54113	9.30628	9.26795	9.04453	9.30294
ENSDARG00000010655	4471	-7.80519	12.9711	12.635	12.2102	12.2431
ENSDARG00000010658	3939	-7.98795	12.7841	13.4331	12.7286	12.9254
ENSDARG00000010662	931	-10.0689	-Inf	7.44459	7.95032	7.29956
ENSDARG00000010673	2230	-8.80874	14.3928	14.258	13.6854	14.0968
ENSDARG00000010681	5601	-7.4801	11.0931	11.136	10.7303	10.7859
ENSDARG00000010700	639	-10.6119	9.65104	9.35925	8.82793	9.64824
ENSDARG00000010710	2765	-8.4985	8.14863	7.563	8.5122	8.00529
ENSDARG00000010717	857	-10.1884	13.8968	14.5148	14.5297	13.9672
ENSDARG00000010721	3524	-8.14857	14.9833	15.1747	15.2122	15.144
ENSDARG00000010727	2791	-8.485	11.0667	11.4209	11.1167	11.4793
ENSDARG00000010728	2249	-8.7965	13.0574	12.9337	13.2009	12.7706
ENSDARG00000010729	4441	-7.8149	15.9723	16.1789	15.9253	15.8639
ENSDARG00000010732	1370	-9.51161	12.8817	13.127	12.477	12.7147
ENSDARG00000010738	1371	-9.51056	11.4943	11.6502	11.8793	11.9375
ENSDARG00000010745	2603	-8.58561	14.1514	14.2032	14.3326	14.137
ENSDARG00000010752	3641	-8.10145	13.5818	13.3605	13.1115	13.2103
ENSDARG00000010756	3862	-8.01644	12.7696	12.6397	12.4316	12.5594
ENSDARG00000010758	2738	-8.51266	14.1753	14.1871	14.5593	13.4085
ENSDARG00000010764	2901	-8.42923	6.11267	-Inf	6.65228	7.3007
ENSDARG00000010767	8510	-6.87663	10.7586	11.0369	11.1293	11.2127
ENSDARG00000010770	2170	-8.84809	10.2677	10.8095	11.3457	10.9994
ENSDARG00000010773	7810	-7.00046	12.6279	12.1724	12.4339	12.0978
ENSDARG00000010779	4080	-7.93722	12.9303	12.8225	12.5274	12.6577
ENSDARG00000010782	2390	-8.70877	11.1418	11.4446	11.4084	12.1022
ENSDARG00000010784	6890	-7.18128	12.0458	11.877	11.791	11.7924
ENSDARG00000010785	7252	-7.10741	12.9317	12.1532	12.7395	12.2299
ENSDARG00000010789	3901	-8.00194	13.4643	13.5665	13.6089	13.5287
ENSDARG00000010792	3201	-8.28726	12.4104	12.7804	12.4904	12.664
ENSDARG00000010794	6284	-7.3141	10.9661	9.89812	10.5374	10.224
ENSDARG00000010816	5424	-7.52643	7.2756	7.55003	7.23922	7.35505
ENSDARG00000010823	2162	-8.85342	12.0887	12.7617	12.2202	12.6692
ENSDARG00000010831	901	-10.1162	14.6513	14.8848	15.102	14.9132
ENSDARG00000010844	5260	-7.57072	10.7828	11.127	10.9436	10.6653
ENSDARG00000010862	2182	-8.84013	12.5754	13.5418	13.1033	13.0613
ENSDARG00000010873	3517	-8.15144	15.6528	14.9304	15.3139	15.0288
ENSDARG00000010878	1566	-9.3187	10.2214	9.97931	10.1	9.88062
ENSDARG00000010905	4004	-7.96434	10.5364	11.0693	10.8344	10.9071
ENSDARG00000010918	2958	-8.40116	11.7616	11.6864	11.3252	11.6887
ENSDARG00000010925	1748	-9.16008	12.238	12.6223	11.973	12.8372
ENSDARG00000010933	6325	-7.30472	5.1014	5.89766	5.27286	4.87095
ENSDARG00000010936	4032	-7.95429	9.57923	8.32689	9.26314	7.68891
ENSDARG00000010940	2426	-8.6872	11.514	11.0872	11.998	11.5736
ENSDARG00000010941	2617	-8.57787	9.77359	10.6395	9.92859	10.2202
ENSDARG00000010945	2393	-8.70696	11.4124	11.2632	11.3282	10.9376
ENSDARG00000010946	3026	-8.36837	14.7446	14.3193	15.0751	14.2356
ENSDARG00000010948	3689	-8.08255	11.7619	12.4392	12.2108	12.3094
ENSDARG00000010953	2064	-8.92034	13.8815	13.3753	13.6947	13.4851
ENSDARG00000010956	3051	-8.3565	14.2112	13.6785	14.2635	13.9782
ENSDARG00000010957	3227	-8.27559	10.6746	9.8693	9.98325	9.75698
ENSDARG00000010962	1189	-9.71604	15.1831	15.3114	15.7862	15.1485
ENSDARG00000010965	1345	-9.53818	16.8844	17.1273	17.059	17.0331
ENSDARG00000010977	1667	-9.22853	12.5704	12.0875	12.2481	11.8831
ENSDARG00000010978	2903	-8.42824	11.5164	11.6635	11.6535	11.2646
ENSDARG00000010981	6847	-7.19031	10.7355	11.1782	11.0336	11.1348
ENSDARG00000011000	2900	-8.42973	13.8388	14.0662	13.7681	13.948
ENSDARG00000011020	1496	-9.38467	16.4852	16.9365	16.512	16.38
ENSDARG00000011023	1504	-9.37698	8.94489	7.55852	9.00187	8.34483
ENSDARG00000011026	959	-10.0262	9.42192	10.3852	9.50147	10.1677
ENSDARG00000011027	7451	-7.06835	13.039	12.8107	12.6339	12.7081
ENSDARG00000011042	1671	-9.22507	7.30785	8.69331	8.00671	7.59133
ENSDARG00000011049	3066	-8.34943	11.3321	12.1507	11.4529	11.8473
ENSDARG00000011055	2515	-8.63523	14.2339	14.0651	14.0366	14.1806
ENSDARG00000011065	5913	-7.40189	12.2708	12.1766	12.0324	11.8834
ENSDARG00000011072	3733	-8.06545	9.79069	10.7305	9.13289	9.83715
ENSDARG00000011076	1986	-8.97592	13.0249	12.98	13.2931	13.0012
ENSDARG00000011079	3560	-8.13391	13.9714	13.956	14.1517	13.7707
ENSDARG00000011083	1949	-9.00305	10.3119	9.97005	10.3452	9.98379
ENSDARG00000011088	5846	-7.41833	10.8469	10.5455	10.948	10.5705
ENSDARG00000011094	4151	-7.91233	11.8149	12.727	11.8095	12.4024
ENSDARG00000011122	4955	-7.6569	13.7967	12.9076	13.3835	12.9934
ENSDARG00000011125	963	-10.0202	17.1252	17.6443	17.256	17.4117
ENSDARG00000011141	3542	-8.14122	7.89091	8.92338	8.77681	8.7351
ENSDARG00000011146	707	-10.466	14.4131	14.4702	14.6281	14.4617
ENSDARG00000011152	3287	-8.24901	11.9963	12.1066	12.267	11.9508
ENSDARG00000011157	4244	-7.88036	13.1828	13.3738	13.3591	13.2113
ENSDARG00000011163	3923	-7.99383	12.4179	13.0032	12.9032	12.7099
ENSDARG00000011166	1919	-9.02543	13.1266	12.6969	12.5167	12.3586
ENSDARG00000011170	7762	-7.00936	14.9909	14.7448	14.4059	14.8308
ENSDARG00000011171	10008	-6.6427	9.59131	9.16712	9.36756	8.94785
ENSDARG00000011175	2181	-8.84079	14.889	14.7266	14.7947	14.8499
ENSDARG00000011188	6396	-7.28861	13.2222	13.2945	13.1095	13.2345
ENSDARG00000011190	2861	-8.44926	13.2238	12.6195	12.2709	11.775
ENSDARG00000011196	2892	-8.43372	13.6166	13.9258	13.9037	13.7759
ENSDARG00000011201	505	-10.9514	20.7422	20.4332	20.7089	20.767
ENSDARG00000011208	2620	-8.57622	10.7184	10.5116	10.2942	10.3478
ENSDARG00000011219	3432	-8.18673	14.2154	14.2968	14.0789	14.159
ENSDARG00000011222	981	-9.99346	9.52949	9.27643	9.93967	8.94697
ENSDARG00000011233	1734	-9.17168	12.1136	12.4488	12.1795	11.9584
ENSDARG00000011239	938	-10.0581	11.5419	11.7294	11.3774	11.9891
ENSDARG00000011240	1651	-9.24244	13.6858	12.7425	13.1348	12.9661
ENSDARG00000011245	4326	-7.85275	16.3876	15.5962	15.9185	15.8356
ENSDARG00000011246	1267	-9.62437	13.5816	13.713	13.5674	13.5904
ENSDARG00000011247	1945	-9.00601	13.827	13.3063	12.9605	13.2068
ENSDARG00000011257	3119	-8.3247	13.5502	12.973	13.6647	13.0276
ENSDARG00000011262	2096	-8.89815	10.703	11.8829	10.7473	11.218
ENSDARG00000011272	711	-10.4579	15.1559	15.2647	15.6986	15.2552
ENSDARG00000011298	2427	-8.68661	12.3807	12.0321	11.9066	11.7764
ENSDARG00000011299	3217	-8.28007	12.5832	12.7141	12.3551	12.7842
ENSDARG00000011301	1860	-9.07048	13.7659	14.096	13.9673	13.8892
ENSDARG00000011312	2994	-8.38371	13.8076	13.6599	13.7098	13.6897
ENSDARG00000011326	1648	-9.24507	-Inf	-Inf	-Inf	-Inf
ENSDARG00000011333	9060	-6.78627	11.2695	11.1641	10.9739	11.0426
ENSDARG00000011334	2165	-8.85142	10.8375	10.671	10.9338	10.6067
ENSDARG00000011360	1441	-9.43871	13.7697	13.9013	13.7564	13.9146
ENSDARG00000011370	3215	-8.28097	11.5296	11.7358	11.6466	11.5773
ENSDARG00000011371	1941	-9.00898	11.9278	13.5958	12.0957	14.4029
ENSDARG00000011373	4020	-7.95859	12.3697	12.6344	11.53	12.3671
ENSDARG00000011376	3425	-8.18968	13.3895	13.2782	13.8353	13.5402
ENSDARG00000011404	1534	-9.34849	14.0189	15.3847	14.1248	14.4107
ENSDARG00000011405	2463	-8.66537	19.7339	19.3106	19.7001	19.6
ENSDARG00000011407	5245	-7.57484	13.5248	13.6186	13.6853	13.4717
ENSDARG00000011410	1222	-9.67654	11.5562	11.8372	11.0147	11.3042
ENSDARG00000011418	1154	-9.75914	14.7348	15.5408	15.1241	15.1694
ENSDARG00000011422	16222	-5.9459	11.2816	10.1093	10.3041	9.98988
ENSDARG00000011434	2681	-8.54301	12.4475	11.6731	12.5515	11.9643
ENSDARG00000011445	3961	-7.97992	12.5946	12.6671	12.133	12.2707
ENSDARG00000011449	4545	-7.7815	11.3491	10.9068	10.6445	10.7883
ENSDARG00000011459	2968	-8.39629	14.7574	14.7051	14.6695	14.5288
ENSDARG00000011462	1288	-9.60065	14.1746	14.4501	14.2773	14.3126
ENSDARG00000011466	1986	-8.97592	12.1798	12.4045	12.2355	12.2819
ENSDARG00000011487	1745	-9.16256	9.34036	9.42021	9.38698	9.24479
ENSDARG00000011488	2589	-8.59339	14.6741	14.1457	14.5776	14.5457
ENSDARG00000011490	3305	-8.24113	10.5345	10.8989	10.6176	10.7659
ENSDARG00000011493	2951	-8.40458	12.8921	12.6851	12.7882	12.7771
ENSDARG00000011496	4379	-7.83518	14.1952	13.9783	14.0434	13.943
ENSDARG00000011498	2508	-8.63925	13.1849	13.5868	13.2304	13.5358
ENSDARG00000011506	2565	-8.60683	12.4151	12.8007	12.5126	12.5176
ENSDARG00000011510	3295	-8.24551	15.1006	15.3498	15.313	15.2955
ENSDARG00000011515	3475	-8.16877	12.1335	12.196	12.3555	12.1383
ENSDARG00000011521	1492	-9.38854	-Inf	-Inf	-Inf	-Inf
ENSDARG00000011533	8710	-6.84311	12.4709	12.4071	12.217	12.1688
ENSDARG00000011537	3976	-7.97447	11.3688	11.4099	11.1702	11.6406
ENSDARG00000011545	5245	-7.57484	14.0779	13.7669	14.0911	13.9796
ENSDARG00000011553	2509	-8.63867	16.083	16.2864	16.3429	16.1797
ENSDARG00000011555	7663	-7.02787	12.5656	12.4672	12.5951	12.5058
ENSDARG00000011564	3478	-8.16753	15.3403	15.0235	15.1107	14.9658
ENSDARG00000011570	4090	-7.93368	10.9145	11.3355	10.874	10.8997
ENSDARG00000011571	1596	-9.29132	11.4709	11.0929	11.3057	11.2008
ENSDARG00000011573	5169	-7.5959	6.61454	6.68361	-Inf	-Inf
ENSDARG00000011579	1417	-9.46294	12.7853	12.3094	12.8416	12.336
ENSDARG00000011581	5011	-7.64069	12.0084	11.9045	11.3391	11.6296
ENSDARG00000011582	7523	-7.05448	10.8695	10.1593	10.7783	10.1434
ENSDARG00000011583	4384	-7.83354	13.1536	12.2092	12.0626	12.1552
ENSDARG00000011594	2374	-8.71846	12.3026	13.0515	12.3255	12.6446
ENSDARG00000011597	3732	-8.06584	13.2529	13.3711	13.1033	13.1724
ENSDARG00000011600	6363	-7.29608	9.64523	9.46651	9.44865	9.64227
ENSDARG00000011602	5347	-7.54705	10.2211	9.90309	9.46621	10.0549
ENSDARG00000011605	3582	-8.12502	8.83646	9.03725	8.91465	9.06393
ENSDARG00000011609	3489	-8.16297	13.7386	13.2048	13.2558	13.1545
ENSDARG00000011611	2540	-8.62096	14.8465	14.9846	14.8402	14.913
ENSDARG00000011613	4813	-7.69885	15.2941	14.8894	14.7561	14.5664
ENSDARG00000011615	4828	-7.69436	11.0797	9.91873	10.0308	9.66477
ENSDARG00000011618	4920	-7.66713	11.2099	13.4659	11.1118	14.0563
ENSDARG00000011648	1231	-9.66595	15.441	16.1396	15.8169	15.9731
ENSDARG00000011652	2404	-8.70035	11.2565	12.0342	11.9653	11.6344
ENSDARG00000011661	2616	-8.57842	12.5318	12.8119	12.8399	12.913
ENSDARG00000011662	3603	-8.11659	14.0459	13.9804	13.8629	13.8919
ENSDARG00000011665	1871	-9.06197	18.263	17.6583	18.2199	17.7072
ENSDARG00000011672	6067	-7.3648	12.514	12.3025	12.1737	12.2209
ENSDARG00000011673	979	-9.9964	11.1187	10.7022	10.5642	11.0535
ENSDARG00000011683	2255	-8.79266	12.4849	12.9539	12.1638	13.0232
ENSDARG00000011693	718	-10.4437	15.5291	15.3317	16.2722	15.2228
ENSDARG00000011703	6571	-7.24967	8.65873	9.62492	8.43753	9.00837
ENSDARG00000011723	2077	-8.91128	11.0927	11.2427	10.8097	11.2604
ENSDARG00000011724	966	-10.0157	12.8834	12.7745	12.5205	12.481
ENSDARG00000011727	1581	-9.30495	12.24	11.8045	11.9386	12.0121
ENSDARG00000011740	3430	-8.18758	15.1309	15.1481	15.2417	15.0299
ENSDARG00000011743	4782	-7.70817	11.4683	11.6327	11.5496	11.575
ENSDARG00000011764	2666	-8.55111	12.8104	13.0988	12.7518	12.9286
ENSDARG00000011769	2093	-8.90021	11.5377	11.5324	11.2957	11.1263
ENSDARG00000011770	1877	-9.05736	13.8836	13.5927	13.8599	13.6682
ENSDARG00000011777	2674	-8.54678	14.7597	14.8142	14.7108	14.5325
ENSDARG00000011783	5371	-7.54059	13.5192	13.3482	13.2725	13.2922
ENSDARG00000011785	3049	-8.35745	9.99978	10.0676	9.27792	9.34611
ENSDARG00000011797	2981	-8.38999	10.9807	10.5569	10.4676	10.3929
ENSDARG00000011801	1246	-9.64848	10.8698	11.7325	11.0221	11.506
ENSDARG00000011809	4237	-7.88274	9.20853	10.3156	9.39933	9.64456
ENSDARG00000011818	1006	-9.95715	8.6383	9.83967	9.09549	9.51878
ENSDARG00000011819	8000	-6.96578	11.9151	12.0764	11.5238	11.7048
ENSDARG00000011821	3966	-7.9781	11.201	10.7771	10.6918	11.3739
ENSDARG00000011824	6064	-7.36551	12.9864	12.6831	12.5394	12.8739
ENSDARG00000011825	4677	-7.7402	10.149	10.7945	10.2716	10.4682
ENSDARG00000011837	2517	-8.63408	11.3698	11.6028	11.0633	11.0042
ENSDARG00000011841	515	-10.9231	18.2043	18.3856	18.5273	18.3567
ENSDARG00000011845	6699	-7.22184	11.0927	10.3082	10.8683	10.2218
ENSDARG00000011851	4578	-7.77107	11.5063	11.5064	11.2831	11.4147
ENSDARG00000011855	3194	-8.29042	9.14195	10.0058	9.5883	9.6454
ENSDARG00000011862	1844	-9.08295	-Inf	-Inf	-Inf	-Inf
ENSDARG00000011863	4239	-7.88206	11.7655	12.185	11.7988	11.7455
ENSDARG00000011869	2171	-8.84742	9.49756	11.0234	9.85108	11.2752
ENSDARG00000011870	2440	-8.6789	14.6513	14.827	14.5604	14.2139
ENSDARG00000011876	2724	-8.52006	13.2014	12.4839	12.8541	12.432
ENSDARG00000011879	3048	-8.35792	10.2353	10.4547	10.0175	9.33865
ENSDARG00000011885	1253	-9.6404	14.2703	14.3914	14.5377	14.3556
ENSDARG00000011890	2239	-8.80293	12.6647	13.5791	12.6839	13.5267
ENSDARG00000011897	3297	-8.24463	13.8681	13.653	13.7498	13.9394
ENSDARG00000011909	6521	-7.26069	11.7557	11.9572	11.6972	11.3311
ENSDARG00000011921	1663	-9.232	15.213	15.3043	15.312	15.2789
ENSDARG00000011925	2609	-8.58229	13.8646	13.8949	13.6808	13.9592
ENSDARG00000011926	1256	-9.63695	9.33719	10.0162	9.70007	10.2808
ENSDARG00000011929	2150	-8.86145	12.4806	11.6888	12.4744	11.4456
ENSDARG00000011932	6078	-7.36219	12.2627	12.5536	12.0458	12.2806
ENSDARG00000011934	2630	-8.57072	14.8123	15.1132	14.8376	15.1449
ENSDARG00000011941	5352	-7.54571	11.2485	10.7972	10.8799	10.7161
ENSDARG00000011945	5020	-7.6381	12.8631	12.7156	12.9279	12.9378
ENSDARG00000011948	6541	-7.25627	12.9156	12.9438	12.6178	12.6735
ENSDARG00000011956	1195	-9.70877	12.3587	12.9163	12.2258	12.6757
ENSDARG00000011958	3229	-8.2747	12.9434	13.5213	13.1602	13.177
ENSDARG00000011961	2711	-8.52696	12.3777	12.2191	12.5679	12.271
ENSDARG00000011973	2351	-8.73251	11.6985	11.4206	11.5763	11.5441
ENSDARG00000011983	2864	-8.44775	11.6398	10.6364	10.9481	10.9825
ENSDARG00000011999	776	-10.3317	11.7066	12.9945	12.4437	12.4757
ENSDARG00000012002	2972	-8.39435	12.0003	12.2425	12.0041	12.3761
ENSDARG00000012005	4760	-7.71482	12.6107	12.6818	12.8333	12.7998
ENSDARG00000012016	1232	-9.66478	13.7065	13.2669	13.4599	13.4323
ENSDARG00000012019	8785	-6.83074	8.77005	8.92435	8.25246	8.51048
ENSDARG00000012021	2797	-8.4819	12.5939	12.7949	12.6249	12.4837
ENSDARG00000012025	2476	-8.65777	13.4898	13.5044	13.3483	13.6734
ENSDARG00000012030	2719	-8.52271	9.48192	8.66193	9.15318	8.15702
ENSDARG00000012035	2121	-8.88104	12.6355	12.6838	12.4974	12.6603
ENSDARG00000012039	2767	-8.49746	12.267	12.2646	12.0125	11.9502
ENSDARG00000012040	5500	-7.50635	13.8036	13.6191	13.528	13.6528
ENSDARG00000012044	1708	-9.19348	11.4207	10.3916	11.0419	10.4442
ENSDARG00000012051	1058	-9.88444	11.8418	12.5329	12.0756	12.2981
ENSDARG00000012060	6644	-7.23373	7.78875	7.16795	7.39765	6.77893
ENSDARG00000012066	2383	-8.71301	16.9197	16.7514	16.858	16.9525
ENSDARG00000012071	3683	-8.0849	13.5069	13.0535	13.8737	13.2266
ENSDARG00000012072	1294	-9.59395	13.1575	12.8728	12.7517	13.1222
ENSDARG00000012073	4965	-7.65399	11.5132	12.5265	11.4516	11.6625
ENSDARG00000012076	974	-10.0038	8.81888	-Inf	7.07258	-Inf
ENSDARG00000012078	3053	-8.35556	13.5023	13.8624	13.8805	13.7727
ENSDARG00000012113	1028	-9.92594	12.0706	12.2013	11.6582	11.9073
ENSDARG00000012125	2457	-8.66889	-Inf	-Inf	-Inf	-Inf
ENSDARG00000012135	2170	-8.84809	11.76	12.0368	11.3229	11.9107
ENSDARG00000012137	2515	-8.63523	8.79792	7.16904	7.28582	7.8229
ENSDARG00000012138	1754	-9.15514	14.6219	14.0889	14.3675	14.0543
ENSDARG00000012140	2879	-8.44022	14.1664	14.3784	13.9946	14.0713
ENSDARG00000012141	3725	-8.06854	14.2902	14.1718	13.9244	13.985
ENSDARG00000012144	2078	-8.91059	14.5804	14.5118	14.8379	14.6402
ENSDARG00000012177	3449	-8.17961	10.0438	9.82176	9.80122	9.95327
ENSDARG00000012184	2269	-8.78373	10.6596	10.4162	10.2582	10.0913
ENSDARG00000012192	1942	-9.00824	14.0426	14.0775	14.1305	14.1887
ENSDARG00000012194	2459	-8.66771	13.2187	13.0152	13.0287	12.8707
ENSDARG00000012196	3837	-8.02581	9.65684	10.1097	9.53665	9.55279
ENSDARG00000012199	4618	-7.75852	12.9302	13.0789	12.8985	12.8821
ENSDARG00000012215	1696	-9.20365	12.8499	13.826	13.2923	13.4206
ENSDARG00000012219	2557	-8.61133	11.9783	12.2818	11.9282	12.1324
ENSDARG00000012222	1863	-9.06816	13.2431	13.7455	13.4646	13.6398
ENSDARG00000012234	2202	-8.82697	14.0167	14.4181	14.5303	14.2665
ENSDARG00000012244	2215	-8.81848	14.8325	14.7728	14.7144	14.7752
ENSDARG00000012247	2205	-8.82501	12.4905	12.0676	12.6785	12.2448
ENSDARG00000012248	4366	-7.83947	13.178	13.3955	13.473	13.4259
ENSDARG00000012249	882	-10.1469	11.8302	12.4648	12.1513	12.6204
ENSDARG00000012261	3380	-8.20876	14.065	14.415	14.1742	13.8954
ENSDARG00000012271	2251	-8.79522	12.4578	12.0364	12.2413	12.19
ENSDARG00000012274	1994	-8.97012	13.6276	13.8315	14.1436	13.7893
ENSDARG00000012275	1418	-9.46193	8.06492	7.99621	-Inf	7.83529
ENSDARG00000012295	1694	-9.20535	12.1429	12.8692	12.8714	12.6736
ENSDARG00000012306	5355	-7.5449	5.95164	7.22916	5.6473	7.12492
ENSDARG00000012314	4962	-7.65486	13.6403	13.4175	13.3127	13.1698
ENSDARG00000012325	1454	-9.42576	12.5328	12.8522	12.7408	12.7124
ENSDARG00000012340	3270	-8.25649	10.7698	10.6154	11.022	10.2532
ENSDARG00000012341	2668	-8.55003	16.116	15.8367	16.181	15.7669
ENSDARG00000012347	5801	-7.42948	7.86238	8.17596	7.50757	7.80408
ENSDARG00000012353	3232	-8.27336	9.69402	9.41332	9.85077	9.5416
ENSDARG00000012368	4300	-7.86145	10.8755	10.7112	10.2958	10.5243
ENSDARG00000012369	1785	-9.12986	12.6355	13.1959	12.5563	13.317
ENSDARG00000012378	2410	-8.69675	13.6614	13.8489	13.5172	13.6094
ENSDARG00000012381	2469	-8.66186	14.3307	12.8204	12.9156	12.8133
ENSDARG00000012387	2370	-8.7209	15.7268	15.6141	15.7614	15.5385
ENSDARG00000012388	1090	-9.84146	12.0699	10.7028	12.1311	10.5131
ENSDARG00000012389	8325	-6.90833	12.6918	12.9989	12.7062	12.5641
ENSDARG00000012390	2515	-8.63523	12.0165	12.0974	12.0093	12.05
ENSDARG00000012395	3141	-8.31456	11.7767	10.2016	9.90594	10.3213
ENSDARG00000012397	4163	-7.90816	9.8938	9.87825	9.5547	9.78261
ENSDARG00000012399	2365	-8.72394	15.0366	15.4362	15.1397	15.0368
ENSDARG00000012403	4165	-7.90747	11.6062	11.5427	11.0479	11.2548
ENSDARG00000012405	6021	-7.37578	17.6869	17.8341	17.9625	17.8269
ENSDARG00000012407	2473	-8.65952	13.3604	13.9012	13.555	13.934
ENSDARG00000012409	2750	-8.50635	10.7464	9.72643	9.71614	9.68105
ENSDARG00000012422	8425	-6.89111	11.6164	12.42	12.696	12.0123
ENSDARG00000012432	2069	-8.91685	13.8623	14.1481	13.766	14.0708
ENSDARG00000012435	1095	-9.83485	10.9672	10.6251	10.876	10.9182
ENSDARG00000012446	5414	-7.52909	6.67872	8.28462	7.19024	7.33807
ENSDARG00000012449	2241	-8.80164	9.10261	8.70569	8.13898	7.54103
ENSDARG00000012450	2205	-8.82501	13.5234	13.7168	13.9151	13.6794
ENSDARG00000012453	2038	-8.93863	11.7937	12.2367	11.866	12.1093
ENSDARG00000012458	2146	-8.86413	15.6566	15.3926	15.3232	15.5448
ENSDARG00000012460	2680	-8.54355	10.581	10.9507	10.8773	11.0107
ENSDARG00000012467	2475	-8.65836	15.4598	15.034	15.1381	15.0714
ENSDARG00000012468	2817	-8.47162	10.984	12.6527	11.4259	11.4827
ENSDARG00000012485	3030	-8.36647	9.78371	10.7202	10.1592	10.7535
ENSDARG00000012495	2248	-8.79714	13.6906	13.8507	13.618	13.5121
ENSDARG00000012499	6777	-7.20514	13.4151	11.2962	12.1041	11.3815
ENSDARG00000012505	3032	-8.36551	13.6361	13.7276	13.626	13.4226
ENSDARG00000012506	2492	-8.64848	11.5353	12.5859	12.1553	11.9024
ENSDARG00000012513	2568	-8.60514	16.9438	16.2909	16.415	16.5726
ENSDARG00000012519	9872	-6.66244	12.7779	12.9677	12.5587	12.5199
ENSDARG00000012534	2611	-8.58118	10.0269	8.40291	9.78859	8.17
ENSDARG00000012553	1843	-9.08373	14.3817	14.4348	14.5735	14.5105
ENSDARG00000012555	2559	-8.6102	10.6539	11.2196	10.2803	10.516
ENSDARG00000012563	1669	-9.2268	12.1977	12.796	12.8893	12.6312
ENSDARG00000012572	1453	-9.42675	13.0092	13.253	13.2867	13.1464
ENSDARG00000012574	6150	-7.3452	11.081	11.1651	10.7182	10.8304
ENSDARG00000012577	3108	-8.3298	14.1118	14.1851	13.8138	14.0677
ENSDARG00000012586	8531	-6.87307	11.2318	11.2655	11.2833	10.8341
ENSDARG00000012588	1996	-8.96867	12.0983	12.9411	12.3451	12.7237
ENSDARG00000012591	1251	-9.6427	15.0292	15.0489	14.9533	15.1541
ENSDARG00000012593	9767	-6.67787	15.5314	15.1854	15.8907	15.3437
ENSDARG00000012600	9433	-6.72807	10.8124	11.5873	10.2424	11.1485
ENSDARG00000012603	2028	-8.94573	14.9045	14.4839	14.8717	14.6908
ENSDARG00000012609	3907	-7.99972	6.80856	6.65977	5.77598	5.60692
ENSDARG00000012625	5150	-7.60121	11.7439	11.9391	11.4661	11.729
ENSDARG00000012627	1930	-9.01718	13.659	13.9142	13.5762	13.9699
ENSDARG00000012632	465	-11.0705	12.2055	12.3318	12.945	12.135
ENSDARG00000012642	4120	-7.92314	10.7708	10.9662	10.7626	10.4963
ENSDARG00000012649	1870	-9.06275	10.3105	10.2066	10.3399	10.0208
ENSDARG00000012656	4367	-7.83914	13.1785	13.4805	13.3837	13.2754
ENSDARG00000012667	5117	-7.61049	6.16149	-Inf	5.77677	6.08975
ENSDARG00000012671	3593	-8.1206	11.2789	11.4121	11.08	11.477
ENSDARG00000012672	1876	-9.05812	14.0137	14.2595	14.2358	14.2474
ENSDARG00000012674	2178	-8.84278	11.8046	11.9038	11.8971	12.0798
ENSDARG00000012682	3015	-8.37363	15.2592	15.2949	15.3076	15.121
ENSDARG00000012684	7375	-7.08314	10.9118	11.4608	10.6641	11.166
ENSDARG00000012688	1565	-9.31962	18.1108	17.738	18.0307	17.97
ENSDARG00000012694	5069	-7.62408	10.5103	8.04054	7.5674	7.81143
ENSDARG00000012718	2245	-8.79907	11.2701	12.288	11.4528	12.3308
ENSDARG00000012723	5160	-7.59841	13.5775	13.4597	13.4874	13.2989
ENSDARG00000012726	1418	-9.46193	10.4578	11.0592	10.8736	11.1002
ENSDARG00000012729	5157	-7.59925	13.8994	13.8266	13.9663	13.6798
ENSDARG00000012741	4194	-7.89746	13.0013	13.1907	12.5934	13.0221
ENSDARG00000012745	2043	-8.9351	11.9385	12.1593	12.35	11.9396
ENSDARG00000012747	2223	-8.81328	14.8583	15.0431	15.137	14.9789
ENSDARG00000012763	3734	-8.06506	11.6366	11.262	11.1988	11.2946
ENSDARG00000012776	4406	-7.82631	13.5173	13.0916	13.0525	12.981
ENSDARG00000012777	2628	-8.57182	14.9558	15.0903	14.9952	14.8176
ENSDARG00000012788	2763	-8.49955	11.1495	10.9398	10.9379	11.3934
ENSDARG00000012789	2995	-8.38323	13.7492	13.4867	13.422	13.4257
ENSDARG00000012790	1697	-9.2028	10.7213	10.9489	10.8484	10.8397
ENSDARG00000012796	2571	-8.60345	7.78169	8.34969	6.89753	8.30929
ENSDARG00000012801	7175	-7.12281	10.774	10.6924	11.39	10.5184
ENSDARG00000012816	1990	-8.97302	10.7015	11.4911	10.7577	11.0673
ENSDARG00000012818	2453	-8.67124	13.3584	13.3961	13.2998	13.3602
ENSDARG00000012820	3316	-8.23634	15.4466	15.2503	15.4789	15.1174
ENSDARG00000012823	3468	-8.17168	8.95668	8.65519	8.51504	8.2551
ENSDARG00000012824	3529	-8.14652	8.97303	9.60895	8.67387	9.22808
ENSDARG00000012827	2132	-8.87358	12.4519	12.7176	12.582	12.517
ENSDARG00000012840	2557	-8.61133	12.7006	13.3542	12.6984	13.0169
ENSDARG00000012848	2394	-8.70636	14.2494	14.5515	14.0119	14.4839
ENSDARG00000012860	3150	-8.31043	8.5327	9.36964	7.66053	9.7685
ENSDARG00000012866	4789	-7.70606	13.0054	13.3386	13.17	13.1856
ENSDARG00000012871	2193	-8.83288	15.3061	15.374	15.5074	15.4101
ENSDARG00000012874	1901	-9.03903	15.9966	15.7804	15.9888	15.85
ENSDARG00000012881	4203	-7.89436	11.4591	10.796	11.4634	10.5607
ENSDARG00000012887	2205	-8.82501	12.4561	12.8214	12.4131	12.6401
ENSDARG00000012892	1325	-9.55979	12.1321	12.6361	12.2843	12.4497
ENSDARG00000012896	2392	-8.70757	12.688	12.0103	12.1072	12.3809
ENSDARG00000012899	2000	-8.96578	12.6808	12.7545	12.7541	12.7171
ENSDARG00000012914	11922	-6.39023	13.8045	13.1387	13.0902	13.095
ENSDARG00000012915	2116	-8.88444	13.0289	13.0807	12.6481	13.1801
ENSDARG00000012927	1730	-9.17501	12.8159	13.6383	12.9556	13.4083
ENSDARG00000012929	2049	-8.93086	12.7825	12.9982	12.6517	12.5266
ENSDARG00000012932	1760	-9.15021	13.5553	13.9963	13.5019	13.6678
ENSDARG00000012942	3619	-8.11019	12.7604	13.2802	12.6936	13.1718
ENSDARG00000012945	2147	-8.86346	12.0268	12.3688	12.3904	12.4073
ENSDARG00000012946	2507	-8.63982	14.2438	14.2687	14.3282	14.3511
ENSDARG00000012947	1109	-9.81652	14.0059	14.3041	14.136	14.3726
ENSDARG00000012949	4212	-7.89128	10.285	10.0336	10.05	9.89001
ENSDARG00000012953	2005	-8.96218	14.369	14.3164	14.1962	14.2124
ENSDARG00000012968	4079	-7.93757	14.3675	13.8886	14.382	14.0148
ENSDARG00000012972	1098	-9.83091	20.0991	19.8732	20.4043	20.0906
ENSDARG00000012981	4138	-7.91685	14.9744	14.8404	14.6808	14.9234
ENSDARG00000012982	11440	-6.44977	11.5701	11.9601	11.3879	11.5459
ENSDARG00000012986	1978	-8.98174	9.73334	10.6508	9.36731	10.2207
ENSDARG00000012987	2403	-8.70095	16.0339	16.2312	16.339	16.0085
ENSDARG00000013000	6610	-7.24113	10.6796	10.2627	9.92892	9.74244
ENSDARG00000013004	3304	-8.24157	12.1663	12.0026	12.3273	12.1252
ENSDARG00000013006	3382	-8.20791	10.9955	11.1812	10.5706	10.8395
ENSDARG00000013009	2988	-8.3866	12.0248	12.3019	12.2757	12.3441
ENSDARG00000013016	2606	-8.58395	10.4968	10.619	10.3877	10.4707
ENSDARG00000013020	2639	-8.56579	-Inf	-Inf	-Inf	-Inf
ENSDARG00000013022	901	-10.1162	11.3337	-Inf	10.5904	10.9256
ENSDARG00000013023	2086	-8.90505	10.5788	10.7157	10.2901	10.5471
ENSDARG00000013024	4320	-7.85475	13.477	13.7861	13.4251	13.5452
ENSDARG00000013025	4069	-7.94111	12.3846	12.6436	12.1827	12.5302
ENSDARG00000013031	4595	-7.76572	13.6262	13.7998	13.6834	13.6026
ENSDARG00000013044	4448	-7.81263	13.4057	13.5632	13.5822	13.4396
ENSDARG00000013050	4779	-7.70908	8.03602	7.9668	7.82501	8.52768
ENSDARG00000013051	1421	-9.45888	11.9255	11.6171	11.7982	11.3868
ENSDARG00000013056	4977	-7.65051	10.072	9.55096	9.515	9.98102
ENSDARG00000013057	1790	-9.12582	7.11049	6.10065	6.60452	6.30387
ENSDARG00000013058	2907	-8.42625	12.5293	12.5959	12.4492	12.5741
ENSDARG00000013063	3397	-8.20152	11.6522	12.6957	11.9041	12.432
ENSDARG00000013072	2850	-8.45482	9.17189	8.95543	9.18956	8.72334
ENSDARG00000013075	1459	-9.4208	13.5851	13.8159	13.8105	13.6825
ENSDARG00000013076	2303	-8.76227	13.1867	13.8542	13.0559	13.7578
ENSDARG00000013078	3851	-8.02055	17.2133	16.9849	17.1812	16.9613
ENSDARG00000013079	3003	-8.37938	12.4646	12.7435	12.3605	12.237
ENSDARG00000013082	1911	-9.03146	13.3287	13.9787	13.5692	13.8925
ENSDARG00000013087	2356	-8.72944	12.821	12.1486	12.5842	12.2955
ENSDARG00000013095	3045	-8.35934	12.6315	12.9889	12.9667	12.6657
ENSDARG00000013110	3797	-8.04092	9.4617	9.45082	8.85273	9.19746
ENSDARG00000013117	3342	-8.22507	13.3662	13.6559	13.2199	13.6729
ENSDARG00000013122	3361	-8.21689	14.0591	13.188	13.8666	13.451
ENSDARG00000013125	2903	-8.42824	10.4691	10.4971	10.3918	9.81368
ENSDARG00000013128	1684	-9.21389	11.6073	11.7564	11.1533	11.5578
ENSDARG00000013134	5174	-7.5945	-Inf	-Inf	-Inf	-Inf
ENSDARG00000013144	2354	-8.73067	17.1441	16.411	17.4087	16.6271
ENSDARG00000013150	3457	-8.17626	12.5837	12.9563	12.6221	12.6149
ENSDARG00000013153	5215	-7.58312	11.2801	11.2253	10.9019	11.0964
ENSDARG00000013161	2233	-8.8068	14.9334	14.641	15.0502	14.8099
ENSDARG00000013168	6754	-7.21004	13.9615	13.2921	13.2153	13.6183
ENSDARG00000013174	1583	-9.30312	10.8219	10.9041	10.5035	9.73625
ENSDARG00000013207	5299	-7.56006	12.0776	11.5387	11.9223	11.3247
ENSDARG00000013221	7753	-7.01103	10.1983	9.6586	10.6393	9.76038
ENSDARG00000013222	6190	-7.33584	10.4675	10.5871	10.3925	10.3494
ENSDARG00000013224	3644	-8.10026	12.4726	12.3032	11.8191	12.1864
ENSDARG00000013236	1976	-8.9832	11.6769	12.6129	12.1508	11.7875
ENSDARG00000013240	2489	-8.65022	16.0438	14.7453	15.6933	14.8943
ENSDARG00000013245	1185	-9.7209	11.9082	12.131	11.6875	11.9713
ENSDARG00000013250	4189	-7.89918	14.6056	14.823	14.8558	14.3617
ENSDARG00000013252	3004	-8.3789	10.9482	10.5056	10.6916	10.7866
ENSDARG00000013266	2760	-8.50112	8.0593	8.41296	8.18693	8.79379
ENSDARG00000013274	3837	-8.02581	12.5729	12.87	13.0316	12.6881
ENSDARG00000013279	1831	-9.09315	12.4844	12.6617	12.1524	12.5168
ENSDARG00000013292	1154	-9.75914	-Inf	9.99596	-Inf	10.0632
ENSDARG00000013295	4145	-7.91441	8.82067	7.73536	8.38069	7.61978
ENSDARG00000013302	1636	-9.25561	11.6736	12.9683	12.4313	13.0845
ENSDARG00000013307	975	-10.0023	20.9405	20.6701	20.8332	20.82
ENSDARG00000013310	7847	-6.99364	11.1892	11.4375	10.7817	11.3642
ENSDARG00000013312	5084	-7.61982	9.87908	9.93404	9.25914	9.68864
ENSDARG00000013317	5843	-7.41907	10.8946	9.74305	11.3706	10.0424
ENSDARG00000013329	1650	-9.24332	12.7794	12.8917	12.8345	12.825
ENSDARG00000013333	1510	-9.37124	15.5008	15.9212	15.9234	15.8054
ENSDARG00000013335	2151	-8.86078	11.8197	11.5996	12.1412	11.7657
ENSDARG00000013343	10734	-6.54167	8.51618	8.34761	8.1533	8.39425
ENSDARG00000013346	5975	-7.38685	12.845	12.795	12.5753	12.7129
ENSDARG00000013351	3142	-8.3141	19.1317	19.1413	19.1644	18.9567
ENSDARG00000013360	7206	-7.11659	12.4258	12.0292	12.3083	12.3191
ENSDARG00000013371	1108	-9.81783	13.9157	13.7772	13.8826	13.8569
ENSDARG00000013379	4633	-7.75384	13.6196	13.7749	13.4946	13.4942
ENSDARG00000013382	1114	-9.81004	15.471	15.7053	15.6833	15.5893
ENSDARG00000013390	2357	-8.72883	10.7977	9.97878	11.1127	10.1415
ENSDARG00000013397	2965	-8.39775	12.6072	12.4307	12.5327	12.2407
ENSDARG00000013409	1325	-9.55979	12.9166	12.8513	12.7358	12.7276
ENSDARG00000013414	2723	-8.52059	9.74236	10.0463	9.62157	9.50423
ENSDARG00000013415	4956	-7.65661	16.5753	16.1038	16.0448	16.0825
ENSDARG00000013422	7465	-7.06564	9.20832	8.62801	8.73382	8.71259
ENSDARG00000013430	1744	-9.16338	18.2535	17.4297	18.2816	17.6326
ENSDARG00000013434	4394	-7.83025	12.1344	12.589	12.0725	12.2776
[truncated: 16,872 more rows]
