# Supplementary material for: Genetic mechanism underlying sexual plasticity and its association with colour patterning in zebrafish (Danio rerio)
Source: BMC Genomics. 2019 May 6;20:341. doi: 10.1186/s12864-019-5722-1 (PMC6503382; doi:10.1186/s12864-019-5722-1)
Supplement: Supplementary file 3 — Table S12. List of differentially expressed genes in male treatment fin vs. female treatment fin (MTF vs. FTF), which are used for gene set enrichment analysis (GSEA). Table S13. List of differentially expressed genes in male treatment gonad vs. female treatment gonad (MTG vs. FTG), which are used for gene set enrichment analysis (GSEA). Table S14. List of differentially expressed genes in overlapping between comparison groups, which are used for gene set enrichment analysis (GSEA). Table S15. Enriched pathways in male treatment fin vs. female treatment fin (MTF vs. FTF). Table S16. Enriched pathways in male treatment gonad vs. female treatment gonad (MTG vs. FTG). Table S17. Enriched pathways in overlapping between comparison groups . Table S18. Enriched GOs in male treatment fin vs. female treatment fin (MTF vs. FTF). Table S19. Enriched GOs in male treatment gonad vs. female treatment gonad (MTG vs. FTG). Table S20. Enriched GOs in overlapping between comparison groups. (XLSX 248 kb) [file 12864_2019_5722_MOESM3_ESM.xlsx]

## Sheet: TableS12_119genes
Gene_ID	log2FC_Fin_Control_(MCFvsFCF)	log2FC_Fin_Treatment_(MTFvsFTF)	FDR_Fin_Control	FDR_Fin_Treatment
ENSDARG00000059054	-1.61391	-3.5397	0.0599661	9.5061e-08
ENSDARG00000101479	-0.662752	-4.14632	1	1.41499e-05
ENSDARG00000053068	2.56222	4.56991	0.0398225	6.57508e-05
ENSDARG00000053091	-0.0912491	-2.62027	1	0.000161222
ENSDARG00000092730	1.12919	5.07821	0.935771	0.000222584
ENSDARG00000035438	-1.85799	-2.88771	0.0348548	0.000298594
ENSDARG00000007127	0.342053	1.83655	1	0.000315686
ENSDARG00000046098	0.94198	2.31163	0.971309	0.000759663
ENSDARG00000103025	0.907019	2.04817	0.852568	0.00104028
ENSDARG00000103492	-5.99875	-7.11212	0.0064659	0.00128618
ENSDARG00000041078	-0.608891	-1.65679	0.867297	0.0014364
ENSDARG00000103398	-2.10107	-2.4234	0.128534	0.00150951
ENSDARG00000104037	-5.1094	-5.92067	0.00911853	0.00152362
ENSDARG00000031683	4.19204	4.22047	0.0115828	0.00152362
ENSDARG00000031693	-4.36181	-6.94226	0.0134515	0.00152362
ENSDARG00000094561	-6.01111	-5.44491	0.015768	0.00152362
ENSDARG00000055751	3.48388	4.99035	0.0397677	0.00152362
ENSDARG00000062442	-5.97846	-6.80364	0.0567872	0.00152362
ENSDARG00000006137	-5.483	-6.64491	0.0599661	0.00152362
ENSDARG00000069230	-3.77155	-5.19972	0.0689849	0.00152362
ENSDARG00000030896	1.99067	3.0772	0.154914	0.00152362
ENSDARG00000091236	-2.20008	-4.09358	0.175609	0.00152362
ENSDARG00000016391	-1.61935	-2.72602	0.294543	0.00152362
ENSDARG00000021339	-1.84201	-6.19474	0.32891	0.00152362
ENSDARG00000043102	-0.888122	-2.04956	0.597105	0.00152362
ENSDARG00000003570	0.79434	1.80553	0.73699	0.00152362
ENSDARG00000037961	0.0946043	1.83469	1	0.00152362
ENSDARG00000058285	-0.567385	-2.69006	1	0.00152362
ENSDARG00000093303	-0.721517	-2.49648	1	0.00152362
ENSDARG00000056888	-5.54471	-6.55085	0.0074255	0.00161786
ENSDARG00000090237	6.89185	7.91967	0.0132294	0.00161786
ENSDARG00000007349	-5.59873	-6.06082	0.021457	0.00161786
ENSDARG00000004204	-4.41547	-6.90369	0.035211	0.00161786
ENSDARG00000104467	-0.388434	2.66303	1	0.00161786
ENSDARG00000103878	-4.97407	-6.51098	0.00943415	0.00163875
ENSDARG00000018491	1.10021	2.07207	0.395304	0.00168327
ENSDARG00000039682	-3.7189	-5.7156	0.0685017	0.00173891
ENSDARG00000038153	-5.05746	-9.32636	0.0572547	0.00176176
ENSDARG00000087144	-6.00013	-8.09498	0.113217	0.00176176
ENSDARG00000027070	0.715992	-3.14236	1	0.00176176
ENSDARG00000078440	-5.37676	-6.18803	0.0379126	0.00176254
ENSDARG00000089361	-2.64066	-5.10166	0.255103	0.00192355
ENSDARG00000092170	0.0932063	-2.9124	1	0.00198606
ENSDARG00000099607	5.08007	5.43274	0.0130503	0.00199526
ENSDARG00000068503	4.89992	5.76891	0.0199907	0.00199526
ENSDARG00000099315	1.41598	1.83613	0.0604522	0.00199526
ENSDARG00000053455	-6.29754	-5.69161	0.00535183	0.0022716
ENSDARG00000100292	-4.5212	-6.01634	0.0235193	0.00227362
ENSDARG00000097876	-4.17689	-4.06408	0.00822609	0.00229594
ENSDARG00000100960	-3.53999	-5.59837	0.143443	0.00232311
ENSDARG00000069815	-3.56833	-4.62685	0.0403955	0.00232433
ENSDARG00000043157	-4.74367	-6.88784	0.133999	0.00232433
ENSDARG00000006474	-3.81642	-6.81024	0.236078	0.00233271
ENSDARG00000103383	-4.90455	-5.60001	0.113181	0.00241858
ENSDARG00000041703	1.1739	2.48793	0.40439	0.00251755
ENSDARG00000060211	-5.72722	-5.87868	0.00711294	0.00256034
ENSDARG00000086956	7.80435	7.08598	0.00778394	0.00256034
ENSDARG00000054572	-6.57672	-6.3659	0.0135355	0.00256422
ENSDARG00000092090	7.26815	6.8614	0.0130503	0.00256494
ENSDARG00000097662	-5.35923	-5.52051	0.0205232	0.00256494
ENSDARG00000055739	-5.51404	-6.55271	0.0317588	0.00263089
ENSDARG00000058160	0.595404	-2.38492	0.999681	0.00264946
ENSDARG00000093353	7.48307	7.86097	0.00595264	0.00266975
ENSDARG00000093734	-8.2198	-6.81878	0.00778394	0.00266975
ENSDARG00000088895	5.17177	7.27482	0.0244494	0.00268737
ENSDARG00000094465	-7.08815	-5.79731	0.00582775	0.00271401
ENSDARG00000017355	-5.55307	-6.47726	0.00778394	0.00271401
ENSDARG00000068122	-4.42923	-5.02838	0.0321725	0.00271401
ENSDARG00000056374	-2.13426	-4.41167	0.598153	0.00271401
ENSDARG00000071555	0.679939	1.86666	0.94803	0.00271401
ENSDARG00000040890	0.393385	1.51235	1	0.00271401
ENSDARG00000075714	-4.79039	-6.40308	0.154914	0.0027845
ENSDARG00000100231	-2.51074	-4.53169	0.236961	0.00280103
ENSDARG00000000606	-3.37538	-4.2075	0.0317588	0.00285031
ENSDARG00000094965	0.60387	2.43296	1	0.00285031
ENSDARG00000100285	-6.1788	-6.31784	0.0167254	0.00285108
ENSDARG00000094960	5.90556	8.52159	0.0535977	0.00287162
ENSDARG00000060165	-3.9252	-5.0524	0.0553727	0.0029011
ENSDARG00000056077	-5.13839	-6.53148	0.0174597	0.00292504
ENSDARG00000104555	-0.370048	-1.91567	1	0.00292504
ENSDARG00000017188	8.32972	7.3972	0.00607399	0.0029621
ENSDARG00000098538	-0.0418857	-5.52184	1	0.0029621
ENSDARG00000079043	-3.17628	-5.38735	0.199633	0.003001
ENSDARG00000020133	3.35714	4.47485	0.0427556	0.00323048
ENSDARG00000042182	-4.40843	-5.26264	0.0340769	0.00327792
ENSDARG00000055655	7.60962	8.04447	0.005216	0.00340966
ENSDARG00000103545	-5.18797	-5.28331	0.061408	0.00342434
ENSDARG00000055901	0.299427	-2.21536	1	0.00345559
ENSDARG00000007207	1.65839	3.02532	0.33141	0.00362449
ENSDARG00000006292	-4.27454	-5.35527	0.0100696	0.00365142
ENSDARG00000037056	-5.67891	-6.15228	0.00879126	0.00365396
ENSDARG00000103639	-7.14885	-6.97903	0.0169628	0.00372656
ENSDARG00000041381	1.00775	2.23822	0.915565	0.00375641
ENSDARG00000002768	-1.7349	-2.36999	0.113217	0.00376149
ENSDARG00000107260	-6.14849	-7.31533	0.0344171	0.00380094
ENSDARG00000040944	-1.23764	-1.48008	0.0713165	0.00382174
ENSDARG00000054321	-5.1076	-6.66599	0.403317	0.00382661
ENSDARG00000010332	7.63657	7.79703	0.00514534	0.0038937
ENSDARG00000105779	-1.44025	-5.68273	0.853413	0.0038937
ENSDARG00000041300	-5.54882	-5.38274	0.0321705	0.00394106
ENSDARG00000069698	-4.5416	-6.67802	0.203135	0.00403877
ENSDARG00000020158	-5.04172	-5.28087	0.0246799	0.00415546
ENSDARG00000021697	-2.43145	-4.70927	0.308383	0.00415546
ENSDARG00000071679	0.315095	1.40314	1	0.00417682
ENSDARG00000033227	-2.53617	-2.85798	0.0460902	0.00418144
ENSDARG00000067606	-3.47169	-5.73599	0.20335	0.00438798
ENSDARG00000021462	-6.39605	-6.10544	0.00693349	0.0044159
ENSDARG00000000516	-4.2197	-5.26708	0.0243816	0.0044159
ENSDARG00000057064	-3.05814	-4.7324	0.11214	0.0044159
ENSDARG00000107916	-3.79139	-5.67623	0.186677	0.0044159
ENSDARG00000052188	-6.57511	-6.73511	0.0074255	0.00454526
ENSDARG00000093198	-2.36626	-5.58538	0.686547	0.00471621
ENSDARG00000067669	6.27017	5.84996	0.00778394	0.00471942
ENSDARG00000054313	6.65279	6.93519	0.00915223	0.00480146
ENSDARG00000070714	6.28008	6.57658	0.021457	0.00480146
ENSDARG00000016718	1.13904	3.14477	0.699958	0.00480146
ENSDARG00000094674	6.21544	7.1708	0.01069	0.00483203
ENSDARG00000006981	-2.89858	-4.49034	0.104643	0.00485617
ENSDARG00000100081	-6.89211	-7.49872	0.0142281	0.00495531

## Sheet: TableS13_762genes
Gene_ID	log2FC_Gonad_Control_(MCGvsFCG)	log2FC_Gonad_Treatment_(MTGvsFTG)	FDR_Gonad_Control	FDR_Gonad_Treatment
ENSDARG00000060350	-0.637894	-4.30547	0.458127	3.50023e-21
ENSDARG00000038868	2.59384	7.06408	0.0104175	5.46328e-19
ENSDARG00000105142	-1.09753	-2.466	0.00572782	3.4686e-17
ENSDARG00000087732	0.417173	3.41385	0.628338	8.74274e-14
ENSDARG00000105424	-0.906532	-2.45879	0.0486267	2.25421e-11
ENSDARG00000077648	-1.07421	-2.87291	0.0862804	2.74995e-11
ENSDARG00000034667	-1.33675	-2.65083	0.0321851	1.81172e-09
ENSDARG00000045147	-0.918527	-1.59463	0.000104405	3.80049e-09
ENSDARG00000074453	-0.948341	-1.64354	0.000123725	7.22479e-09
ENSDARG00000016699	1.05045	2.83842	0.129705	3.02733e-08
ENSDARG00000076239	-0.837664	-1.63619	0.0384596	5.23703e-08
ENSDARG00000089382	2.00572	2.95049	0.00982234	5.68664e-08
ENSDARG00000036073	-0.995961	-1.61523	8.15958e-05	5.99436e-08
ENSDARG00000057064	2.23759	3.42775	0.0239945	6.56689e-08
ENSDARG00000016718	-1.56376	-3.54422	0.0581877	1.49049e-07
ENSDARG00000017905	-0.945113	-1.44942	6.372e-05	1.49072e-07
ENSDARG00000045976	-0.90414	-1.47883	0.000666431	1.77785e-07
ENSDARG00000102249	-0.84584	-1.5479	0.00846366	2.01433e-07
ENSDARG00000104790	1.88027	3.07269	0.0156483	2.03834e-07
ENSDARG00000036995	1.02715	1.72176	0.0122859	2.31007e-07
ENSDARG00000044023	1.13496	3.28096	0.047524	2.44575e-07
ENSDARG00000073848	-0.992817	-1.59585	0.000205929	2.52129e-07
ENSDARG00000001889	1.04813	2.66905	0.0147015	3.55078e-07
ENSDARG00000078828	1.45557	3.02295	0.0227935	3.562e-07
ENSDARG00000037153	-0.926797	-1.51258	0.00299932	4.30396e-07
ENSDARG00000024940	-0.540197	-1.83385	0.106299	4.79145e-07
ENSDARG00000073893	-0.700504	-2.25246	0.244343	5.92583e-07
ENSDARG00000058946	-0.941925	-1.52222	0.00267424	6.18492e-07
ENSDARG00000103466	1.14833	2.89453	0.0439507	6.67337e-07
ENSDARG00000108876	1.32263	3.5078	0.0317835	6.79689e-07
ENSDARG00000075163	1.90038	2.48324	0.00695609	7.02888e-07
ENSDARG00000033804	-0.93488	-2.04072	0.0225417	7.77438e-07
ENSDARG00000060921	-0.884858	-1.647	0.00213725	8.18975e-07
ENSDARG00000040674	-0.781593	-1.51423	0.00416913	9.08197e-07
ENSDARG00000071139	1.61376	3.52127	0.00527569	9.29809e-07
ENSDARG00000017037	-0.901932	-1.37095	0.000295585	1.01421e-06
ENSDARG00000018263	1.3623	-2.89933	0.0860675	1.0478e-06
ENSDARG00000095464	1.02063	2.77454	0.0874494	1.16713e-06
ENSDARG00000041715	2.34568	5.24708	0.0144564	1.21951e-06
ENSDARG00000033666	-0.96231	-1.57269	0.00163388	1.28865e-06
ENSDARG00000071037	-0.997911	-1.40279	0.000132292	1.47005e-06
ENSDARG00000036147	-0.911714	-1.67641	0.0132541	1.75562e-06
ENSDARG00000042717	-0.953581	-1.30276	4.76429e-05	1.79602e-06
ENSDARG00000060442	-0.967336	-1.25933	1.5338e-05	1.80599e-06
ENSDARG00000052426	-1.33484	-2.21949	0.00515534	1.86973e-06
ENSDARG00000024847	1.98374	2.99686	0.00787782	1.88373e-06
ENSDARG00000053853	2.02973	-3.12552	0.0439285	2.20013e-06
ENSDARG00000018566	1.67698	4.64632	0.00669545	2.30336e-06
ENSDARG00000013961	-0.889345	-1.38423	0.0070372	2.55475e-06
ENSDARG00000059719	3.27159	5.45968	0.00633645	2.70724e-06
ENSDARG00000018285	-0.986532	-1.30424	0.000100182	2.81357e-06
ENSDARG00000103266	-0.606082	-1.91254	0.180099	2.96358e-06
ENSDARG00000101457	-1.25508	-2.06009	0.0217486	2.98066e-06
ENSDARG00000078164	-0.961162	-1.34445	0.000219703	3.4634e-06
ENSDARG00000070155	1.27268	2.40605	0.0115809	3.50056e-06
ENSDARG00000009783	-0.926531	-1.5037	0.00240977	3.73883e-06
ENSDARG00000014361	0.736313	2.22868	0.276279	4.29137e-06
ENSDARG00000005023	1.07042	1.98517	0.0089206	4.40749e-06
ENSDARG00000058454	0.721991	1.35231	0.00784353	4.81033e-06
ENSDARG00000004632	-0.86299	-1.3984	0.00135126	5.34096e-06
ENSDARG00000068602	-0.982042	-1.41335	6.6239e-05	5.73362e-06
ENSDARG00000100582	0.416262	-2.8358	0.612962	6.23688e-06
ENSDARG00000029045	-0.875125	-1.40995	0.00751381	6.61877e-06
ENSDARG00000057053	-0.959744	-1.29251	2.46841e-05	7.28798e-06
ENSDARG00000017988	1.26272	2.20161	0.021188	7.36789e-06
ENSDARG00000023394	-0.877078	-1.28925	0.000748397	8.44907e-06
ENSDARG00000009336	-0.591751	-1.36234	0.106937	8.99451e-06
ENSDARG00000042751	-0.992339	-1.2978	0.000337707	9.32682e-06
ENSDARG00000103665	-1.24673	-2.04111	0.00538202	9.45845e-06
ENSDARG00000007812	-0.811043	-1.34715	0.00377134	9.54918e-06
ENSDARG00000044039	-0.662518	-1.46429	0.0464024	9.58214e-06
ENSDARG00000014430	-0.893569	-1.38344	0.000610362	9.82986e-06
ENSDARG00000069855	-0.862877	-1.49144	0.0131874	1.02721e-05
ENSDARG00000027182	-0.959162	-1.30361	0.000379129	1.07799e-05
ENSDARG00000051710	2.56499	3.22297	0.00798293	1.0869e-05
ENSDARG00000102365	-0.914312	-1.28299	0.00156658	1.17104e-05
ENSDARG00000087933	-2.00842	-2.84405	0.0067394	1.21094e-05
ENSDARG00000024324	-0.896295	-1.19281	0.000279127	1.25335e-05
ENSDARG00000012244	-0.928337	-1.43683	0.000397594	1.26751e-05
ENSDARG00000045565	-0.964509	-1.36136	0.00192806	1.31079e-05
ENSDARG00000058352	-0.964084	-1.36486	0.000271305	1.36333e-05
ENSDARG00000057167	-0.917398	-1.3585	0.000457357	1.44124e-05
ENSDARG00000005927	-0.987438	-1.26859	8.06794e-05	1.44422e-05
ENSDARG00000079306	-0.951831	-1.36734	0.000179435	1.48297e-05
ENSDARG00000032010	-0.536833	-1.95757	0.289722	1.50805e-05
ENSDARG00000061737	-0.930191	-1.31173	0.000262361	1.52106e-05
ENSDARG00000068967	-0.980842	-2.01202	0.0071164	1.58063e-05
ENSDARG00000073970	-0.835312	-1.56566	0.00795716	1.67589e-05
ENSDARG00000057772	-0.917486	-1.57054	0.00192889	1.70993e-05
ENSDARG00000057676	-0.937585	-1.20759	0.00408812	1.72468e-05
ENSDARG00000077317	-0.838923	-1.48156	0.00174805	1.78846e-05
ENSDARG00000103203	-0.957839	-1.30399	0.00316085	1.82731e-05
ENSDARG00000041372	1.18646	1.7287	0.00787362	1.85501e-05
ENSDARG00000078386	-0.954003	-1.18034	0.000168316	1.85646e-05
ENSDARG00000039279	-0.759481	-1.20291	0.00216502	1.88702e-05
ENSDARG00000057911	-0.174218	2.61326	0.835398	1.93876e-05
ENSDARG00000017386	-1.24926	-2.19111	0.0177644	2.04859e-05
ENSDARG00000009754	-0.958484	-1.3506	0.000381116	2.25744e-05
ENSDARG00000023591	-0.685129	-1.3273	0.0126048	2.26244e-05
ENSDARG00000020442	-0.897172	-1.20644	0.000768289	2.31795e-05
ENSDARG00000102733	1.16599	2.32276	0.219345	2.54472e-05
ENSDARG00000101543	-0.81403	-1.33212	0.00620574	2.59747e-05
ENSDARG00000052907	-0.984771	-1.23938	0.000666038	2.7723e-05
ENSDARG00000079934	-0.982973	-1.39323	3.57151e-05	2.88843e-05
ENSDARG00000096725	-0.873885	-1.23666	0.00581993	2.92392e-05
ENSDARG00000006598	1.60064	2.21278	0.00989459	3.07921e-05
ENSDARG00000062450	-0.963018	-1.17959	6.42352e-05	3.1399e-05
ENSDARG00000040255	-0.753903	-1.51105	0.0930562	3.18025e-05
ENSDARG00000098753	-0.814886	-1.29301	0.00204787	3.19122e-05
ENSDARG00000057575	-1.01668	-2.21926	0.0198005	3.23657e-05
ENSDARG00000103915	-0.563477	-1.26555	0.0643611	3.28595e-05
ENSDARG00000012818	-0.963504	-1.11733	2.73212e-05	3.34925e-05
ENSDARG00000014522	1.37325	2.31142	0.00633095	3.35467e-05
ENSDARG00000032013	-0.969381	-1.12831	7.18925e-05	3.37565e-05
ENSDARG00000040248	-0.987375	-1.22807	8.27393e-05	3.44353e-05
ENSDARG00000099634	2.02273	2.58305	0.0216438	3.44851e-05
ENSDARG00000086579	-1.27696	-2.07211	0.00529462	3.63567e-05
ENSDARG00000075887	-0.98858	-1.57453	0.00574224	3.66203e-05
ENSDARG00000061504	-0.919692	-1.53583	0.00731565	3.68893e-05
ENSDARG00000045560	1.75074	3.88998	0.0335527	3.69268e-05
ENSDARG00000056184	-0.947094	-1.37323	0.0001122	3.78681e-05
ENSDARG00000042508	-0.995597	-1.54503	0.000493819	3.82116e-05
ENSDARG00000054814	-0.977195	-1.27406	0.000142842	3.96364e-05
ENSDARG00000062955	-0.175691	-1.42446	0.725034	4.0224e-05
ENSDARG00000018178	1.31579	2.19052	0.00614511	4.09276e-05
ENSDARG00000030064	-0.817397	-1.09416	0.00106307	4.13578e-05
ENSDARG00000088449	-0.789849	-1.16767	0.00600295	4.15881e-05
ENSDARG00000043334	-0.802541	-1.14671	0.00098145	4.17486e-05
ENSDARG00000052734	1.48289	2.55005	0.0351392	4.17507e-05
ENSDARG00000074554	-0.917891	-1.12401	0.00032854	4.27221e-05
ENSDARG00000061890	-0.723714	-1.30277	0.0235777	4.47053e-05
ENSDARG00000008014	-0.83979	-1.31436	0.00213881	4.50588e-05
ENSDARG00000095184	2.21605	2.97168	0.0106065	4.65266e-05
ENSDARG00000074930	1.30882	2.83152	0.0279514	4.87506e-05
ENSDARG00000042853	-0.937079	-1.20637	0.00104469	4.87706e-05
ENSDARG00000074624	-0.994603	-1.17488	8.25355e-05	5.05207e-05
ENSDARG00000052966	-0.983328	-1.16567	0.000269304	5.05596e-05
ENSDARG00000060362	-0.971241	-1.12061	1.65049e-05	5.14452e-05
ENSDARG00000093945	-0.728354	-1.19305	0.0467966	5.2256e-05
ENSDARG00000038305	-0.840139	-1.78206	0.0447636	5.26334e-05
ENSDARG00000040072	-0.544178	-1.13628	0.0946024	5.29681e-05
ENSDARG00000073724	-0.965856	-1.46339	0.000778342	5.48803e-05
ENSDARG00000098453	-0.918242	-1.06248	0.000119681	5.55548e-05
ENSDARG00000078328	-0.955674	-1.3225	0.000486688	6.23529e-05
ENSDARG00000000857	-0.945891	-1.18254	6.96422e-05	6.24271e-05
ENSDARG00000075030	-0.891197	-1.18174	0.000287884	6.35618e-05
ENSDARG00000098104	0.755577	2.14556	0.184722	6.44785e-05
ENSDARG00000103144	-0.796451	-1.63516	0.02388	6.44808e-05
ENSDARG00000038835	0.661414	1.1706	0.00973114	6.67225e-05
ENSDARG00000070097	-0.484133	-1.06993	0.126019	6.70715e-05
ENSDARG00000035751	-0.867173	-1.09673	0.000384676	6.86382e-05
ENSDARG00000088000	1.73821	2.59832	0.0059841	6.91095e-05
ENSDARG00000090489	0.938427	1.43039	0.00385294	6.91357e-05
ENSDARG00000101017	1.26808	2.62461	0.0210476	6.9391e-05
ENSDARG00000010021	-0.927726	-1.2593	0.00833737	7.01891e-05
ENSDARG00000062016	-0.92357	-1.12211	0.000106956	7.04027e-05
ENSDARG00000077090	-1.4769	-2.19869	0.00607708	7.15196e-05
ENSDARG00000045885	-0.936312	-1.48896	0.00130311	7.17096e-05
ENSDARG00000027187	-0.97673	-1.08706	2.34995e-05	7.24224e-05
ENSDARG00000094977	-0.686896	-1.28402	0.0092493	7.26689e-05
ENSDARG00000033899	-0.709435	-1.40418	0.0107176	7.27472e-05
ENSDARG00000015866	1.80551	4.71112	0.0483422	7.3095e-05
ENSDARG00000060725	-0.889197	-1.3016	0.0011362	7.4101e-05
ENSDARG00000011611	-0.851639	-1.05693	0.000293923	7.45354e-05
ENSDARG00000012144	-0.930922	-1.11298	0.000945471	7.46271e-05
ENSDARG00000078703	-0.98866	-1.26304	0.000991379	7.5734e-05
ENSDARG00000041723	0.726942	1.20456	0.0068992	7.60884e-05
ENSDARG00000039328	-0.6319	-1.22558	0.0144859	7.61766e-05
ENSDARG00000019223	-0.547327	-1.25619	0.0842648	7.62658e-05
ENSDARG00000071868	-0.917749	-1.39918	0.000789962	7.75835e-05
ENSDARG00000008020	-0.993975	-1.17323	0.000122674	7.83684e-05
ENSDARG00000022614	0.88881	1.28143	0.00142171	7.84901e-05
ENSDARG00000015314	-0.932193	-1.12392	0.000582688	8.27891e-05
ENSDARG00000035023	-0.817628	-1.48594	0.0262817	8.46375e-05
ENSDARG00000026224	-0.848574	-1.26465	0.00812759	8.51267e-05
ENSDARG00000020960	-0.908839	-1.28613	0.00418079	8.53764e-05
ENSDARG00000013295	-1.5591	-2.78575	0.00526387	8.5432e-05
ENSDARG00000044332	-0.883533	-1.09275	0.000307089	8.80496e-05
ENSDARG00000077054	0.978981	1.74198	0.057563	8.88174e-05
ENSDARG00000069090	-0.962205	-1.29277	0.00174009	8.90954e-05
ENSDARG00000092459	0.49219	2.92803	0.440986	9.02112e-05
ENSDARG00000014634	-0.741735	-1.10914	0.00152267	9.25181e-05
ENSDARG00000042245	2.46941	3.95477	0.00845771	9.34029e-05
ENSDARG00000031848	-1.28703	-2.06062	0.0183177	9.40847e-05
ENSDARG00000033662	-0.572194	-1.88315	0.405996	9.52197e-05
ENSDARG00000062558	-0.992301	-1.12649	2.52744e-05	9.76478e-05
ENSDARG00000054160	-1.0879	-3.18388	0.219529	0.000100001
ENSDARG00000101702	1.52647	2.47358	0.0235926	0.000100081
ENSDARG00000058159	-0.90346	-1.12785	0.000569014	0.000100562
ENSDARG00000008287	-0.805632	-1.16333	0.00428879	0.000101141
ENSDARG00000086075	-0.918499	-1.71621	0.0135082	0.000102925
ENSDARG00000046106	0.850513	1.04446	0.000626139	0.000103693
ENSDARG00000092967	0.990438	1.85478	0.0372423	0.000105502
ENSDARG00000012946	-0.940123	-1.09082	9.10679e-05	0.000105872
ENSDARG00000069056	-0.983438	-1.0684	1.51246e-05	0.000112559
ENSDARG00000078075	-0.882201	-1.08573	0.000191112	0.000113284
ENSDARG00000057484	-0.895045	-1.06327	0.000533985	0.000115987
ENSDARG00000038668	0.936079	1.71815	0.0730103	0.000116658
ENSDARG00000036135	-0.513623	-1.49336	0.153776	0.000118462
ENSDARG00000017687	-0.885956	-1.3573	0.00317052	0.000121073
ENSDARG00000093658	-0.691843	-1.17055	0.00520643	0.000123497
ENSDARG00000045414	0.393915	2.49991	0.557845	0.000125348
ENSDARG00000099954	-0.943335	-1.29756	0.000321981	0.000125445
ENSDARG00000090797	-1.15192	-1.81011	0.00846303	0.000128781
ENSDARG00000006915	-0.800235	-1.10423	0.000598308	0.000128848
ENSDARG00000045940	-0.927435	-1.0518	0.000178017	0.000131987
ENSDARG00000061208	-0.962872	-1.11391	4.51016e-05	0.000132175
ENSDARG00000089893	-0.861611	-1.59665	0.046263	0.000139557
ENSDARG00000033444	1.20755	1.88669	0.00945468	0.000139851
ENSDARG00000105370	-0.989128	-1.50385	0.0037595	0.000140743
ENSDARG00000093201	-1.14133	-1.67061	0.00954348	0.000140757
ENSDARG00000055076	-0.828193	-1.09229	0.000920748	0.000141363
ENSDARG00000009023	-0.89285	-1.16877	0.00055527	0.000146168
ENSDARG00000060383	-0.97537	-1.1521	0.000199106	0.000146633
ENSDARG00000043555	-0.614467	-1.01995	0.0117283	0.000149145
ENSDARG00000004891	-0.893636	-1.10481	0.000746183	0.000150163
ENSDARG00000039265	-0.668289	-1.37934	0.0468885	0.000150388
ENSDARG00000057986	-0.937815	-1.08453	6.19679e-05	0.000150479
ENSDARG00000096310	-0.889296	-1.28066	0.00550204	0.000153782
ENSDARG00000104066	-0.931724	-1.09556	0.000221752	0.000155229
ENSDARG00000076223	-0.530557	-1.26888	0.205724	0.000157427
ENSDARG00000063626	-0.883585	-1.3363	0.000335818	0.000161175
ENSDARG00000070985	0.91278	1.23311	0.0103496	0.000169968
ENSDARG00000062352	-0.516535	-1.21556	0.0584622	0.000172174
ENSDARG00000004726	-0.736801	-1.12104	0.00222278	0.000173517
ENSDARG00000093199	1.51264	2.54022	0.0199241	0.000176677
ENSDARG00000091602	-0.932476	-1.94608	0.0255745	0.000176895
ENSDARG00000056656	-0.884188	-1.44889	0.00603922	0.000177426
ENSDARG00000104119	-1.0211	-1.52266	0.00645806	0.000178007
ENSDARG00000030722	2.73664	5.98939	0.00511931	0.000183457
ENSDARG00000009401	1.18348	3.36101	0.0292619	0.000184999
ENSDARG00000038067	-0.874484	-1.44061	0.00906204	0.00018875
ENSDARG00000079280	-0.709642	-1.60352	0.165448	0.000191773
ENSDARG00000102449	1.14754	1.86968	0.00630292	0.000192735
ENSDARG00000024431	-1.12423	-1.82356	0.0057488	0.000194983
ENSDARG00000079932	-0.903578	-1.09524	0.002765	0.0001979
ENSDARG00000103684	-0.978291	-1.46288	0.00516199	0.000197998
ENSDARG00000089617	0.167817	2.73598	0.835217	0.000198632
ENSDARG00000062965	-0.661917	-1.25306	0.0113934	0.000199939
ENSDARG00000038537	-0.96784	-1.09461	3.72404e-05	0.000201206
ENSDARG00000090142	-1.05885	-1.65559	0.0219164	0.000202344
ENSDARG00000015474	-0.896999	-1.11146	0.000264554	0.00020266
ENSDARG00000102916	1.02353	1.79204	0.0214032	0.000202902
ENSDARG00000057577	-0.641758	-1.0713	0.00736269	0.000203239
ENSDARG00000100633	-0.76199	-1.13668	0.00205323	0.000204552
ENSDARG00000002877	-0.996871	-1.50413	0.000663464	0.000205855
ENSDARG00000074381	-0.808959	-1.29453	0.00513199	0.000206292
ENSDARG00000006385	-0.734935	-1.16571	0.007554	0.000206859
ENSDARG00000104292	1.85076	3.66706	0.0434505	0.000207086
ENSDARG00000017798	-0.928156	-1.98733	0.0380221	0.00020715
ENSDARG00000014259	-1.28321	-2.0756	0.00511769	0.000209736
ENSDARG00000010051	0.820151	1.1282	0.00145524	0.000213068
ENSDARG00000098821	-0.943266	-1.36678	0.0148028	0.000213765
ENSDARG00000020261	-0.937557	-1.10101	0.000789452	0.000221093
ENSDARG00000099177	-0.688303	-1.25931	0.0243352	0.000222958
ENSDARG00000035924	-0.896861	-1.03218	0.000157943	0.000223511
ENSDARG00000071272	-1.04611	-2.0086	0.0122145	0.00022653
ENSDARG00000063097	1.25113	1.7794	0.00858815	0.00022906
ENSDARG00000099712	1.52304	7.24111	0.152025	0.000232755
ENSDARG00000100479	1.70077	2.2192	0.0055299	0.000232817
ENSDARG00000003872	-0.905299	-1.38851	0.00156364	0.000234704
ENSDARG00000016516	0.943967	1.08876	0.000442605	0.000234835
ENSDARG00000006196	-0.792046	-1.13448	0.00112156	0.00023595
ENSDARG00000002362	-0.889622	-1.12653	0.000977662	0.000236216
ENSDARG00000061405	-1.49242	-2.05572	0.0061498	0.000238286
ENSDARG00000017422	-0.905455	-1.03465	0.00429898	0.000239979
ENSDARG00000001733	-0.886818	-1.2652	0.00763411	0.000241307
ENSDARG00000103837	1.26672	4.94866	0.199905	0.000242909
ENSDARG00000013128	-0.951653	-1.3706	0.00456099	0.000249377
ENSDARG00000075192	-0.800781	-1.02339	0.000694673	0.000250537
ENSDARG00000058178	-0.854553	-1.20951	0.00241641	0.000253636
ENSDARG00000102055	-0.846686	-1.07947	0.00337074	0.000260471
ENSDARG00000077227	-0.817977	-1.48235	0.0247521	0.000267074
ENSDARG00000078759	-0.878014	-1.27228	0.00132872	0.000268677
ENSDARG00000060911	-0.758727	-1.23109	0.00784075	0.000269584
ENSDARG00000067996	-0.946937	-1.02069	0.000130438	0.00027
ENSDARG00000045437	-0.966068	-1.15883	0.000174304	0.000270437
ENSDARG00000018738	-0.982156	-1.03903	3.78318e-05	0.000271082
ENSDARG00000071573	0.839305	1.39868	0.0445004	0.0002757
ENSDARG00000030583	-0.951112	-1.34315	0.00131819	0.00027976
ENSDARG00000005670	1.60357	2.42273	0.0290568	0.00028037
ENSDARG00000074695	-0.528225	-1.45326	0.147814	0.000280802
ENSDARG00000008153	-0.836914	-1.11012	0.00571673	0.000282354
ENSDARG00000071087	0.998438	1.3399	0.00210553	0.000282407
ENSDARG00000055536	0.550466	1.13247	0.0405426	0.000283295
ENSDARG00000106037	1.1116	1.9363	0.217709	0.000289588
ENSDARG00000035890	-0.590675	-1.12188	0.017293	0.000290708
ENSDARG00000104396	-0.683362	-1.27136	0.0150426	0.000294857
ENSDARG00000079860	-1.21199	-1.8526	0.00974327	0.000295564
ENSDARG00000035565	-0.939117	-1.04706	5.65805e-05	0.000295564
ENSDARG00000013655	-0.991767	-1.11489	0.000384084	0.000297436
ENSDARG00000007429	-0.987237	-1.12498	0.00032524	0.000298322
ENSDARG00000086112	-0.979959	-1.1041	8.53021e-05	0.000300294
ENSDARG00000057286	-0.386835	-1.13033	0.190045	0.000304042
ENSDARG00000039310	0.96129	1.41177	0.00565979	0.000305234
ENSDARG00000028322	-0.450015	-1.11191	0.148403	0.000306828
ENSDARG00000081270	0.667751	1.81251	0.30169	0.000310765
ENSDARG00000061400	-0.928023	-1.21413	0.000686562	0.000318015
ENSDARG00000011909	-1.26922	-2.08571	0.00667906	0.000319183
ENSDARG00000062592	1.04664	3.50726	0.189084	0.000322029
ENSDARG00000007244	-0.401155	-1.23918	0.217064	0.000324757
ENSDARG00000076974	-1.66706	-2.33059	0.0276085	0.000329024
ENSDARG00000021455	-0.865804	-1.33025	0.00595185	0.000331103
ENSDARG00000078468	1.10871	2.10284	0.042359	0.000335435
ENSDARG00000090544	-0.929118	-1.49986	0.00845463	0.000335683
ENSDARG00000008757	-0.94924	-1.02353	0.000160033	0.000337038
ENSDARG00000041170	-0.984265	-1.10955	5.90026e-05	0.000339582
ENSDARG00000043371	-0.990644	-1.09626	0.000382557	0.00033983
ENSDARG00000043275	0.773459	1.2605	0.0228569	0.000340943
ENSDARG00000038866	-0.850498	-1.36926	0.00554191	0.000341032
ENSDARG00000059812	-0.912385	-1.36861	0.00104496	0.000346395
ENSDARG00000051915	-1.01896	-2.05809	0.0285212	0.00034706
ENSDARG00000074332	-1.12425	-2.10804	0.00976671	0.000350921
ENSDARG00000015538	-0.989553	-1.10214	4.16692e-05	0.000353954
ENSDARG00000087962	0.943867	1.06568	0.000177959	0.000360312
ENSDARG00000062636	-0.984776	-1.22734	0.000237369	0.000361211
ENSDARG00000021895	-0.539206	-1.66243	0.301532	0.000361497
ENSDARG00000061752	-0.8444	-1.30765	0.0129787	0.00037029
ENSDARG00000099927	1.25331	1.93511	0.0194637	0.000371469
ENSDARG00000005578	-1.30493	2.23829	0.102673	0.000371746
ENSDARG00000044899	0.818556	1.11832	0.00409158	0.000372789
ENSDARG00000014790	0.489798	1.05006	0.0955506	0.000373814
ENSDARG00000074950	1.0717	1.78732	0.00516324	0.000375851
ENSDARG00000087657	0.931365	1.35661	0.0285077	0.00037687
ENSDARG00000063309	-0.820757	-1.09854	0.000727663	0.000378617
ENSDARG00000016745	-0.682246	-1.16623	0.0120419	0.000380135
ENSDARG00000022832	-0.974226	-1.23172	0.000493413	0.000381823
ENSDARG00000087074	-1.19423	-1.52649	0.00515772	0.000392551
ENSDARG00000086551	-1.31899	-1.8066	0.0119703	0.000398069
ENSDARG00000041665	-0.980393	-1.09849	0.000129115	0.000399348
ENSDARG00000025854	-0.933317	-1.03957	0.000227218	0.000399878
ENSDARG00000058328	0.485519	1.09059	0.156173	0.00040331
ENSDARG00000013965	-0.909894	-1.04551	0.000532165	0.000403769
ENSDARG00000008502	-0.904767	-1.09685	0.000374922	0.000409474
ENSDARG00000069085	-1.10413	-1.4929	0.00747886	0.000410955
ENSDARG00000063149	1.25135	2.36034	0.0137541	0.000423722
ENSDARG00000055092	-0.683504	-1.08769	0.00856326	0.000423955
ENSDARG00000015471	-0.645546	-1.10733	0.0124016	0.000429297
ENSDARG00000036371	-0.605445	2.09026	0.289176	0.000434495
ENSDARG00000103207	-0.916366	-1.14079	0.000113106	0.000434887
ENSDARG00000051853	-0.65865	-1.1488	0.0274507	0.000441838
ENSDARG00000019156	-0.987187	-1.08551	7.39787e-05	0.000444054
ENSDARG00000038693	-0.962079	-1.39525	0.00758642	0.00045065
ENSDARG00000039699	0.957652	1.20165	0.00134951	0.000461653
ENSDARG00000073997	-0.948337	-1.04436	0.000404891	0.000462838
ENSDARG00000098883	1.48923	3.63801	0.0275321	0.000469094
ENSDARG00000078733	1.03334	1.5407	0.0283043	0.000471059
ENSDARG00000037781	-0.53872	-1.00884	0.0679312	0.000473954
ENSDARG00000091418	-0.385538	-1.02563	0.13948	0.00048398
ENSDARG00000079313	-0.920954	-1.24325	0.00135833	0.000486523
ENSDARG00000091161	1.12519	2.14202	0.0178762	0.000487319
ENSDARG00000028559	-0.765952	-1.06751	0.00206028	0.000488625
ENSDARG00000055639	0.809041	1.01978	0.00224124	0.000502345
ENSDARG00000021097	-0.924003	-1.11567	0.000333829	0.000518728
ENSDARG00000058325	-0.738621	-1.09377	0.0040109	0.000518901
ENSDARG00000017004	-1.19481	-1.73208	0.00546765	0.000519818
ENSDARG00000068149	1.31002	1.8249	0.00708497	0.000523337
ENSDARG00000010482	2.1947	4.6339	0.0257354	0.000525285
ENSDARG00000063089	0.980089	1.94837	0.0538459	0.000533071
ENSDARG00000100084	-1.11771	-1.82572	0.0177734	0.000539562
ENSDARG00000000370	-1.20245	-1.54279	0.00660742	0.000546175
ENSDARG00000020621	-0.960608	-1.07078	0.000127546	0.000551159
ENSDARG00000056922	0.757301	1.86432	0.155871	0.000551159
ENSDARG00000009677	-0.989801	-1.26711	0.00146439	0.000555079
ENSDARG00000036257	-0.933895	-1.36921	0.000735662	0.00057234
ENSDARG00000032327	-0.763019	-1.444	0.0121522	0.000572478
ENSDARG00000039232	1.56862	1.94001	0.0134992	0.000572478
ENSDARG00000035389	-0.714946	-1.22154	0.007071	0.000575481
ENSDARG00000001993	1.27233	2.73969	0.00628432	0.000581091
ENSDARG00000010745	-0.788974	-1.2203	0.011895	0.000582289
ENSDARG00000103718	0.86032	1.00092	0.000455238	0.000584421
ENSDARG00000058801	-0.855673	-1.66386	0.0330739	0.000595575
ENSDARG00000100524	-0.762238	-1.40322	0.0279464	0.000596465
ENSDARG00000046072	-0.813875	-2.15835	0.142941	0.000610217
ENSDARG00000105412	-0.987159	-1.11605	0.00108695	0.000610878
ENSDARG00000011445	-0.831567	-1.51532	0.0768358	0.000611733
ENSDARG00000102421	-0.665443	-1.5389	0.162919	0.000619347
ENSDARG00000075974	-0.914556	-1.43484	0.0716154	0.000629369
ENSDARG00000040039	-0.981221	-1.31007	0.0115809	0.00063154
ENSDARG00000078313	-1.0271	-1.83914	0.0170453	0.000635529
ENSDARG00000099442	-0.999691	-1.76571	0.0525278	0.000636919
ENSDARG00000038306	-0.81579	-1.34389	0.00230577	0.00063849
ENSDARG00000044982	0.939605	1.97462	0.0586891	0.000640891
ENSDARG00000035326	-0.425462	-1.26502	0.258578	0.0006425
ENSDARG00000000563	1.89054	3.61924	0.00891893	0.000648746
ENSDARG00000106374	1.46017	2.20434	0.0106363	0.000654315
ENSDARG00000030665	-0.990379	-1.14655	2.72847e-05	0.000663573
ENSDARG00000057598	1.33261	2.15584	0.0100492	0.000665787
ENSDARG00000062948	-0.917704	-1.65873	0.018602	0.000665883
ENSDARG00000036415	-0.607949	-1.22458	0.0712368	0.000667072
ENSDARG00000043571	0.973767	1.03655	7.13343e-05	0.00066752
ENSDARG00000059244	-0.73282	-1.07316	0.00382027	0.000667932
ENSDARG00000031819	-0.9631	-1.135	0.0100322	0.000669763
ENSDARG00000013845	-0.280145	-1.26249	0.40017	0.000671538
ENSDARG00000004227	2.17541	2.49581	0.0131383	0.000672313
ENSDARG00000074150	0.178199	-5.69321	0.870227	0.000674274
ENSDARG00000041428	-0.998435	-1.08744	0.000183389	0.000675485
ENSDARG00000024827	-1.26101	-2.78521	0.0162991	0.000678249
ENSDARG00000092458	2.33999	4.26563	0.0110175	0.000678989
ENSDARG00000021466	-0.671997	-1.04483	0.00810494	0.000686135
ENSDARG00000005540	-0.931553	-1.29892	0.000906599	0.000696647
ENSDARG00000060885	-0.702363	-1.29522	0.0279367	0.000700772
ENSDARG00000069142	-0.914061	-1.00358	0.000373657	0.0007019
ENSDARG00000079665	-0.952929	-2.24607	0.04432	0.000726043
ENSDARG00000090447	-0.773967	-1.06122	0.00357007	0.000726516
ENSDARG00000015860	-1.02458	-1.30136	0.00660742	0.00073077
ENSDARG00000077791	-0.698081	-1.67952	0.071954	0.000746154
ENSDARG00000101561	-0.875411	-1.05421	0.000642066	0.000758982
ENSDARG00000060309	-1.37333	-1.84259	0.005139	0.000770362
ENSDARG00000035322	1.53133	3.47024	0.0901282	0.000775993
ENSDARG00000063631	-1.32041	-2.3191	0.0197787	0.000791343
ENSDARG00000098233	-0.994774	-1.6915	0.0128375	0.000793207
ENSDARG00000108231	-0.956742	-1.87092	0.0907451	0.000793966
ENSDARG00000029692	-0.766376	-1.29442	0.0449509	0.000795538
ENSDARG00000026499	1.00822	1.99037	0.029591	0.000801137
ENSDARG00000088362	1.16172	1.99063	0.0187631	0.000801848
ENSDARG00000099840	-0.881502	-1.25002	0.00984504	0.000803152
ENSDARG00000014373	0.774304	1.12562	0.00338864	0.000809647
ENSDARG00000036473	-0.971389	-1.23899	0.00211939	0.0008108
ENSDARG00000077114	-0.850572	-1.24552	0.00708489	0.000828101
ENSDARG00000054003	1.38264	2.49197	0.0516192	0.00082917
ENSDARG00000074548	-0.986831	-1.2988	0.00151509	0.000832438
ENSDARG00000059770	-0.666672	-1.02696	0.0100236	0.000852218
ENSDARG00000009851	-0.90766	-1.41791	0.010806	0.000864506
ENSDARG00000061373	-1.11641	-1.49592	0.00727566	0.000866332
ENSDARG00000071203	-0.929517	-1.15232	0.0132106	0.000871276
ENSDARG00000099973	-0.835924	-1.18636	0.00345214	0.000871692
ENSDARG00000078696	0.400074	3.15524	0.621706	0.000875537
ENSDARG00000103969	1.21589	3.70039	0.0911614	0.000886923
ENSDARG00000067517	0.934882	1.29236	0.00867498	0.000888793
ENSDARG00000077656	-1.18126	-1.86449	0.022009	0.000902489
ENSDARG00000063711	-0.480956	-1.3319	0.150507	0.000905235
ENSDARG00000091001	0.373851	1.10061	0.162508	0.000907013
ENSDARG00000097275	1.55794	2.17128	0.0333336	0.000909358
ENSDARG00000103923	-0.919469	-1.60105	0.0444913	0.000911869
ENSDARG00000063145	0.915805	1.19319	0.00137192	0.000923892
ENSDARG00000005500	0.584621	1.06768	0.0428274	0.000946506
ENSDARG00000063466	-0.894267	-1.05842	0.000329591	0.000952774
ENSDARG00000007412	1.3707	2.08706	0.0170729	0.000953144
ENSDARG00000102127	-0.742202	-1.4844	0.0696973	0.000960095
ENSDARG00000007990	1.63225	-1.5861	0.0368924	0.000970603
ENSDARG00000074889	-0.746716	-1.39466	0.0481876	0.000974165
ENSDARG00000074379	-0.950637	-1.15839	0.00093291	0.000977823
ENSDARG00000055569	-0.554662	-1.17521	0.0970352	0.00100457
ENSDARG00000036168	1.14219	2.31828	0.0491162	0.00100746
ENSDARG00000100072	0.764847	1.09192	0.00770976	0.00100943
ENSDARG00000074238	-1.10347	-1.67841	0.00890591	0.00101557
ENSDARG00000100894	-0.885277	-1.67863	0.0292622	0.00102191
ENSDARG00000037954	1.02955	2.95637	0.195549	0.00102291
ENSDARG00000063910	0.959107	1.54979	0.00538821	0.0010306
ENSDARG00000077983	0.689277	1.27851	0.107926	0.00103916
ENSDARG00000101482	-0.865384	-1.30028	0.0170455	0.00103922
ENSDARG00000030765	-0.363841	-1.29031	0.390057	0.00103922
ENSDARG00000043746	-0.993212	-1.53978	0.0404128	0.00104139
ENSDARG00000073917	-0.974601	-1.23307	0.00286354	0.00104164
ENSDARG00000060480	-1.37338	-1.64971	0.00585801	0.00104955
ENSDARG00000003098	-0.692881	-1.03574	0.00867409	0.00105489
ENSDARG00000004680	0.754239	1.02569	0.00216012	0.00105836
ENSDARG00000076179	-0.591318	-1.21768	0.080773	0.0010592
ENSDARG00000086877	1.25374	1.62241	0.00608189	0.00106113
ENSDARG00000063576	-1.04623	-1.55398	0.0178881	0.00106141
ENSDARG00000020771	1.1881	1.85543	0.120712	0.0010716
ENSDARG00000092394	-0.52536	-1.06285	0.0558009	0.00108051
ENSDARG00000098780	0.496964	1.1134	0.148069	0.00108515
ENSDARG00000052827	-0.951848	-1.04127	0.000153604	0.00109803
ENSDARG00000073711	1.60276	1.99686	0.00966093	0.00112628
ENSDARG00000044327	-0.839161	-1.11259	0.0047054	0.00113648
ENSDARG00000030972	-0.90733	-1.10752	0.0012965	0.00116032
ENSDARG00000078348	-1.03445	-1.7299	0.00888596	0.00117018
ENSDARG00000092290	-0.7966	-1.27751	0.00649732	0.00117469
ENSDARG00000069378	-0.95195	-1.23978	0.00416902	0.00117876
ENSDARG00000062476	-0.707682	-1.09084	0.0144149	0.00119829
ENSDARG00000027087	-1.23106	-1.92901	0.0240133	0.00121947
ENSDARG00000086881	-0.960098	-2.08397	0.00966433	0.00122758
ENSDARG00000005274	-1.23364	-1.46221	0.00761987	0.00123182
ENSDARG00000057918	-0.699662	-1.42687	0.0581525	0.00124887
ENSDARG00000100186	-0.739471	-1.06634	0.00998363	0.00126046
ENSDARG00000059794	-0.9819	-1.41817	0.00319548	0.00126982
ENSDARG00000009209	-0.48199	-1.01306	0.0776116	0.00127045
ENSDARG00000031346	-0.94239	-1.01708	0.000236464	0.00127492
ENSDARG00000006678	-1.06598	-1.61742	0.0189707	0.00127728
ENSDARG00000089844	-0.476647	-1.39047	0.289467	0.00129044
ENSDARG00000038133	-0.979866	-1.11152	0.00249732	0.0013006
ENSDARG00000086458	-0.932275	-1.019	0.000152608	0.00130586
ENSDARG00000090679	-0.949853	-1.45159	0.0351324	0.00130888
ENSDARG00000103320	-0.692781	-1.21433	0.0190116	0.00130932
ENSDARG00000070494	1.0533	1.22273	0.00768249	0.00130932
ENSDARG00000090503	1.06917	1.42891	0.0108127	0.00131286
ENSDARG00000079854	-0.935973	-1.14322	0.000826843	0.0013173
ENSDARG00000016038	-0.963519	-1.2182	0.00209455	0.0013241
ENSDARG00000054063	-0.659135	-1.00207	0.0330426	0.00133316
ENSDARG00000029612	-0.87975	-1.04117	0.00168274	0.00133548
ENSDARG00000086481	-0.622413	-1.16987	0.0679655	0.00133548
ENSDARG00000021924	1.45021	1.67642	0.00875942	0.00134287
ENSDARG00000094003	1.23585	1.76166	0.00801041	0.00135158
ENSDARG00000062049	-0.0692124	-1.15094	0.882184	0.00136334
ENSDARG00000062381	-0.668672	-1.04323	0.020394	0.00137486
ENSDARG00000074275	-1.12239	-1.69107	0.0171507	0.00138078
ENSDARG00000086336	-0.985746	-1.14641	0.000797919	0.0013882
ENSDARG00000105401	-0.917676	-1.24805	0.0129176	0.0013882
ENSDARG00000105562	1.84317	1.68133	0.00619615	0.00139313
ENSDARG00000070843	0.684602	1.39234	0.079337	0.00139669
ENSDARG00000010816	-0.840457	-1.77408	0.0851264	0.00139752
ENSDARG00000103688	-0.706072	-1.33436	0.0660193	0.00140765
ENSDARG00000042667	1.4228	2.33617	0.0120449	0.00141642
ENSDARG00000100658	0.720525	1.62632	0.0938141	0.00142404
ENSDARG00000042126	-1.02092	-1.40376	0.00855669	0.0014279
ENSDARG00000090634	0.88973	1.14558	0.00397822	0.00143555
ENSDARG00000076221	0.838277	1.67756	0.0744426	0.00143962
ENSDARG00000098650	-0.746114	-1.60979	0.0747619	0.00144284
ENSDARG00000078109	-0.803339	-1.03832	0.00238264	0.00144585
ENSDARG00000043281	-0.610644	-1.46806	0.185217	0.00144585
ENSDARG00000073847	-0.846595	-1.02189	0.00439147	0.00146459
ENSDARG00000093570	-1.23222	-1.88944	0.0236689	0.00147298
ENSDARG00000070485	0.748537	1.1498	0.0327694	0.00148707
ENSDARG00000070568	-0.909565	-1.39131	0.00877947	0.00150012
ENSDARG00000058461	-0.789334	-1.09778	0.0109984	0.00151989
ENSDARG00000039649	0.834107	1.14625	0.014153	0.00154436
ENSDARG00000077686	-0.629167	-1.46533	0.135474	0.00157403
ENSDARG00000062986	-0.950595	-1.14233	0.00744237	0.00158756
ENSDARG00000104043	1.04648	1.2769	0.0140607	0.00159035
ENSDARG00000055839	0.847588	1.15277	0.00381292	0.00160499
ENSDARG00000090145	-1.40478	-1.98566	0.00615801	0.00160682
ENSDARG00000042637	-0.73539	-1.10675	0.0333143	0.00160913
ENSDARG00000070116	1.17956	1.3498	0.028318	0.00160932
ENSDARG00000045888	-0.76947	-1.01694	0.00926224	0.00162831
ENSDARG00000075818	1.99466	2.07227	0.00847265	0.00163009
ENSDARG00000045331	-0.785532	-1.22612	0.00961201	0.00163163
ENSDARG00000103399	-0.943079	-1.20051	0.0146139	0.00163749
ENSDARG00000063003	-0.937517	-1.14568	0.00491503	0.00165921
ENSDARG00000099979	1.57792	2.03352	0.013466	0.00166769
ENSDARG00000061013	-0.680847	-1.03519	0.00651386	0.00169347
ENSDARG00000069266	-0.929549	-1.43062	0.00787425	0.00170941
ENSDARG00000074225	-0.585541	-1.18298	0.0744074	0.00172177
ENSDARG00000010181	-0.972462	-1.39892	0.0205716	0.0017282
ENSDARG00000056015	1.17657	-2.10413	0.115849	0.00173611
ENSDARG00000057143	1.36575	2.77968	0.049136	0.00174447
ENSDARG00000040041	-0.909889	-1.00062	0.000789552	0.0017525
ENSDARG00000106081	-1.05871	-2.13777	0.058451	0.00175567
ENSDARG00000015917	-0.735999	-1.03789	0.00654737	0.00175644
ENSDARG00000104441	1.22211	4.39856	0.186529	0.0017569
ENSDARG00000011693	0.526147	3.06652	0.600542	0.00175944
ENSDARG00000074638	1.08375	1.98373	0.0157312	0.0017625
ENSDARG00000079457	-0.879634	-1.12894	0.00216236	0.00176507
ENSDARG00000079009	-0.417851	-1.73042	0.587612	0.00176762
ENSDARG00000105288	-0.957068	-1.31104	0.000285944	0.00179201
ENSDARG00000024209	-0.786727	-1.09318	0.00217415	0.00179251
ENSDARG00000068152	-0.960167	-1.28238	0.0105859	0.00179301
ENSDARG00000068258	-0.821959	-1.29584	0.0421374	0.00180737
ENSDARG00000042839	-0.936521	-1.20766	0.00278958	0.00182219
ENSDARG00000079564	1.15688	4.54317	0.162881	0.0018322
ENSDARG00000060510	-0.80346	-1.01793	0.00218581	0.00183697
ENSDARG00000018111	0.908977	1.17591	0.0254191	0.00183697
ENSDARG00000056378	-0.791052	-1.18102	0.0505686	0.00187773
ENSDARG00000027461	-0.882257	-1.07015	0.000362583	0.00188975
ENSDARG00000077304	-0.683513	-1.37423	0.0737854	0.0019073
ENSDARG00000012656	-0.861311	-1.36464	0.0238672	0.00190797
ENSDARG00000074758	-0.65847	-1.10004	0.024757	0.00191508
ENSDARG00000067832	-0.668965	-1.3874	0.0749757	0.00191761
ENSDARG00000055070	-0.816191	-1.23723	0.025894	0.0019312
ENSDARG00000052626	-3.25093	-6.80335	0.00739361	0.00195378
ENSDARG00000095191	-0.62223	-1.72321	0.294108	0.00196072
ENSDARG00000031776	-0.922483	-1.04386	0.0046772	0.0019616
ENSDARG00000101710	-0.883616	-1.49519	0.0108669	0.00196842
ENSDARG00000094018	-0.765733	-1.219	0.0191683	0.00197161
ENSDARG00000017444	0.745265	1.54231	0.114831	0.00198154
ENSDARG00000043031	-0.971758	-1.15949	0.00112644	0.00198182
ENSDARG00000021380	-0.967519	-1.23578	0.0110907	0.00198317
ENSDARG00000026986	-1.10926	-1.42859	0.00601574	0.00199084
ENSDARG00000056862	-0.69987	-1.15039	0.0350828	0.00199125
ENSDARG00000061159	-0.801217	-1.61284	0.0268773	0.00201268
ENSDARG00000052129	-1.26981	-1.63158	0.00831625	0.00205225
ENSDARG00000102415	1.51544	2.42023	0.0133682	0.00206659
ENSDARG00000026024	-0.715116	-1.10803	0.0196894	0.00207055
ENSDARG00000077546	-0.790216	-1.15091	0.00676431	0.00209652
ENSDARG00000023203	0.806057	2.27505	0.479583	0.00212042
ENSDARG00000087749	-0.832566	-1.4774	0.0182205	0.00215608
ENSDARG00000025824	-0.751638	-1.10923	0.0143906	0.0021992
ENSDARG00000042535	1.20725	3.11025	0.143016	0.00219978
ENSDARG00000061786	-0.805843	-1.09864	0.024336	0.0022043
ENSDARG00000037069	1.09751	1.74976	0.030949	0.00221306
ENSDARG00000104208	1.51678	1.96393	0.0196972	0.00222318
ENSDARG00000069450	1.59157	2.5494	0.026727	0.00224063
ENSDARG00000037874	-1.34635	-1.6727	0.00756227	0.00225028
ENSDARG00000077943	-0.975896	-1.18688	0.000800824	0.00230964
ENSDARG00000039378	0.829782	1.22978	0.00940434	0.00231425
ENSDARG00000069433	-0.704115	-1.07684	0.012574	0.00234107
ENSDARG00000039203	0.959406	1.15354	0.000990938	0.00234528
ENSDARG00000102987	-0.512483	-1.02995	0.0620805	0.00236629
ENSDARG00000022000	-0.574838	-1.19254	0.151489	0.00238693
ENSDARG00000010752	-0.805432	-1.06567	0.0103421	0.00239181
ENSDARG00000032277	-0.920481	-1.2878	0.0111028	0.00240601
ENSDARG00000033754	-0.702107	-1.00267	0.00598606	0.00241196
ENSDARG00000030781	-0.647244	-1.10715	0.0307978	0.00243399
ENSDARG00000104874	-0.751551	-1.42591	0.0777302	0.0024438
ENSDARG00000078355	-0.830116	-1.28166	0.00658731	0.00245532
ENSDARG00000098897	-0.879026	-1.22142	0.00561453	0.00246562
ENSDARG00000098374	-1.10758	-1.69307	0.0081615	0.0024669
ENSDARG00000003732	0.808046	2.18396	0.28892	0.00249354
ENSDARG00000039729	-0.629427	-1.34555	0.0518415	0.00250149
ENSDARG00000045465	-0.949786	-1.1811	0.0029326	0.0025024
ENSDARG00000078433	0.980986	1.02225	0.00281507	0.00251779
ENSDARG00000053124	1.79414	1.97904	0.00577684	0.00252984
ENSDARG00000008203	-2.70294	-3.41159	0.00898204	0.00254272
ENSDARG00000067848	1.21695	2.54241	0.185819	0.0025475
ENSDARG00000100513	0.729268	1.06942	0.040996	0.00254771
ENSDARG00000091692	1.40689	1.98513	0.0119311	0.00255906
ENSDARG00000077530	-0.802843	-1.41473	0.0151701	0.00256308
ENSDARG00000090473	0.210814	2.19385	0.825974	0.00256394
ENSDARG00000096037	-1.32456	-1.76314	0.0176745	0.00256812
ENSDARG00000061691	-0.793863	-1.00924	0.00260132	0.00257698
ENSDARG00000073718	-0.419147	-1.13902	0.198304	0.00257711
ENSDARG00000029609	-0.799646	-1.06706	0.0175226	0.00257921
ENSDARG00000089259	0.657124	1.82929	0.321019	0.00260328
ENSDARG00000017446	1.24866	1.56645	0.0175	0.00260828
ENSDARG00000061030	-1.19326	-1.80265	0.0292203	0.00261485
ENSDARG00000099842	1.8502	2.96023	0.0431259	0.0026153
ENSDARG00000097819	-0.899392	-1.50348	0.012286	0.00262022
ENSDARG00000006038	-0.947281	-1.0009	0.00052994	0.00263236
ENSDARG00000075362	-0.827456	-1.25632	0.0189501	0.00263717
ENSDARG00000045160	-0.77837	-1.09725	0.031874	0.002644
ENSDARG00000077309	1.39744	1.76526	0.0434537	0.00264564
ENSDARG00000054055	0.192381	2.11854	0.67812	0.00264761
ENSDARG00000062721	0.973851	1.64244	0.107039	0.00265205
ENSDARG00000077590	1.65849	2.76779	0.0127414	0.00265622
ENSDARG00000057751	-0.943424	-1.18837	0.00564802	0.00266945
ENSDARG00000018181	-0.863858	-1.10585	0.0101371	0.00269112
ENSDARG00000045822	-0.0582559	3.17869	0.971642	0.00269299
ENSDARG00000057940	-0.469844	-1.12564	0.142001	0.00269629
ENSDARG00000007219	0.809405	1.25809	0.0550108	0.00269958
ENSDARG00000094693	0.864065	2.81237	0.274453	0.00270213
ENSDARG00000030173	-0.894413	-1.11624	0.00280713	0.00271133
ENSDARG00000104128	-0.538452	-1.03757	0.0982394	0.0027139
ENSDARG00000033965	-0.916432	-1.08016	0.000203417	0.00271779
ENSDARG00000075954	0.975994	1.54745	0.0407723	0.00274705
ENSDARG00000098296	0.0185783	-1.30075	0.978419	0.00278574
ENSDARG00000088764	1.18543	1.44895	0.0101693	0.00279927
ENSDARG00000074628	-0.0207128	-1.44691	0.976208	0.00281056
ENSDARG00000011609	-0.928324	-1.21403	0.000493484	0.00282134
ENSDARG00000028800	-1.08477	-1.55469	0.0304633	0.00285382
ENSDARG00000090268	0.0735359	2.51969	0.953209	0.00285382
ENSDARG00000060500	-0.72524	-1.1576	0.0358233	0.00286364
ENSDARG00000007823	-0.432436	-1.2826	0.222212	0.00288853
ENSDARG00000070957	-0.533296	-1.17238	0.110641	0.00290021
ENSDARG00000099015	-0.910694	-1.19489	0.029191	0.00292191
ENSDARG00000099921	-0.80383	-1.02991	0.00669353	0.00294165
ENSDARG00000108979	-1.48111	-1.56478	0.00817763	0.00294488
ENSDARG00000031632	-0.949687	-1.05624	0.00199202	0.00295402
ENSDARG00000100544	-1.08929	-1.69188	0.0188209	0.00296133
ENSDARG00000103063	1.4748	1.91324	0.00707175	0.00297618
ENSDARG00000098892	1.35539	1.97594	0.0144024	0.00304134
ENSDARG00000093440	0.608979	1.48199	0.229672	0.00304271
ENSDARG00000070735	-1.60499	-1.87767	0.0057589	0.00305559
ENSDARG00000040911	-1.53541	-2.00747	0.0248586	0.0030718
ENSDARG00000098324	0.978521	1.72164	0.119648	0.0030718
ENSDARG00000093628	0.0119871	2.09577	0.989321	0.00308753
ENSDARG00000086326	-1.00769	-2.03124	0.120452	0.00317439
ENSDARG00000033852	-0.990206	-1.08697	0.00021065	0.00324289
ENSDARG00000098224	0.907821	1.08842	0.000227971	0.00324871
ENSDARG00000104108	1.40976	2.16404	0.00895433	0.00327838
ENSDARG00000101888	0.858091	1.20593	0.0185073	0.00332506
ENSDARG00000079639	-0.753504	-1.47801	0.0441547	0.00332712
ENSDARG00000062506	-0.765592	-1.07983	0.00638127	0.00333048
ENSDARG00000078520	-0.413439	-1.22789	0.22102	0.00333897
ENSDARG00000054213	-0.884073	-1.29973	0.00987194	0.00335055
ENSDARG00000077143	-0.706146	-1.12856	0.0555069	0.00335147
ENSDARG00000075821	0.97256	1.35068	0.00396559	0.003368
ENSDARG00000055053	1.01001	1.67661	0.0516192	0.0033727
ENSDARG00000002509	-0.112684	-2.48219	0.861221	0.003381
ENSDARG00000075100	-0.615519	-1.38783	0.125787	0.00339055
ENSDARG00000013266	-0.737218	-1.39923	0.133459	0.00339896
ENSDARG00000078582	-0.73199	-1.3981	0.0976636	0.00344962
ENSDARG00000079946	0.654907	1.73342	0.305004	0.00345408
ENSDARG00000075526	-0.761794	-1.03864	0.0153311	0.00345659
ENSDARG00000099118	-0.969767	-1.18444	0.0242405	0.00345663
ENSDARG00000098375	-0.769749	-1.03232	0.00265476	0.00351219
ENSDARG00000016404	1.00539	1.69358	0.092827	0.00352992
ENSDARG00000057660	0.935647	1.07333	0.000650532	0.0035306
ENSDARG00000035629	1.30064	1.55511	0.0101256	0.00353918
ENSDARG00000103046	-0.586924	-1.34452	0.11751	0.003548
ENSDARG00000021021	-0.768379	-1.03486	0.0107276	0.00358234
ENSDARG00000040258	1.09493	1.69137	0.0682289	0.00360508
ENSDARG00000089908	1.08428	1.56437	0.0186913	0.00361288
ENSDARG00000101250	1.45142	-5.52217	0.289797	0.00363259
ENSDARG00000043973	-0.515124	-1.52805	0.196095	0.00363484
ENSDARG00000089340	0.649794	1.27335	0.0839015	0.00364737
ENSDARG00000021607	-0.736643	-1.34956	0.0867932	0.00366164
ENSDARG00000076328	-1.1793	-1.26944	0.00666325	0.00367231
ENSDARG00000086655	0.642209	1.61753	0.222353	0.00367885
ENSDARG00000044718	-0.348882	-1.04013	0.333478	0.00367993
ENSDARG00000099908	-0.950028	-1.01369	0.00175968	0.00372657
ENSDARG00000096546	-0.982514	-1.44256	0.020591	0.00374057
ENSDARG00000019442	-1.52413	-1.86012	0.0187027	0.00374357
ENSDARG00000098041	1.06615	1.43071	0.00870599	0.00375
ENSDARG00000031222	0.631672	2.33073	0.529865	0.00375825
ENSDARG00000061741	-0.516874	-1.52053	0.188449	0.00376932
ENSDARG00000104678	0.445734	1.45967	0.347839	0.00377512
ENSDARG00000038107	1.3716	2.55489	0.0478821	0.00378245
ENSDARG00000078775	-0.936308	-1.3876	0.0801342	0.00379873
ENSDARG00000026842	-0.298565	-1.04032	0.41173	0.00381573
ENSDARG00000096624	1.65636	2.05383	0.0162796	0.00388098
ENSDARG00000069249	-0.487925	-1.00058	0.127777	0.00389672
ENSDARG00000068082	-1.06096	-1.2823	0.00612227	0.00391879
ENSDARG00000079900	-0.818926	-1.10197	0.00204358	0.00394612
ENSDARG00000059809	-0.807106	-1.0496	0.00581091	0.00394652
ENSDARG00000075919	-1.00029	-1.31295	0.00904347	0.00401252
ENSDARG00000059887	-0.975338	-1.21511	0.00119941	0.00403121
ENSDARG00000019529	0.87689	1.00824	0.0014764	0.00403121
ENSDARG00000098079	-0.638698	-1.10836	0.038648	0.00405301
ENSDARG00000069453	-1.15982	-1.37206	0.0064948	0.00410412
ENSDARG00000038442	-0.589665	-1.08753	0.0468995	0.00411243
ENSDARG00000055548	-0.813518	-1.34169	0.0162499	0.00411745
ENSDARG00000009217	-0.812972	-1.15518	0.026418	0.00412518
ENSDARG00000062156	1.69977	3.69614	0.0422381	0.00417232
ENSDARG00000030933	-0.939603	-1.27854	0.0129109	0.00417645
ENSDARG00000098599	-0.404102	-1.60931	0.461787	0.00420504
ENSDARG00000034855	0.911085	1.10492	0.00283236	0.00421462
ENSDARG00000010602	-1.16132	-1.55764	0.00660742	0.0042382
ENSDARG00000019328	0.648457	1.30085	0.181498	0.00425113
ENSDARG00000089616	-0.535234	-1.26929	0.214895	0.00427216
ENSDARG00000105614	1.86206	1.93846	0.012272	0.00431145
ENSDARG00000102102	1.59468	1.89252	0.0648346	0.00432288
ENSDARG00000062154	1.04399	1.46986	0.0374591	0.00432862
ENSDARG00000103699	-0.795975	-1.14166	0.00790545	0.00432994
ENSDARG00000023583	-1.00124	-1.26739	0.00623662	0.00433627
ENSDARG00000014292	-0.943957	-1.09885	0.000385859	0.00434145
ENSDARG00000102387	-0.980341	-1.11177	0.00227295	0.00434926
ENSDARG00000032087	-0.591752	-1.01158	0.0600419	0.00437569
ENSDARG00000022101	1.0604	2.50855	0.156832	0.00441107
ENSDARG00000097026	1.48617	2.60249	0.0652472	0.00443644
ENSDARG00000051816	-0.52494	-1.12285	0.126639	0.00446162
ENSDARG00000019417	-0.920971	-1.78701	0.0919044	0.00447574
ENSDARG00000042186	0.317433	2.33314	0.671446	0.00448131
ENSDARG00000058868	-0.713913	-1.48444	0.0395862	0.00448136
ENSDARG00000044216	-0.714231	-1.17969	0.0377025	0.004482
ENSDARG00000079552	-0.773872	-1.28844	0.0106638	0.0044917
ENSDARG00000096704	0.952785	1.26373	0.0175023	0.00450743
ENSDARG00000002507	2.17935	2.56588	0.00845946	0.00450743
ENSDARG00000045864	0.870862	3.66393	0.243805	0.00451891
ENSDARG00000060168	-0.706948	-1.01671	0.0362572	0.00452398
ENSDARG00000045453	-1.89945	-2.26735	0.00834614	0.00452694
ENSDARG00000040178	1.3948	1.76912	0.0138225	0.00454361
ENSDARG00000090767	-0.323161	-1.47872	0.414583	0.00455303
ENSDARG00000031683	-0.811889	-2.6412	0.155871	0.00458047
ENSDARG00000003142	1.58426	1.71713	0.0054659	0.00459341
ENSDARG00000026907	1.19773	1.30828	0.00677906	0.0045937
ENSDARG00000071240	-0.668354	-1.0774	0.0524426	0.00460616
ENSDARG00000075571	1.30287	1.43077	0.0149946	0.00460998
ENSDARG00000007709	1.12698	1.56289	0.085795	0.00465607
ENSDARG00000009637	1.22944	2.65147	0.10034	0.00469023
ENSDARG00000056483	0.90445	1.02539	0.0032224	0.00471995
ENSDARG00000036571	0.923992	1.41923	0.0431487	0.00473646
ENSDARG00000096959	-0.603455	-1.20153	0.123994	0.00473686
ENSDARG00000029905	-0.808274	-1.00847	0.0126354	0.0047508
ENSDARG00000052020	-1.566	-2.19822	0.00742845	0.00475672
ENSDARG00000043553	-0.598032	-2.01244	0.250735	0.00478843
ENSDARG00000092281	0.908077	1.33946	0.052107	0.0048571
ENSDARG00000095608	-0.706594	1.45927	0.335496	0.00489502
ENSDARG00000039455	-0.491976	-1.14678	0.178968	0.0049638
ENSDARG00000108912	-0.876752	-1.19732	0.0526965	0.00497171
ENSDARG00000061437	-0.878979	-1.4749	0.0610704	0.00498632
ENSDARG00000088048	1.35005	1.7135	0.0111068	0.00498632

## Sheet: TableS14_108genes
Gene_ID	log2FC_Gonad_Control_(MCGvsFCG)	log2FC_Gonad_Treatment_(MTGvsFTG)	Log2Fc_Fin_Control_(MCFvsFCF)	Log2Fc_Fin_Treatment_(MTFvsFTF)	FDR_Gonad_Control	FDR_Gonad_Treatment	FDR_Fin_Control	FDR_Fin_Treatment
ENSDARG00000019651	10.2252	10.3533	-6.03141	-5.68565	6.34693e-108	5.12341e-122	0.00190928	0.00104028
ENSDARG00000094478	-12.2171	-11.5449	7.52883	7.82097	8.30588e-149	1.44932e-119	0.00278844	0.00197412
ENSDARG00000055250	-9.6197	-9.58463	7.56764	7.55566	7.79356e-113	6.15725e-113	0.00168205	0.00244653
ENSDARG00000096628	-9.01992	-9.34498	7.442	7.95241	3.69872e-118	1.23212e-111	0.00464054	0.00268737
ENSDARG00000093841	-11.3636	-10.572	7.87689	7.71234	3.04169e-122	1.3562e-110	0.00120526	0.00227362
ENSDARG00000061221	-9.00351	-8.42446	6.59919	6.50437	1.32281e-110	1.68432e-109	0.00247981	0.00211069
ENSDARG00000016538	-8.9323	-9.36061	6.14984	6.43432	4.66336e-98	1.44767e-106	0.00469023	0.00152362
ENSDARG00000092026	-11.8067	-11.5212	8.05645	7.87133	1.2997e-149	5.83277e-106	0.00120526	0.00161786
ENSDARG00000088713	-11.4733	-10.8733	7.73449	7.57297	1.80899e-69	1.71643e-100	0.00139301	0.00198606
ENSDARG00000097421	10.0601	10.4565	-6.76401	-7.85136	2.60841e-64	8.35291e-100	0.00441637	0.00152362
ENSDARG00000093267	10.3511	11.0605	-7.77314	-7.05038	1.89426e-93	3.77633e-95	0.00120526	0.00209892
ENSDARG00000039828	-8.96105	-8.48717	7.35979	6.78266	9.37505e-108	3.77633e-95	0.00171494	0.00128662
ENSDARG00000088989	-10.6723	-10.1943	7.55453	7.17415	1.44219e-84	1.0133e-94	0.00120526	0.00199526
ENSDARG00000101774	7.81262	8.54101	-7.12525	-6.35293	2.71336e-97	1.02872e-93	0.00444147	0.00152362
ENSDARG00000095463	-10.7402	-10.6043	8.27522	7.55416	3.69872e-118	1.81861e-93	0.0013057	0.00251755
ENSDARG00000003701	-8.70631	-8.37788	7.41194	7.29962	4.18543e-112	2.04709e-93	0.00190928	0.00416799
ENSDARG00000105499	-11.9155	-11.3823	8.40696	6.98384	2.53233e-129	2.85204e-93	0.00139293	0.00199526
ENSDARG00000042063	-10.5955	-10.4801	7.39305	7.73875	2.16111e-49	5.54944e-91	0.00267953	0.00152362
ENSDARG00000088932	-10.0658	-10.226	7.13839	8.42578	7.45737e-35	7.46592e-91	0.00250077	0.00152362
ENSDARG00000100979	-11.2955	-10.8498	8.91011	7.811	3.96172e-157	4.70452e-89	0.0013057	0.00163875
ENSDARG00000096095	-8.03362	-7.91125	7.37147	6.83199	4.02726e-108	6.06942e-89	0.00190606	0.00256494
ENSDARG00000090118	-11.5832	-10.999	7.26552	7.92678	7.79026e-113	6.64873e-86	0.00139293	0.00152362
ENSDARG00000037532	-8.17808	-8.37594	7.48582	7.38166	2.85168e-83	1.80372e-85	0.00418918	0.00178462
ENSDARG00000075737	-11.3921	-11.2242	8.59886	8.30867	7.32701e-166	4.74998e-85	0.00120526	0.00152362
ENSDARG00000055883	9.2495	9.71456	-6.69458	-6.46417	3.58882e-67	2.75535e-84	0.00458306	0.00161786
ENSDARG00000104686	9.19373	9.43235	-7.48143	-7.05083	8.97355e-126	1.03631e-82	0.00318901	0.00161786
ENSDARG00000092887	-10.7962	-10.4379	6.54821	6.99341	4.662e-112	2.22185e-80	0.00220163	0.00152362
ENSDARG00000105346	-11.2439	-11.2012	7.79364	8.03992	5.99309e-118	5.51243e-80	0.00267953	0.00152362
ENSDARG00000086247	-12.461	-11.3598	8.10106	7.97368	1.36183e-135	2.34041e-79	0.00240659	0.00159408
ENSDARG00000027169	-10.4538	-10.4446	8.44211	7.70687	1.59184e-150	3.11507e-79	0.00120526	0.00271401
ENSDARG00000071583	-8.52302	-8.06262	6.84835	7.06553	7.55217e-83	3.98985e-77	0.0038472	0.00480146
ENSDARG00000035862	11.3181	10.9725	-7.91215	-7.2717	7.58945e-70	1.94558e-76	0.00176287	0.00118045
ENSDARG00000101331	7.53212	8.36339	-5.45835	-6.17325	6.77132e-63	2.33446e-75	0.00469023	0.00152362
ENSDARG00000095867	-11.3708	-10.58	7.60508	7.90958	1.17523e-45	2.07847e-74	0.00187199	0.00152362
ENSDARG00000015543	-8.71649	-8.19114	6.64322	6.74911	1.02457e-87	2.22727e-74	0.00164025	0.00152362
ENSDARG00000032156	-12.1629	-10.8739	7.88763	7.86557	1.8237e-75	2.77939e-74	0.00153195	0.00174648
ENSDARG00000019706	-8.93326	-8.77148	6.76904	6.82676	6.15629e-106	1.64141e-73	0.00269743	0.00417428
ENSDARG00000092919	-10.7959	-10.287	7.60364	7.07294	2.60963e-99	1.93944e-73	0.00120526	0.00179813
ENSDARG00000078394	-12.3806	-10.9387	8.47021	8.1005	3.62205e-148	1.33061e-72	0.00144316	0.00376134
ENSDARG00000003968	-9.31858	-9.39614	8.24236	7.38704	1.35208e-116	4.99892e-71	0.00164025	0.0023992
ENSDARG00000037995	-7.80552	-7.68431	4.67244	4.82058	2.93037e-73	4.33142e-70	0.00193843	0.00199526
ENSDARG00000077741	-11.7916	-11.1772	8.52635	6.24819	2.03071e-96	2.77346e-69	0.00120526	0.00340966
ENSDARG00000104643	9.23174	9.90855	-5.07595	-5.37182	6.68797e-112	3.59649e-69	0.00245815	0.00156487
ENSDARG00000041248	-11.8415	-10.6011	8.42073	7.80733	8.83095e-140	2.6547e-68	0.00190928	0.00161786
ENSDARG00000100185	-6.47826	-6.3469	2.82016	2.77428	3.75001e-86	1.28941e-67	0.00269743	0.00152362
ENSDARG00000074289	-10.0251	-9.6337	6.69331	6.85671	3.26331e-97	1.65872e-67	0.00138631	0.00176176
ENSDARG00000103024	-12.5725	-12.1743	8.20366	8.26353	2.42284e-122	2.0523e-67	0.00120526	0.00152362
ENSDARG00000040254	9.51857	9.9176	-6.92374	-6.33563	2.91011e-54	3.24636e-66	0.00197642	0.00152362
ENSDARG00000008541	-10.6752	-10.3949	7.626	7.7226	2.65974e-83	5.06759e-66	0.00121944	0.00152362
ENSDARG00000095281	-11.8519	-11.135	8.44368	7.92315	1.88048e-152	5.34763e-66	0.00120526	0.00161786
ENSDARG00000074764	-11.263	-10.7145	8.01405	7.8237	8.61945e-126	3.21001e-65	0.00217112	0.0022716
ENSDARG00000055415	-12.0196	-11.1824	8.35913	7.81596	9.82554e-115	1.19322e-64	0.00120526	0.00152362
ENSDARG00000089966	-11.4785	-10.8847	7.7186	8.09146	4.76798e-109	1.3492e-64	0.00247981	0.00161786
ENSDARG00000068465	-11.703	-11.0524	8.0869	8.00619	4.52596e-130	4.16049e-64	0.00139301	0.00152362
ENSDARG00000076771	-11.5359	-10.724	8.88706	8.28855	3.40929e-154	6.55769e-63	0.00120526	0.00256494
ENSDARG00000086859	-11.5621	-10.963	6.17693	6.29437	8.49641e-93	7.63405e-63	0.00164025	0.00179813
ENSDARG00000093886	-10.713	-10.0987	7.84176	7.82026	5.97565e-82	7.08004e-61	0.00135103	0.00152362
ENSDARG00000092885	-11.5748	-11.4249	8.26322	8.35531	1.31821e-123	2.53997e-60	0.0013057	0.00152362
ENSDARG00000042130	-11.167	-10.7302	8.37826	7.63843	2.13609e-116	2.06102e-58	0.00120526	0.00199526
ENSDARG00000098739	-11.5293	-11.1318	7.28818	7.55386	1.30803e-53	4.41944e-58	0.00144447	0.00152362
ENSDARG00000038720	-11.4015	-10.7173	7.89204	7.83582	1.70525e-96	2.30716e-57	0.00121944	0.00152362
ENSDARG00000105043	-12.0252	-11.3292	7.56949	7.39523	3.76413e-118	2.85147e-57	0.0013057	0.00161786
ENSDARG00000108782	-10.9131	-10.8127	7.71271	7.29241	1.46925e-155	3.89829e-57	0.00210029	0.00283803
ENSDARG00000014058	9.13727	9.45303	-5.93323	-6.52584	4.40469e-76	1.09179e-53	0.00271025	0.00176176
ENSDARG00000076366	-10.7002	-10.3821	8.50056	8.22112	1.33175e-119	3.28048e-53	0.00120526	0.00400755
ENSDARG00000076949	-12.1064	-11.1714	8.6901	8.30874	3.96172e-157	1.37165e-51	0.001323	0.00161786
ENSDARG00000088753	9.25218	9.65944	-6.14162	-6.36258	1.47635e-80	2.80831e-51	0.00425896	0.00256494
ENSDARG00000086529	-12.5618	-11.3395	7.87271	6.75582	1.43167e-69	3.16855e-51	0.00120526	0.00176254
ENSDARG00000078638	-11.8627	-11.1172	8.69038	8.03259	4.63286e-150	9.44153e-51	0.00120526	0.00152362
ENSDARG00000079681	-12.1867	-11.5617	8.53172	7.85072	1.48006e-174	1.21769e-50	0.00164025	0.00163558
ENSDARG00000088923	-11.9395	-10.9441	7.36405	7.30242	2.85859e-111	2.32227e-50	0.00169027	0.0029011
ENSDARG00000078457	-11.9444	-11.0209	7.71943	7.07462	1.72152e-98	9.86837e-50	0.00170102	0.00233862
ENSDARG00000094370	-11.6413	-11.105	9.33843	8.36784	2.33628e-66	2.03895e-49	0.00137992	0.0014364
ENSDARG00000105712	-10.6394	-10.2043	7.78431	6.88236	6.68648e-153	3.88162e-49	0.00269743	0.00280103
ENSDARG00000016908	-12.046	-11.5423	7.88348	7.72515	6.36611e-79	3.92808e-49	0.00120526	0.00152362
ENSDARG00000042129	-11.8221	-11.4621	7.88059	7.79079	3.23069e-84	5.20777e-49	0.00120526	0.00152362
ENSDARG00000090768	-11.3507	-11.0641	7.91373	7.4387	3.65935e-92	9.0987e-49	0.00120526	0.00163875
ENSDARG00000070709	-12.3036	-11.2816	8.91393	8.31007	9.97049e-152	1.19198e-48	0.00120526	0.00152362
ENSDARG00000034989	-12.3979	-11.2266	8.29004	8.30717	1.6255e-114	3.91908e-48	0.00126897	0.00152362
ENSDARG00000069251	-11.0335	-10.6359	8.47367	8.01095	2.91436e-165	5.8268e-48	0.00120526	0.00152362
ENSDARG00000079034	-10.8178	-10.0978	7.73296	7.92768	7.93791e-87	1.17586e-47	0.00149831	0.00152362
ENSDARG00000092924	-11.9518	-11.0987	8.18451	8.03547	1.03729e-191	2.29455e-47	0.00153195	0.00152362
ENSDARG00000094992	-7.15678	-8.09282	5.23045	5.4772	2.13811e-79	5.35713e-47	0.00295928	0.00365396
ENSDARG00000079546	-11.2125	-11.341	8.16623	8.49052	2.19036e-124	2.95999e-46	0.001323	0.00161786
ENSDARG00000045424	-11.6519	-11.1654	8.59768	8.17136	1.28492e-139	1.63124e-45	0.00120526	0.00152362
ENSDARG00000094616	-12.5996	-11.155	8.37643	7.31758	1.92598e-102	2.88578e-45	0.00207972	0.0024779
ENSDARG00000095486	-11.1143	-10.3005	8.13262	7.92635	5.68481e-166	1.01479e-44	0.00144316	0.00375182
ENSDARG00000095741	-12.8828	-11.1221	8.54244	7.55958	4.62244e-89	1.51304e-44	0.00120526	0.00152362
ENSDARG00000092057	-12.032	-11.3623	7.90656	7.67281	1.27213e-78	8.12575e-44	0.00120526	0.00152362
ENSDARG00000045423	-12.1341	-11.2584	8.61698	8.31838	4.53789e-166	1.30873e-43	0.0013057	0.00152362
ENSDARG00000040510	-11.8945	-10.4857	8.43395	7.68859	8.9131e-126	3.35019e-43	0.00120526	0.00161786
ENSDARG00000099060	-11.8605	-11.1518	8.57128	8.33955	1.6099e-158	1.47107e-41	0.00120526	0.00152362
ENSDARG00000102892	-11.4961	-11.0235	7.38762	8.14134	3.96172e-157	2.78174e-41	0.00269743	0.00152362
ENSDARG00000056462	-10.1845	-9.20398	8.16322	7.44616	4.70015e-77	5.84179e-41	0.00120526	0.00197412
ENSDARG00000093216	-11.7681	-10.8047	8.87296	7.98588	2.85126e-124	2.40798e-37	0.00120526	0.00152362
ENSDARG00000027639	-11.5716	-10.2951	9.17731	7.45921	5.69157e-124	1.21318e-35	0.00108215	0.00417428
ENSDARG00000006580	-11.8104	-10.3807	7.56504	7.82223	1.14471e-127	1.27134e-35	0.00138631	0.00152362
ENSDARG00000099044	-11.9907	-11.8356	8.90185	8.34895	1.00099e-125	4.24147e-35	0.00120526	0.00380738
ENSDARG00000086221	-11.9703	-11.4581	8.31614	5.78978	6.72351e-76	6.19897e-35	0.00120526	0.00263942
ENSDARG00000094392	-11.3083	-9.9766	8.18866	8.03744	5.70999e-126	3.7633e-33	0.00144316	0.00165197
ENSDARG00000090870	-11.2108	-10.6493	8.30886	8.5695	6.72229e-140	1.10975e-32	0.00204813	0.00161786
ENSDARG00000087392	-11.6986	-11.4452	8.62878	8.14467	4.44755e-139	3.12139e-31	0.00137992	0.0017084
ENSDARG00000059252	-11.8848	-11.1245	6.57902	8.57409	3.75158e-46	7.23912e-31	0.00418918	0.00176176
ENSDARG00000071727	-10.4877	-8.17624	6.83203	7.18576	1.40083e-112	5.72401e-17	0.00171494	0.00198606
ENSDARG00000024548	4.59145	4.79331	-4.70605	-3.59624	3.95821e-16	7.4019e-10	0.00139301	0.00283803
ENSDARG00000005565	1.95748	2.10906	3.36611	3.28666	1.89226e-07	4.63099e-06	0.000408975	0.0014364
ENSDARG00000094832	-2.24006	-3.19453	-6.75306	-4.45137	0.00217819	0.000162227	1.02485e-06	0.00150951
ENSDARG00000098360	2.78397	2.97288	-6.23185	-3.73665	0.0040483	0.00128061	1.7453e-20	2.73395e-06

## Sheet: TableS15
Pathway_MTF_vs_FTF_(SetA)
PathwayID	PathwayName	Genes_sig_in_path	Genes_in_path	P-Value	corrected_P.value
path:dre00900	Terpenoid backbone biosynthesis - Danio rerio (zebrafish)	3	21	4.78189e-05	0.00138675
path:dre00072	Synthesis and degradation of ketone bodies - Danio rerio (zebrafish)	2	8	0.000330731	0.0047956
path:dre00100	Steroid biosynthesis - Danio rerio (zebrafish)	2	17	0.00157655	0.01524
path:dre00650	Butanoate metabolism - Danio rerio (zebrafish)	2	20	0.00218881	0.0158689
path:dre01100	Metabolic pathways - Danio rerio (zebrafish)	9	1122	0.00746373	0.0432897
path:dre00280	Valine, leucine and isoleucine degradation - Danio rerio (zebrafish)	2	50	0.0132585	0.0640827
path:dre04141	Protein processing in endoplasmic reticulum - Danio rerio (zebrafish)	3	163	0.0186797	0.0773874
path:dre00603	Glycosphingolipid biosynthesis - globo and isoglobo series - Danio rerio (zebrafish)	1	7	0.0247501	0.0897192
path:dre00120	Primary bile acid biosynthesis - Danio rerio (zebrafish)	1	15	0.0523324	0.168627
path:dre00640	Propanoate metabolism - Danio rerio (zebrafish)	1	28	0.0955992	0.277238
path:dre00630	Glyoxylate and dicarboxylate metabolism - Danio rerio (zebrafish)	1	29	0.0988495	0.260603
path:dre00071	Fatty acid degradation - Danio rerio (zebrafish)	1	39	0.130756	0.315993
path:dre00620	Pyruvate metabolism - Danio rerio (zebrafish)	1	40	0.133888	0.298672
path:dre00380	Tryptophan metabolism - Danio rerio (zebrafish)	1	43	0.143219	0.296669
path:dre00480	Glutathione metabolism - Danio rerio (zebrafish)	1	46	0.152457	0.29475
path:dre01212	Fatty acid metabolism - Danio rerio (zebrafish)	1	52	0.170652	0.309307
path:dre03320	PPAR signaling pathway - Danio rerio (zebrafish)	1	56	0.182578	0.311457
path:dre00310	Lysine degradation - Danio rerio (zebrafish)	1	60	0.194344	0.313109
path:dre04260	Cardiac muscle contraction - Danio rerio (zebrafish)	1	70	0.223066	0.340469
path:dre04620	Toll-like receptor signaling pathway - Danio rerio (zebrafish)	1	74	0.234284	0.339712
path:dre05132	Salmonella infection - Danio rerio (zebrafish)	1	82	0.256265	0.35389
path:dre00564	Glycerophospholipid metabolism - Danio rerio (zebrafish)	1	83	0.258971	0.341371
path:dre01200	Carbon metabolism - Danio rerio (zebrafish)	1	112	0.333539	0.420549
path:dre04261	Adrenergic signaling in cardiomyocytes - Danio rerio (zebrafish)	1	137	0.392115	0.473806
path:dre04210	Apoptosis - Danio rerio (zebrafish)	1	142	0.403236	0.467753
path:dre05168	Herpes simplex infection - Danio rerio (zebrafish)	1	146	0.411994	0.459532
path:dre04530	Tight junction - Danio rerio (zebrafish)	1	171	0.464064	0.498439
path:dre04010	MAPK signaling pathway - Danio rerio (zebrafish)	1	241	0.587804	0.608797
path:dre04144	Endocytosis - Danio rerio (zebrafish)	1	276	0.639098	0.639098

## Sheet: TableS16
Pathway_MTG_vs_FTG_(SetB)
PathwayID	PathwayName	Genes_sig_in_path	Genes_in_path	P_Value	corrected_P.value
path:dre01212	Fatty acid metabolism - Danio rerio (zebrafish)	9	52	0.00027737	0.0307881
path:dre04142	Lysosome - Danio rerio (zebrafish)	12	120	0.0045157	0.250621
path:dre04622	RIG-I-like receptor signaling pathway - Danio rerio (zebrafish)	7	50	0.00468976	0.173521
path:dre00531	Glycosaminoglycan degradation - Danio rerio (zebrafish)	4	18	0.00600625	0.166673
path:dre00650	Butanoate metabolism - Danio rerio (zebrafish)	4	20	0.00889989	0.197578
path:dre04145	Phagosome - Danio rerio (zebrafish)	11	119	0.0114832	0.212439
path:dre04210	Apoptosis - Danio rerio (zebrafish)	12	142	0.0165376	0.262239
path:dre04920	Adipocytokine signaling pathway - Danio rerio (zebrafish)	7	64	0.0177395	0.246136
path:dre05132	Salmonella infection - Danio rerio (zebrafish)	8	82	0.0219383	0.270572
path:dre00071	Fatty acid degradation - Danio rerio (zebrafish)	5	39	0.023221	0.257753
path:dre00052	Galactose metabolism - Danio rerio (zebrafish)	4	27	0.0256025	0.258353
path:dre03460	Fanconi anemia pathway - Danio rerio (zebrafish)	5	46	0.0436502	0.403765
path:dre03040	Spliceosome - Danio rerio (zebrafish)	10	130	0.0479652	0.409549
path:dre00280	Valine, leucine and isoleucine degradation - Danio rerio (zebrafish)	5	50	0.0590032	0.467811
path:dre01040	Biosynthesis of unsaturated fatty acids - Danio rerio (zebrafish)	3	22	0.0639299	0.473081
path:dre03320	PPAR signaling pathway - Danio rerio (zebrafish)	5	56	0.0871093	0.604321
path:dre05168	Herpes simplex infection - Danio rerio (zebrafish)	10	146	0.0896687	0.585484
path:dre04146	Peroxisome - Danio rerio (zebrafish)	6	75	0.0970034	0.598188
path:dre00500	Starch and sucrose metabolism - Danio rerio (zebrafish)	3	28	0.113369	0.629198
path:dre00640	Propanoate metabolism - Danio rerio (zebrafish)	3	28	0.113369	0.629198
path:dre00061	Fatty acid biosynthesis - Danio rerio (zebrafish)	2	14	0.116613	0.616385
path:dre00524	Neomycin, kanamycin and gentamicin biosynthesis - Danio rerio (zebrafish)	1	3	0.121938	0.615235
path:dre04144	Endocytosis - Danio rerio (zebrafish)	16	276	0.123153	0.594349
path:dre04010	MAPK signaling pathway - Danio rerio (zebrafish)	14	241	0.141372	0.653847
path:dre00062	Fatty acid elongation - Danio rerio (zebrafish)	3	31	0.142172	0.631242
path:dre04141	Protein processing in endoplasmic reticulum - Danio rerio (zebrafish)	10	163	0.152343	0.650388
path:dre04621	NOD-like receptor signaling pathway - Danio rerio (zebrafish)	8	127	0.169575	0.697141
path:dre04260	Cardiac muscle contraction - Danio rerio (zebrafish)	5	70	0.174311	0.691018
path:dre04068	FoxO signaling pathway - Danio rerio (zebrafish)	9	148	0.174999	0.669823
path:dre00532	Glycosaminoglycan biosynthesis - chondroitin sulfate / dermatan sulfate - Danio rerio (zebrafish)	2	18	0.175992	0.651172
path:dre04115	p53 signaling pathway - Danio rerio (zebrafish)	5	71	0.181529	0.64999
path:dre04540	Gap junction - Danio rerio (zebrafish)	6	93	0.200819	0.696592
path:dre04620	Toll-like receptor signaling pathway - Danio rerio (zebrafish)	5	74	0.203823	0.685588
path:dre00970	Aminoacyl-tRNA biosynthesis - Danio rerio (zebrafish)	3	37	0.205731	0.67165
path:dre00900	Terpenoid backbone biosynthesis - Danio rerio (zebrafish)	2	21	0.223015	0.707276
path:dre00511	Other glycan degradation - Danio rerio (zebrafish)	2	22	0.238924	0.736681
path:dre00620	Pyruvate metabolism - Danio rerio (zebrafish)	3	40	0.239612	0.718837
path:dre00310	Lysine degradation - Danio rerio (zebrafish)	4	60	0.249078	0.727569
path:dre00604	Glycosphingolipid biosynthesis - ganglio series - Danio rerio (zebrafish)	1	7	0.261816	0.745168
path:dre00072	Synthesis and degradation of ketone bodies - Danio rerio (zebrafish)	1	8	0.293172	0.813552
path:dre04120	Ubiquitin mediated proteolysis - Danio rerio (zebrafish)	7	130	0.313097	0.847654
path:dre00520	Amino sugar and nucleotide sugar metabolism - Danio rerio (zebrafish)	3	48	0.333147	0.859984
path:dre04330	Notch signaling pathway - Danio rerio (zebrafish)	3	48	0.333147	0.859984
path:dre00630	Glyoxylate and dicarboxylate metabolism - Danio rerio (zebrafish)	2	29	0.350142	0.883313
path:dre04810	Regulation of actin cytoskeleton - Danio rerio (zebrafish)	10	202	0.352984	0.870693
path:dre04261	Adrenergic signaling in cardiomyocytes - Danio rerio (zebrafish)	7	137	0.361955	0.873413
path:dre02010	ABC transporters - Danio rerio (zebrafish)	2	30	0.365701	0.863678
path:dre00592	alpha-Linolenic acid metabolism - Danio rerio (zebrafish)	1	13	0.431153	0.997042
path:dre04530	Tight junction - Danio rerio (zebrafish)	8	171	0.440219	0.997231
path:dre00565	Ether lipid metabolism - Danio rerio (zebrafish)	2	35	0.441053	0.941479
path:dre03030	DNA replication - Danio rerio (zebrafish)	2	35	0.441053	0.941479
path:dre03410	Base excision repair - Danio rerio (zebrafish)	2	35	0.441053	0.941479
path:dre03015	mRNA surveillance pathway - Danio rerio (zebrafish)	4	80	0.442637	0.927032
path:dre00591	Linoleic acid metabolism - Danio rerio (zebrafish)	1	14	0.455349	0.935995
path:dre03440	Homologous recombination - Danio rerio (zebrafish)	2	37	0.46982	0.948182
path:dre04130	SNARE interactions in vesicular transport - Danio rerio (zebrafish)	2	38	0.483871	0.959101
path:dre04520	Adherens junction - Danio rerio (zebrafish)	4	85	0.489778	0.953777
path:dre04110	Cell cycle - Danio rerio (zebrafish)	6	135	0.513697	0.983109
path:dre01200	Carbon metabolism - Danio rerio (zebrafish)	5	112	0.51927	0.976931
path:dre00100	Steroid biosynthesis - Danio rerio (zebrafish)	1	17	0.521962	0.96563
path:dre00010	Glycolysis / Gluconeogenesis - Danio rerio (zebrafish)	3	65	0.525409	0.956072
path:dre00380	Tryptophan metabolism - Danio rerio (zebrafish)	2	43	0.550558	0.97003
path:dre00590	Arachidonic acid metabolism - Danio rerio (zebrafish)	2	43	0.550558	0.97003
path:dre03008	Ribosome biogenesis in eukaryotes - Danio rerio (zebrafish)	3	68	0.556299	0.964831
path:dre00040	Pentose and glucuronate interconversions - Danio rerio (zebrafish)	1	19	0.561802	0.959386
path:dre00515	Mannose type O-glycan biosynthesis - Danio rerio (zebrafish)	1	20	0.580466	0.976238
path:dre03013	RNA transport - Danio rerio (zebrafish)	6	145	0.584857	0.968942
path:dre00480	Glutathione metabolism - Danio rerio (zebrafish)	2	46	0.587583	0.959143
path:dre00340	Histidine metabolism - Danio rerio (zebrafish)	1	22	0.615453	0.990077
path:dre04510	Focal adhesion - Danio rerio (zebrafish)	8	200	0.620642	0.984161
path:dre00190	Oxidative phosphorylation - Danio rerio (zebrafish)	5	131	0.659806	1.03153
path:dre00514	Other types of O-glycan biosynthesis - Danio rerio (zebrafish)	1	25	0.662566	1.02146
path:dre00561	Glycerolipid metabolism - Danio rerio (zebrafish)	2	53	0.665069	1.01127
path:dre04933	AGE-RAGE signaling pathway in diabetic complications - Danio rerio (zebrafish)	4	107	0.672688	1.00903
path:dre03018	RNA degradation - Danio rerio (zebrafish)	3	81	0.675383	0.999567
path:dre00760	Nicotinate and nicotinamide metabolism - Danio rerio (zebrafish)	1	26	0.676957	0.988713
path:dre03020	RNA polymerase - Danio rerio (zebrafish)	1	29	0.716568	1.03298
path:dre04140	Autophagy - animal - Danio rerio (zebrafish)	5	141	0.722263	1.02784
path:dre00030	Pentose phosphate pathway - Danio rerio (zebrafish)	1	30	0.728667	1.01103
path:dre00982	Drug metabolism - cytochrome P450 - Danio rerio (zebrafish)	1	30	0.728667	1.01103
path:dre00020	Citrate cycle (TCA cycle) - Danio rerio (zebrafish)	1	31	0.740252	1.01442
path:dre00980	Metabolism of xenobiotics by cytochrome P450 - Danio rerio (zebrafish)	1	31	0.740252	1.00205
path:dre04371	NA	5	145	0.744845	0.996118
path:dre04910	Insulin signaling pathway - Danio rerio (zebrafish)	5	145	0.744845	0.98426
path:dre04914	Progesterone-mediated oocyte maturation - Danio rerio (zebrafish)	3	91	0.749828	0.979187
path:dre04512	ECM-receptor interaction - Danio rerio (zebrafish)	2	66	0.777614	1.00366
path:dre00051	Fructose and mannose metabolism - Danio rerio (zebrafish)	1	39	0.816856	1.0422
path:dre04623	Cytosolic DNA-sensing pathway - Danio rerio (zebrafish)	1	39	0.816856	1.03035
path:dre00230	Purine metabolism - Danio rerio (zebrafish)	5	161	0.821728	1.02485
path:dre03420	Nucleotide excision repair - Danio rerio (zebrafish)	1	41	0.832194	1.02637
path:dre04310	Wnt signaling pathway - Danio rerio (zebrafish)	4	135	0.832735	1.01575
path:dre04340	Hedgehog signaling pathway - Danio rerio (zebrafish)	1	46	0.865174	1.04385
path:dre00564	Glycerophospholipid metabolism - Danio rerio (zebrafish)	2	83	0.874235	1.03234
path:dre04350	TGF-beta signaling pathway - Danio rerio (zebrafish)	2	83	0.874235	1.03234
path:dre00270	Cysteine and methionine metabolism - Danio rerio (zebrafish)	1	48	0.876483	1.0241
path:dre00600	Sphingolipid metabolism - Danio rerio (zebrafish)	1	49	0.881778	1.01956
path:dre04080	Neuroactive ligand-receptor interaction - Danio rerio (zebrafish)	3	118	0.884407	1.01205
path:dre04150	mTOR signaling pathway - Danio rerio (zebrafish)	4	150	0.887725	1.00548
path:dre04514	Cell adhesion molecules (CAMs) - Danio rerio (zebrafish)	2	87	0.890518	0.99846
path:dre04060	Cytokine-cytokine receptor interaction - Danio rerio (zebrafish)	3	121	0.894458	0.992849
path:dre04070	Phosphatidylinositol signaling system - Danio rerio (zebrafish)	2	89	0.897909	0.986811
path:dre00240	Pyrimidine metabolism - Danio rerio (zebrafish)	2	96	0.920285	1.00149
path:dre04916	Melanogenesis - Danio rerio (zebrafish)	2	99	0.928394	1.0005
path:dre04912	GnRH signaling pathway - Danio rerio (zebrafish)	2	102	0.935723	0.998705
path:dre04370	VEGF signaling pathway - Danio rerio (zebrafish)	1	65	0.941436	0.995232
path:dre00562	Inositol phosphate metabolism - Danio rerio (zebrafish)	1	66	0.943956	0.988482
path:dre04020	Calcium signaling pathway - Danio rerio (zebrafish)	3	145	0.950541	0.986075
path:dre04270	Vascular smooth muscle contraction - Danio rerio (zebrafish)	2	112	0.955363	0.9819
path:dre04114	Oocyte meiosis - Danio rerio (zebrafish)	2	123	0.970336	0.98814
path:dre01100	Metabolic pathways - Danio rerio (zebrafish)	37	1122	0.97356	0.98241
path:dre03010	Ribosome - Danio rerio (zebrafish)	1	126	0.996072	0.996072

## Sheet: TableS17
Pathway in four comparison groups (SetC)
PathwayID	PathwayName	Genes_sig_in_path	Genes_in_path	P_Value	corrected_P.value
path:dre04530	Tight junction - Danio rerio (zebrafish)	4	171	0.000222243	0.00288916
path:dre04514	Cell adhesion molecules (CAMs) - Danio rerio (zebrafish)	2	87	0.0122833	0.0798413
path:dre04540	Gap junction - Danio rerio (zebrafish)	2	93	0.0139586	0.0604873
path:dre04145	Phagosome - Danio rerio (zebrafish)	2	119	0.0222939	0.0724552
path:dre04210	Apoptosis - Danio rerio (zebrafish)	2	142	0.0310318	0.0806827
path:dre00062	Fatty acid elongation - Danio rerio (zebrafish)	1	31	0.0606333	0.131372
path:dre00830	Retinol metabolism - Danio rerio (zebrafish)	1	34	0.0663238	0.123173
path:dre03030	DNA replication - Danio rerio (zebrafish)	1	35	0.0682139	0.110848
path:dre00520	Amino sugar and nucleotide sugar metabolism - Danio rerio (zebrafish)	1	48	0.0924767	0.133577
path:dre00240	Pyrimidine metabolism - Danio rerio (zebrafish)	1	96	0.177272	0.230454
path:dre04110	Cell cycle - Danio rerio (zebrafish)	1	135	0.240903	0.284703
path:dre00230	Purine metabolism - Danio rerio (zebrafish)	1	161	0.280855	0.30426
path:dre01100	Metabolic pathways - Danio rerio (zebrafish)	1	1122	0.925517	0.925517

## Sheet: TableS18
GO_MTF_vs_FTF_(SetA)
GO_ID	GO_Name	GO_Description	Genes_sig_inGO	Genes_inGO	P-Value	corrected_P.value
GO:0007018	microtubule-based movement	A microtubule-based process that results in the movement of organelles, other microtubules, or other cellular components. Examples include motor-driven movement along microtubules and movement driven by polymerization or depolymerization of microtubules. [GOC:cjm, ISBN:0815316194]	6	67	1.90416e-07	2.39924e-05
GO:0003341	cilium movement	The directed, self-propelled movement of a cilium. [GOC:dph, GOC:jl]	5	38	2.97771e-07	1.87596e-05
GO:0006694	steroid biosynthetic process	The chemical reactions and pathways resulting in the formation of steroids, compounds with a 1,2,cyclopentanoperhydrophenanthrene nucleus; includes de novo formation and steroid interconversion by modification. [GOC:go_curators]	3	23	8.56308e-05	0.00359649
GO:0070286	axonemal dynein complex assembly	The aggregation, arrangement and bonding together of a set of components to form an axonemal dynein complex, a dynein complex found in eukaryotic cilia and flagella, in which the motor domain heads interact with adjacent microtubules to generate a sliding force which is converted to a bending motion. [GOC:cilia, GOC:mah, PMID:19052621]	2	7	0.000289542	0.00912057
GO:0061371	determination of heart left/right asymmetry	Determination of the asymmetric location of the heart with respect to the left and right halves of the organism. [GOC:dph, GOC:mtg_heart]	3	36	0.000333337	0.0084001
GO:0060287	epithelial cilium movement involved in determination of left/right asymmetry	The movement of cilia of epithelial cells resulting in the transport of signals which determine asymmetry in an organism's body plan with respect to the left and right halves. [GOC:dgh, GOC:dph, GOC:mlg]	2	10	0.000615928	0.0129345
GO:0036158	outer dynein arm assembly	The aggregation, arrangement and bonding together of a set of components to form an axonemal dynein outer arm, an outer arm structure present on the outer doublet microtubules of ciliary and flagellar axonemes. [GOC:BHF, GOC:vk, PMID:19944400]	2	10	0.000615928	0.0110867
GO:0008299	isoprenoid biosynthetic process	The chemical reactions and pathways resulting in the formation of any isoprenoid compound, isoprene (2-methylbuta-1,3-diene) or compounds containing or derived from linked isoprene (3-methyl-2-butenylene) residues. [ISBN:0198506732]	2	12	0.000898971	0.0141588
GO:0007623	circadian rhythm	Any biological process in an organism that recurs with a regularity of approximately 24 hours. [GOC:bf, GOC:go_curators]	2	17	0.00183003	0.0256204
GO:0006457	protein folding	The process of assisting in the covalent and noncovalent assembly of single chain polypeptides or multisubunit complexes into the correct tertiary structure. [GOC:go_curators, GOC:rb]	3	79	0.0032892	0.0414439
GO:0007167	enzyme linked receptor protein signaling pathway	Any series of molecular signals initiated by the binding of an extracellular ligand to a receptor on the surface of the target cell, where the receptor possesses catalytic activity or is closely associated with an enzyme such as a protein kinase, and ending with regulation of a downstream cellular process, e.g. transcription. [GOC:mah, GOC:signaling, ISBN:0185316194]	1	1	0.00376239	0.0430964
GO:0030238	male sex determination	The specification of male sex of an individual organism. [GOC:mah]	1	1	0.00376239	0.0395051
GO:0001539	cilium or flagellum-dependent cell motility	Cell motility due to movement of eukaryotic cilia or bacterial-type flagella or archaeal-type flagella. [GOC:cilia, GOC:hjd, GOC:krc]	1	1	0.00376239	0.0364662
GO:0007058	spindle assembly involved in female meiosis II	The aggregation, arrangement and bonding together of a set of components to form the spindle during meiosis II of a meiotic cell cycle in females. An example of this is found in Drosophila melanogaster. [GOC:mah]	1	1	0.00376239	0.0338615
GO:0030953	astral microtubule organization	A process that is carried out at the cellular level which results in the assembly, arrangement of constituent parts, or disassembly of astral microtubules, any of the spindle microtubules that radiate in all directions from the spindle poles. [GOC:mah]	1	1	0.00376239	0.031604
GO:0051311	meiotic metaphase plate congression	The cell cycle process in which chromosomes are aligned at the metaphase plate, a plane halfway between the poles of the meiotic spindle, during meiosis. [GOC:ai]	1	1	0.00376239	0.0296288
GO:0045337	farnesyl diphosphate biosynthetic process	The chemical reactions and pathways resulting in the formation of farnesyl diphosphate. [GOC:jl]	1	1	0.00376239	0.0278859
GO:0006357	regulation of transcription from RNA polymerase II promoter	Any process that modulates the frequency, rate or extent of transcription from an RNA polymerase II promoter. [GOC:go_curators, GOC:txnOH]	5	295	0.00506814	0.035477
GO:0009617	response to bacterium	Any process that results in a change in state or activity of a cell or an organism (in terms of movement, secretion, enzyme production, gene expression, etc.) as a result of a stimulus from a bacterium. [GOC:hb]	2	30	0.00567159	0.0376116
GO:0010951	negative regulation of endopeptidase activity	Any process that decreases the frequency, rate or extent of endopeptidase activity, the endohydrolysis of peptide bonds within proteins. [GOC:dph, GOC:tb]	3	99	0.00618432	0.0389612
GO:0007548	sex differentiation	The establishment of the sex of an organism by physical differentiation. [GOC:ai]	1	2	0.00751082	0.0450649
GO:0060285	cilium-dependent cell motility	Cell motility due to the motion of one or more eukaryotic cilia. A eukaryotic cilium is a specialized organelle that consists of a filiform extrusion of the cell surface. Each cilium is bounded by an extrusion of the cytoplasmic (plasma) membrane, and contains a regular longitudinal array of microtubules, anchored basally in a centriole. [GOC:cilia, GOC:dgh, GOC:dph, GOC:krc, GOC:mlg, GOC:mtg_cam…	1	2	0.00751082	0.0430165
GO:0015677	copper ion import	The directed movement of copper ions into a cell or organelle. [GOC:ai]	1	2	0.00751082	0.0411462
GO:0098706	ferric iron import across plasma membrane	The directed movement of ferric iron (Fe(III) or Fe3+) ions from outside of a cell, across the plasma membrane and into the cytosol. [GOC:mah, PMID:8321236]	1	2	0.00751082	0.0394318
GO:0002003	angiotensin maturation	The process leading to the attainment of the full functional capacity of angiotensin by conversion of renin substrate into mature angiotensin in the blood. [ISBN:0721643949]	1	2	0.00751082	0.0378545
GO:0009888	tissue development	The process whose specific outcome is the progression of a tissue over time, from its formation to the mature structure. [ISBN:0471245208]	1	2	0.00751082	0.0363986
GO:0035889	otolith tethering	The attachment of a developing otolith to the kinocilia of tether cells in the inner ear. [GOC:dgh, PMID:14499652]	1	2	0.00751082	0.0350505
GO:0007080	mitotic metaphase plate congression	The cell cycle process in which chromosomes are aligned at the metaphase plate, a plane halfway between the poles of the mitotic spindle, during mitosis. [GOC:mah, ISBN:0815316194]	1	3	0.0112453	0.050604
GO:0030301	cholesterol transport	The directed movement of cholesterol, cholest-5-en-3-beta-ol, into, out of or within a cell, or between cells, by means of some agent such as a transporter or pore. [GOC:mah, ISBN:0198506732]	1	3	0.0112453	0.0488591
GO:0006530	asparagine catabolic process	The chemical reactions and pathways resulting in the breakdown of asparagine, 2-amino-3-carbamoylpropanoic acid. [GOC:go_curators]	1	3	0.0112453	0.0472304
GO:0060271	cilium assembly	The assembly of a cilium, a specialized eukaryotic organelle that consists of a filiform extrusion of the cell surface. Each cilium is bounded by an extrusion of the cytoplasmic membrane, and contains a regular longitudinal array of microtubules, anchored basally in a centriole. [GOC:BHF, GOC:cilia, GOC:dph, GOC:kmv, GOC:pr, GOC:vw, ISBN:0198506732, PMID:13978319, PMID:27350441, Reactome:R-HSA-56…	3	134	0.0140841	0.0572451
GO:0016125	sterol metabolic process	The chemical reactions and pathways involving sterols, steroids with one or more hydroxyl groups and a hydrocarbon side-chain in the molecule. [ISBN:0198547684]	1	4	0.014966	0.0589287
GO:0001775	cell activation	A change in the morphology or behavior of a cell resulting from exposure to an activating factor such as a cellular or soluble ligand. [GOC:mgi_curators]	1	4	0.014966	0.0571429
GO:0001971	negative regulation of activation of membrane attack complex	Any process that stops, prevents, or reduces the frequency, rate or extent of the activation of the membrane attack complex components of the complement cascade. [GOC:hjd]	1	4	0.014966	0.0554623
GO:0060035	notochord cell development	The process whose specific outcome is the progression of a notochord cell over time, from its formation to its mature structure. Cell development does not include the steps involved in committing a cell to a specific fate. [GOC:dph]	1	4	0.014966	0.0538776
GO:0009607	response to biotic stimulus	Any process that results in a change in state or activity of a cell or an organism (in terms of movement, secretion, enzyme production, gene expression, etc.) as a result of a biotic stimulus, a stimulus caused or produced by a living organism. [GOC:hb]	1	4	0.014966	0.052381
GO:1990001	inhibition of cysteine-type endopeptidase activity involved in apoptotic process	Any process that prevents the activation of an inactive cysteine-type endopeptidase involved in an apoptotic process. [GOC:mtg_apoptosis, PMID:11943137]	1	4	0.014966	0.0509653
GO:0060294	cilium movement involved in cell motility	Movement of cilia mediated by motor proteins that contributes to the movement of a cell. [GOC:BHF, GOC:dph, GOC:tb]	1	5	0.0186729	0.0619153
GO:0045132	meiotic chromosome segregation	The process in which genetic material, in the form of chromosomes, is organized into specific structures and then physically separated and apportioned to two or more sets during M phase of the meiotic cell cycle. [GOC:ai, GOC:mah]	1	5	0.0186729	0.0603277
GO:0006355	regulation of transcription, DNA-templated	Any process that modulates the frequency, rate or extent of cellular DNA-templated transcription. [GOC:go_curators, GOC:txnOH]	8	922	0.022107	0.069637
GO:0007368	determination of left/right symmetry	The establishment of an organism's body plan or part of an organism with respect to the left and right halves. The pattern can either be symmetric, such that the halves are mirror images, or asymmetric where the pattern deviates from this symmetry. [GOC:dph, GOC:jid]	2	61	0.0221405	0.0680416
GO:0035082	axoneme assembly	The assembly and organization of an axoneme, the bundle of microtubules and associated proteins that forms the core of cilia (also called flagella) in eukaryotic cells and is responsible for their movements. [GOC:bf, GOC:cilia, GOC:jl, ISBN:0815316194]	1	6	0.022366	0.067098
GO:0044458	motile cilium assembly	The aggregation, arrangement and bonding together of a set of components to form a motile cilium. [GO_REF:0000079, GOC:cilia, GOC:krc, GOC:TermGenie, PMID:19776033, PMID:21129373, ZFIN:dsf]	1	7	0.0260454	0.0763191
GO:0033555	multicellular organismal response to stress	Any process that results in a change in state or activity of a multicellular organism (in terms of movement, secretion, enzyme production, gene expression, etc.) as a result of a stimulus indicating the organism is under stress. The stress is usually, but not necessarily, exogenous (e.g. temperature, humidity, ionizing radiation). [GOC:mah]	1	7	0.0260454	0.0745845
GO:0009247	glycolipid biosynthetic process	The chemical reactions and pathways resulting in the formation of glycolipid, a class of 1,2-di-O-acylglycerols joined at oxygen 3 by a glycosidic linkage to a carbohydrate part (usually a mono-, di- or tri-saccharide). [CHEBI:33563, GOC:go_curators]	1	7	0.0260454	0.0729271
GO:0003351	epithelial cilium movement	The directed, self-propelled movement of a cilium of an epithelial cell. This movement is usually coordinated between many epithelial cells, and serves to move fluid. [GOC:dph]	1	8	0.0297111	0.0813827
GO:0032922	circadian regulation of gene expression	Any process that modulates the frequency, rate or extent of gene expression such that an expression pattern recurs with a regularity of approximately 24 hours. [GOC:mah]	1	8	0.0297111	0.0796512
GO:0030259	lipid glycosylation	Covalent attachment of a glycosyl residue to a lipid molecule. [GOC:mah]	1	8	0.0297111	0.0779918
GO:0006956	complement activation	Any process involved in the activation of any of the steps of the complement cascade, which allows for the direct killing of microbes, the disposal of immune complexes, and the regulation of other immune processes; the initial steps of complement activation involve one of three pathways, the classical pathway, the alternative pathway, and the lectin pathway, all of which lead to the terminal comp…	1	8	0.0297111	0.0764001
GO:0036159	inner dynein arm assembly	The aggregation, arrangement and bonding together of a set of components to form an axonemal dynein inner arm, an inner arm structure present on the outer doublet microtubules of ciliary and flagellar axonemes. [GOC:BHF, GOC:vk, PMID:19944400]	1	8	0.0297111	0.0748721
GO:0014003	oligodendrocyte development	The process aimed at the progression of an oligodendrocyte over time, from initial commitment of the cell to a specific fate, to the fully functional differentiated cell. An oligodendrocyte is a type of glial cell involved in myelinating the axons in the central nervous system. [GOC:dgh, GOC:ef]	1	8	0.0297111	0.073404
GO:0000712	resolution of meiotic recombination intermediates	The cleavage and rejoining of intermediates, such as Holliday junctions, formed during meiotic recombination to produce two intact molecules in which genetic material has been exchanged. [GOC:elh, PMID:11733053]	1	8	0.0297111	0.0719924
GO:0008584	male gonad development	The process whose specific outcome is the progression of the male gonad over time, from its formation to the mature structure. [GOC:jid]	1	8	0.0297111	0.070634
GO:0008150	biological_process	Any process specifically pertinent to the functioning of integrated living units: cells, tissues, organs, and organisms. A process is a collection of molecular events with a defined beginning and end. [GOC:go_curators, GOC:isa_complete]	9	1165	0.0300733	0.070171
GO:0048570	notochord morphogenesis	The process in which the anatomical structures of the notochord are generated and organized. The notochord is a mesoderm-derived structure located ventral of the developing nerve cord. In vertebrates, the notochord serves as a core around which other mesodermal cells form the vertebrae. In the most primitive chordates, which lack vertebrae, the notochord persists as a substitute for a vertebral c…	1	9	0.0333633	0.0764323
GO:0009410	response to xenobiotic stimulus	Any process that results in a change in state or activity of a cell or an organism (in terms of movement, secretion, enzyme production, gene expression, etc.) as a result of a xenobiotic compound stimulus. Xenobiotic compounds are compounds foreign to living organisms. [GOC:jl]	1	9	0.0333633	0.0750674
GO:0071910	determination of liver left/right asymmetry	Determination of the asymmetric location of the liver with respect to the left and right halves of the organism. [GOC:cvs]	1	9	0.0333633	0.0737504
GO:0006801	superoxide metabolic process	The chemical reactions and pathways involving superoxide, the superoxide anion O2- (superoxide free radical), or any compound containing this species. [CHEBI:18421, GOC:jl]	1	10	0.0370019	0.0803834
GO:0051601	exocyst localization	Any process in which an exocyst is transported to, or maintained in, a specific location. An exocyst is a protein complex peripherally associated with the plasma membrane that determines where vesicles dock and fuse. [GOC:ai]	1	10	0.0370019	0.079021
GO:0009648	photoperiodism	Any process that results in a change in state or activity of an organism (in terms of movement, secretion, enzyme production, gene expression, etc.) as a result of detection of, or exposure to, a period of light or dark of a given length, measured relative to a particular duration known as the 'critical day length'. The critical day length varies between species. [GOC:jid, GOC:pj, ISBN:0582015952…	1	10	0.0370019	0.077704
GO:0043523	regulation of neuron apoptotic process	Any process that modulates the occurrence or rate of cell death by apoptotic process in neurons. [GOC:go_curators, GOC:mtg_apoptosis]	1	10	0.0370019	0.0764301
GO:0007339	binding of sperm to zona pellucida	The process in which the sperm binds to the zona pellucida glycoprotein layer of the egg. The process begins with the attachment of the sperm plasma membrane to the zona pellucida and includes attachment of the acrosome inner membrane to the zona pellucida after the acrosomal reaction takes place. [GOC:dph, ISBN:0878932437]	1	11	0.040627	0.0825645
GO:0035803	egg coat formation	Construction of an egg coat, a specialized extracellular matrix that surrounds the ovum of animals. The egg coat provides structural support and can play an essential role in oogenesis, fertilization and early development. [GOC:bf, GOC:sart, GOC:yaf, PMID:16944418, PMID:17163408]	1	11	0.040627	0.081254
GO:2000344	positive regulation of acrosome reaction	Any process that activates or increases the frequency, rate or extent of the acrosome reaction. [GOC:obol]	1	11	0.040627	0.0799844
GO:0030154	cell differentiation	The process in which relatively unspecialized cells, e.g. embryonic or regenerative cells, acquire specialized structural and/or functional features that characterize the cells, tissues, or organs of the mature organism or some other relatively stable phase of the organism's life history. Differentiation includes the processes involved in commitment of a cell to a specific fate and its subsequent…	3	206	0.0426521	0.0826794
GO:0034220	ion transmembrane transport	A process in which an ion is transported from one side of a membrane to the other by means of some agent such as a transporter or pore. [GOC:mah]	2	88	0.0434161	0.0828853
GO:0044782	cilium organization	A process that is carried out at the cellular level which results in the assembly, arrangement of constituent parts, or disassembly of a cilium, a specialized eukaryotic organelle that consists of a filiform extrusion of the cell surface. Each cilium is bounded by an extrusion of the cytoplasmic membrane, and contains a regular longitudinal array of microtubules, anchored basally in a centriole. …	1	12	0.0442386	0.083195
GO:0003143	embryonic heart tube morphogenesis	The process in which the anatomical structures of the embryonic heart tube are generated and organized. The embryonic heart tube is an epithelial tube that will give rise to the mature heart. [GOC:mtg_heart]	1	13	0.0478369	0.0886389
GO:0030705	cytoskeleton-dependent intracellular transport	The directed movement of substances along cytoskeletal fibers such as microfilaments or microtubules within a cell. [GOC:mah]	1	13	0.0478369	0.0873543
GO:0016126	sterol biosynthetic process	The chemical reactions and pathways resulting in the formation of sterols, steroids with one or more hydroxyl groups and a hydrocarbon side-chain in the molecule. [GOC:go_curators]	1	13	0.0478369	0.0861063
GO:0006950	response to stress	Any process that results in a change in state or activity of a cell or an organism (in terms of movement, secretion, enzyme production, gene expression, etc.) as a result of a disturbance in organismal or cellular homeostasis, usually, but not necessarily, exogenous (e.g. temperature, humidity, ionizing radiation). [GOC:mah]	1	13	0.0478369	0.0848936
GO:0031122	cytoplasmic microtubule organization	A process that is carried out at the cellular level which results in the assembly, arrangement of constituent parts, or disassembly of structures formed of microtubules and associated proteins in the cytoplasm of a cell. [GOC:mah]	1	14	0.0514217	0.089988
GO:0090307	mitotic spindle assembly	The aggregation, arrangement and bonding together of a set of components to form the spindle that contributes to the process of mitosis. [GOC:tb, GOC:vw]	1	14	0.0514217	0.0887553
GO:0009612	response to mechanical stimulus	Any process that results in a change in state or activity of a cell or an organism (in terms of movement, secretion, enzyme production, gene expression, etc.) as a result of a mechanical stimulus. [GOC:hb]	1	14	0.0514217	0.0875559
GO:0034976	response to endoplasmic reticulum stress	Any process that results in a change in state or activity of a cell (in terms of movement, secretion, enzyme production, gene expression, etc.) as a result of a stress acting at the endoplasmic reticulum. ER stress usually results from the accumulation of unfolded or misfolded proteins in the ER lumen. [GOC:cjm, GOC:mah]	1	14	0.0514217	0.0863885
GO:0006635	fatty acid beta-oxidation	A fatty acid oxidation process that results in the complete oxidation of a long-chain fatty acid. Fatty acid beta-oxidation begins with the addition of coenzyme A to a fatty acid, and occurs by successive cycles of reactions during each of which the fatty acid is shortened by a two-carbon fragment removed as acetyl coenzyme A; the cycle continues until only two or three carbons remain (as acetyl-…	1	16	0.0585516	0.0970724
GO:0042157	lipoprotein metabolic process	The chemical reactions and pathways involving any conjugated, water-soluble protein in which the covalently attached nonprotein group consists of a lipid or lipids. [ISBN:0198506732]	1	16	0.0585516	0.0958117
GO:0009416	response to light stimulus	Any process that results in a change in state or activity of a cell or an organism (in terms of movement, secretion, enzyme production, gene expression, etc.) as a result of a light stimulus, electromagnetic radiation of wavelengths classified as infrared, visible or ultraviolet light. [GOC:go_curators, ISBN:0582227089]	1	16	0.0585516	0.0945834
GO:0010466	negative regulation of peptidase activity	Any process that stops or reduces the rate of peptidase activity, the hydrolysis of peptide bonds within proteins. [GOC:dph, GOC:tb]	1	18	0.0656286	0.104674
GO:0045766	positive regulation of angiogenesis	Any process that activates or increases angiogenesis. [GOC:go_curators]	1	19	0.0691475	0.108907
GO:0008202	steroid metabolic process	The chemical reactions and pathways involving steroids, compounds with a 1,2,cyclopentanoperhydrophenanthrene nucleus. [ISBN:0198547684]	1	19	0.0691475	0.107563
GO:0032956	regulation of actin cytoskeleton organization	Any process that modulates the frequency, rate or extent of the formation, arrangement of constituent parts, or disassembly of cytoskeletal structures comprising actin filaments and their associated proteins. [GOC:mah]	1	19	0.0691475	0.106251
GO:0008203	cholesterol metabolic process	The chemical reactions and pathways involving cholesterol, cholest-5-en-3 beta-ol, the principal sterol of vertebrates and the precursor of many steroids, including bile acids and steroid hormones. It is a component of the plasma membrane lipid bilayer and of plasma lipoproteins and can be found in all animal tissues. [ISBN:0198506732]	1	21	0.076146	0.115595
GO:0001878	response to yeast	Any process that results in a change in state or activity of a cell or an organism (in terms of movement, secretion, enzyme production, gene expression, etc.) as a result of a stimulus from a yeast species. [PMID:14707091]	1	23	0.0830926	0.124639
GO:0006508	proteolysis	The hydrolysis of proteins into smaller polypeptides and/or amino acids by cleavage of their peptide bonds. [GOC:bf, GOC:mah]	4	444	0.0861286	0.127673
GO:0003146	heart jogging	The morphogenetic process in which the heart cone is displaced to the left with respect to the vector of the anterior-posterior axis. [GOC:mtg_heart, PMID:9334285]	1	24	0.0865465	0.126801
GO:0009966	regulation of signal transduction	Any process that modulates the frequency, rate or extent of signal transduction. [GOC:sm]	1	25	0.0899877	0.130327
GO:0043085	positive regulation of catalytic activity	Any process that activates or increases the activity of an enzyme. [GOC:ebc, GOC:jl, GOC:tb, GOC:vw]	1	27	0.0968317	0.138645
GO:0030182	neuron differentiation	The process in which a relatively unspecialized cell acquires specialized features of a neuron. [GOC:mah]	1	27	0.0968317	0.137088
GO:0022008	neurogenesis	Generation of cells within the nervous system. [GO_REF:0000021, GOC:cls, GOC:curators, GOC:dgh, GOC:dph, GOC:jid, GOC:mtg_15jun06]	1	32	0.11372	0.159209
GO:0030030	cell projection organization	A process that is carried out at the cellular level which results in the assembly, arrangement of constituent parts, or disassembly of a prolongation or process extending from a cell, e.g. a flagellum or axon. [GOC:jl, GOC:mah, http://www.cogsci.princeton.edu/~wn/]	1	33	0.117061	0.162084
GO:0009653	anatomical structure morphogenesis	The process in which anatomical structures are generated and organized. Morphogenesis pertains to the creation of form. [GOC:go_curators, ISBN:0521436125]	1	34	0.120388	0.16488
GO:0001570	vasculogenesis	The differentiation of endothelial cells from progenitor cells during blood vessel development, and the de novo formation of blood vessels and tubes. [PMID:8999798]	1	36	0.127007	0.172074
GO:0048741	skeletal muscle fiber development	The process whose specific outcome is the progression of the skeletal muscle fiber over time, from its formation to the mature structure. Muscle fibers are formed by the maturation of myotubes. They can be classed as slow, intermediate/fast or fast. [GOC:dph, GOC:ef, GOC:jid, GOC:lm, GOC:mtg_muscle]	1	37	0.130298	0.174654
GO:0006887	exocytosis	A process of secretion by a cell that results in the release of intracellular molecules (e.g. hormones, matrix proteins) contained within a membrane-bounded vesicle. Exocytosis can occur either by full fusion, when the vesicle collapses into the plasma membrane, or by a kiss-and-run mechanism that involves the formation of a transient contact, a pore, between a granule (for exemple of chromaffin …	1	42	0.146569	0.194397
GO:0001666	response to hypoxia	Any process that results in a change in state or activity of a cell or an organism (in terms of movement, secretion, enzyme production, gene expression, etc.) as a result of a stimulus indicating lowered oxygen tension. Hypoxia, defined as a decline in O2 levels below normoxic levels of 20.8 - 20.95%, results in metabolic adaptation at both the cellular and organismal level. [GOC:hjd]	1	49	0.168846	0.221611
GO:0001944	vasculature development	The process whose specific outcome is the progression of the vasculature over time, from its formation to the mature structure. The vasculature is an interconnected tubular multi-tissue structure that contains fluid that is actively transported around the organism. [GOC:dph, UBERON:0002409]	1	50	0.171981	0.223399
GO:0045454	cell redox homeostasis	Any process that maintains the redox environment of a cell or compartment within a cell. [GOC:ai, GOC:dph, GOC:tb]	1	54	0.184406	0.237094
GO:0042074	cell migration involved in gastrulation	The migration of individual cells within the blastocyst to help establish the multi-layered body plan of the organism (gastrulation). For example, the migration of cells from the surface to the interior of the embryo (ingression). [GOC:jl, http://www.cellmigration.org/, ISBN:0878932437]	1	55	0.187484	0.238616
GO:0055114	oxidation-reduction process	A metabolic process that results in the removal or addition of one or more electrons to or from a substance, with or without the concomitant removal or addition of a proton or protons. [GOC:dhl, GOC:ecd, GOC:jh2, GOC:jid, GOC:mlg, GOC:rph]	4	609	0.196201	0.247214
GO:0006869	lipid transport	The directed movement of lipids into, out of or within a cell, or between cells, by means of some agent such as a transporter or pore. Lipids are compounds soluble in an organic solvent but not, or sparingly, in an aqueous solvent. [ISBN:0198506732]	1	58	0.196647	0.245322
GO:0002040	sprouting angiogenesis	The extension of new blood vessels from existing capillaries into avascular tissues resulting from the proliferation of blood vessel endothelial cells. [PMID:16391003]	1	63	0.211694	0.261505
GO:0016477	cell migration	The controlled self-propelled movement of a cell from one site to a destination guided by molecular cues. Cell migration is a central process in the development and maintenance of multicellular organisms. [GOC:cjm, GOC:dph, GOC:ems, GOC:pf, http://en.wikipedia.org/wiki/Cell_migration]	1	66	0.220588	0.269846
GO:0090305	nucleic acid phosphodiester bond hydrolysis	The nucleic acid metabolic process in which the phosphodiester bonds between nucleotides are cleaved by hydrolysis. [GOC:dph, GOC:tb]	1	68	0.226463	0.274369
GO:0001947	heart looping	The tube morphogenesis process in which the primitive heart tube loops asymmetrically. This looping brings the primitive heart chambers into alignment preceding their future integration. Heart looping begins with dextral-looping and ends when the main regional divisions of the mature heart and primordium of the great arterial trunks become established preceeding septation. [GOC:dph, PMID:12094232]	1	71	0.235193	0.282232
GO:0007010	cytoskeleton organization	A process that is carried out at the cellular level which results in the assembly, arrangement of constituent parts, or disassembly of cytoskeletal structures. [GOC:dph, GOC:jl, GOC:mah]	1	77	0.252363	0.299978
GO:0006351	transcription, DNA-templated	The cellular synthesis of RNA on a template of DNA. [GOC:jl, GOC:txnOH]	3	493	0.283483	0.333821
GO:0006811	ion transport	The directed movement of charged atoms or small charged molecules into, out of or within a cell, or between cells, by means of some agent such as a transporter or pore. [GOC:ai]	2	285	0.291045	0.339552
GO:0000122	negative regulation of transcription from RNA polymerase II promoter	Any process that stops, prevents, or reduces the frequency, rate or extent of transcription from an RNA polymerase II promoter. [GOC:go_curators, GOC:txnOH]	1	93	0.296312	0.342526
GO:0006366	transcription from RNA polymerase II promoter	The synthesis of RNA from a DNA template by RNA polymerase II, originating at an RNA polymerase II promoter. Includes transcription of messenger RNA (mRNA) and certain small nuclear RNAs (snRNAs). [GOC:jl, GOC:txnOH, ISBN:0321000382]	1	100	0.31473	0.360509
GO:0007275	multicellular organism development	The biological process whose specific outcome is the progression of a multicellular organism over time from an initial condition (e.g. a zygote or a young adult) to a later condition (e.g. a multicellular animal or an aged adult). [GOC:dph, GOC:ems, GOC:isa_complete, GOC:tb]	2	321	0.340933	0.387005
GO:0035335	peptidyl-tyrosine dephosphorylation	The removal of phosphoric residues from peptidyl-O-phospho-tyrosine to form peptidyl-tyrosine. [GOC:bf]	1	111	0.342716	0.385556
GO:0007264	small GTPase mediated signal transduction	Any series of molecular signals in which a small monomeric GTPase relays one or more of the signals. [GOC:mah]	1	121	0.367178	0.40942
GO:0043066	negative regulation of apoptotic process	Any process that stops, prevents, or reduces the frequency, rate or extent of cell death by apoptotic process. [GOC:jl, GOC:mtg_apoptosis]	1	130	0.388425	0.429312
GO:0008152	metabolic process	The chemical reactions and pathways, including anabolism and catabolism, by which living organisms transform chemical substances. Metabolic processes typically transform small molecules, but also include macromolecular processes such as DNA repair and replication, and protein synthesis and degradation. [GOC:go_curators, ISBN:0198547684]	2	359	0.392426	0.429962
GO:0005975	carbohydrate metabolic process	The chemical reactions and pathways involving carbohydrates, any of a group of organic compounds based of the general formula Cx(H2O)y. Includes the formation of carbohydrate derivatives by the addition of a carbohydrate residue to another molecule. [GOC:mah, ISBN:0198506732]	1	135	0.399924	0.4344
GO:0016311	dephosphorylation	The process of removing one or more phosphoric (ester or anhydride) residues from a molecule. [ISBN:0198506732]	1	153	0.439581	0.473395
GO:0007507	heart development	The process whose specific outcome is the progression of the heart over time, from its formation to the mature structure. The heart is a hollow, muscular organ, which, by contracting rhythmically, keeps up the circulation of the blood. [GOC:jid, UBERON:0000948]	1	153	0.439581	0.469383
GO:0065009	regulation of molecular function	Any process that modulates the frequency, rate or extent of a molecular function, an elemental biological activity occurring at the molecular level, such as catalysis or binding. [GOC:isa_complete]	1	154	0.441707	0.467689
GO:0006470	protein dephosphorylation	The process of removing one or more phosphoric residues from a protein. [GOC:hb]	1	156	0.445934	0.468231
GO:0045944	positive regulation of transcription from RNA polymerase II promoter	Any process that activates or increases the frequency, rate or extent of transcription from an RNA polymerase II promoter. [GOC:go_curators, GOC:txnOH]	1	161	0.456366	0.475224
GO:0006629	lipid metabolic process	The chemical reactions and pathways involving lipids, compounds soluble in an organic solvent but not, or sparingly, in an aqueous solvent. Includes fatty acids; neutral fats, other fatty-acid esters, and soaps; long-chain (fatty) alcohols and waxes; sphingoids and other long-chain bases; glycolipids, phospholipids and sphingolipids; and carotenes, polyprenols, sterols, terpenes and other isopren…	1	169	0.472655	0.488152
GO:0015031	protein transport	The directed movement of proteins into, out of or within a cell, or between cells, by means of some agent such as a transporter or pore. [GOC:ai]	1	180	0.49427	0.506325
GO:0006412	translation	The cellular metabolic process in which a protein is formed, using the sequence of a mature mRNA or circRNA molecule to specify the sequence of amino acids in a polypeptide chain. Translation is mediated by the ribosome, and begins with the formation of a ternary complex between aminoacylated initiator methionine tRNA, GTP, and initiation factor 2, which subsequently associates with the small sub…	1	213	0.554007	0.562943
GO:0016567	protein ubiquitination	The process in which one or more ubiquitin groups are added to a protein. [GOC:ai]	1	264	0.632913	0.637976
GO:0006810	transport	The directed movement of substances (such as macromolecules, small molecules, ions) or cellular components (such as complexes and organelles) into, out of or within a cell, or between cells, or within a multicellular organism by means of some agent such as a transporter, pore or motor protein. [GOC:dos, GOC:dph, GOC:jl, GOC:mah]	1	642	0.914748	0.914748

## Sheet: TableS19
		GO_MTG_vs_FTG_(SetB)
GO_ID	GO_Name	GO_Description	Genes_sig_inGO	Genes_inGO	P_Value	corrected_P.value
GO:0070072	vacuolar proton-transporting V-type ATPase complex assembly	The aggregation, arrangement and bonding together of a vacuolar proton-transporting V-type ATPase complex, proton-transporting two-sector ATPase complex that couples ATP hydrolysis to the transport of protons across the vacuolar membrane. [GOC:BHF, GOC:mah]	4	10	0.000598658	0.479525
GO:0007035	vacuolar acidification	Any process that reduces the pH of the vacuole, measured by the concentration of the hydrogen ion. [GOC:jid]	4	11	0.000908582	0.363887
GO:0008057	eye pigment granule organization	A process that is carried out at the cellular level which results in the assembly, arrangement of constituent parts, or disassembly of intracellular pigment storage granules in the eye. [PMID:9303295]	2	2	0.00188173	0.502421
GO:0006419	alanyl-tRNA aminoacylation	The process of coupling alanine to alanyl-tRNA, catalyzed by alanyl-tRNA synthetase. In tRNA aminoacylation, the amino acid is first activated by linkage to AMP and then transferred to either the 2'- or the 3'-hydroxyl group of the 3'-adenosine residue of the tRNA. [GOC:mcc, ISBN:0716730510]	2	2	0.00188173	0.376816
GO:0035553	oxidative single-stranded RNA demethylation	Removal of the methyl group from one or more nucleotides within a single-stranded RNA molecule involving the oxidation (i.e. electron loss) of one or more atoms. [GOC:BHF, GOC:rl, PMID:18775698]	2	2	0.00188173	0.301453
GO:0006420	arginyl-tRNA aminoacylation	The process of coupling arginine to arginyl-tRNA, catalyzed by arginyl-tRNA synthetase. In tRNA aminoacylation, the amino acid is first activated by linkage to AMP and then transferred to either the 2'- or the 3'-hydroxyl group of the 3'-adenosine residue of the tRNA. [GOC:mcc, ISBN:0716730510]	2	3	0.00548235	0.731894
GO:0001957	intramembranous ossification	Direct ossification that occurs within mesenchyme or an accumulation of relatively unspecialized cells. [ISBN:0878932437]	2	3	0.00548235	0.627338
GO:0090131	mesenchyme migration	The process in which the population of cells that make up a mesenchyme undergo directed movement. [GOC:ascb_2009, GOC:dph, GOC:tb]	2	3	0.00548235	0.548921
GO:0001817	regulation of cytokine production	Any process that modulates the frequency, rate, or extent of production of a cytokine. [GOC:add, ISBN:0781735149]	2	3	0.00548235	0.48793
GO:0060217	hemangioblast cell differentiation	The process in which a relatively unspecialized cell acquires the characteristics of a mature hemangioblast. Hemangioblasts are the proposed common precursor of blood and endothelial lineages. [GOC:bf, GOC:dph, PMID:15378083, PMID:9670018]	3	9	0.00561893	0.450076
GO:0071526	semaphorin-plexin signaling pathway	A series of molecular signals generated as a consequence of a semaphorin receptor (composed of a plexin and a neurophilin) binding to a semaphorin ligand. [GOC:BHF, GOC:mah, GOC:vk, PMID:15239959]	4	18	0.00661408	0.481625
GO:0007017	microtubule-based process	Any cellular process that depends upon or alters the microtubule cytoskeleton, that part of the cytoskeleton comprising microtubules and their associated proteins. [GOC:mah]	5	29	0.00757495	0.505628
GO:0006886	intracellular protein transport	The directed movement of proteins in a cell, including the movement of proteins between specific compartments or structures within a cell, such as organelles of a eukaryotic cell. [GOC:mah]	16	189	0.00823759	0.507562
GO:0043087	regulation of GTPase activity	Any process that modulates the rate of GTP hydrolysis by a GTPase. [GOC:jl, GOC:mah]	6	43	0.0101294	0.579547
GO:0007094	mitotic spindle assembly checkpoint	A cell cycle checkpoint that delays the metaphase/anaphase transition of a mitotic nuclear division until the spindle is correctly assembled and chromosomes are attached to the spindle. [GOC:mtg_cell_cycle, PMID:12360190]	3	11	0.0103437	0.552353
GO:0016560	protein import into peroxisome matrix, docking	The process in which a complex formed of a peroxisome targeting sequence (PTS) receptor bound to a PTS-bearing protein docks with translocation machinery in the peroxisomal membrane. [PMID:11687502, PMID:11988772, PMID:14754507]	2	4	0.0106496	0.533146
GO:1901741	positive regulation of myoblast fusion	Any process that activates or increases the frequency, rate or extent of myoblast fusion. [GOC:BHF, GOC:rl, GOC:TermGenie, PMID:21364645]	2	4	0.0106496	0.501784
GO:0006400	tRNA modification	The covalent alteration of one or more nucleotides within a tRNA molecule to produce a tRNA molecule with a sequence that differs from that coded genetically. [GOC:curators]	3	12	0.0133528	0.594199
GO:0006879	cellular iron ion homeostasis	Any process involved in the maintenance of an internal steady state of iron ions at the level of a cell. [GOC:ai, GOC:mah]	4	22	0.013786	0.581189
GO:0006629	lipid metabolic process	The chemical reactions and pathways involving lipids, compounds soluble in an organic solvent but not, or sparingly, in an aqueous solvent. Includes fatty acids; neutral fats, other fatty-acid esters, and soaps; long-chain (fatty) alcohols and waxes; sphingoids and other long-chain bases; glycolipids, phospholipids and sphingolipids; and carotenes, polyprenols, sterols, terpenes and other isopren…	14	169	0.0154217	0.61764
GO:0016180	snRNA processing	Any process involved in the conversion of a primary small nuclear RNA (snRNA) transcript into a mature snRNA molecule. [GOC:jl]	2	5	0.0172411	0.657626
GO:0048016	inositol phosphate-mediated signaling	Any intracellular signal transduction in which the signal is passed on within the cell via an inositol phosphate. Includes production of the inositol phosphate, and downstream effectors that further transmit the signal within the cell. Inositol phosphates are a group of mono- to poly-phosphorylated inositols, and include inositol monophosphate (IP), inositol trisphosphate (IP3), inositol pentakis…	2	5	0.0172411	0.627734
GO:0060041	retina development in camera-type eye	The process whose specific outcome is the progression of the retina over time, from its formation to the mature structure. The retina is the innermost layer or coating at the back of the eyeball, which is sensitive to light and in which the optic nerve terminates. [GOC:bf, GOC:dph, ISBN:0815340729]	7	62	0.0174482	0.607653
GO:0035023	regulation of Rho protein signal transduction	Any process that modulates the frequency, rate or extent of Rho protein signal transduction. [GOC:bf]	9	92	0.0182385	0.608709
GO:0007030	Golgi organization	A process that is carried out at the cellular level which results in the assembly, arrangement of constituent parts, or disassembly of the Golgi apparatus. [GOC:dph, GOC:jl, GOC:mah]	4	24	0.0187061	0.599342
GO:0006606	protein import into nucleus	The directed movement of a protein from the cytoplasm to the nucleus. [GOC:jl]	5	36	0.0187674	0.57818
GO:0008063	Toll signaling pathway	A series of molecular signals initiated by the binding of an extracellular ligand to the receptor Toll on the surface of a target cell, and ending with regulation of a downstream cellular process, e.g. transcription. [GOC:go_curators, PMID:11135568, PMID:19126860]	2	6	0.025124	0.745344
GO:0050974	detection of mechanical stimulus involved in sensory perception	The series of events in which a mechanical stimulus is received and converted into a molecular signal as part of sensory perception. [GOC:ai, GOC:dos]	2	6	0.025124	0.718725
GO:0045663	positive regulation of myoblast differentiation	Any process that activates or increases the frequency, rate or extent of myoblast differentiation. A myoblast is a mononucleate cell type that, by fusion with other myoblasts, gives rise to the myotubes that eventually develop into skeletal muscle fibers. [CL:0000056, GOC:go_curators, GOC:mtg_muscle]	2	6	0.025124	0.693941
GO:0010970	transport along microtubule	The movement of organelles or other particles from one location in the cell to another along microtubules, driven by motor activity. [GOC:dph, GOC:mah, GOC:tb]	2	6	0.025124	0.67081
GO:0007519	skeletal muscle tissue development	The developmental sequence of events leading to the formation of adult skeletal muscle tissue. The main events are: the fusion of myoblasts to form myotubes that increase in size by further fusion to them of myoblasts, the formation of myofibrils within their cytoplasm and the establishment of functional neuromuscular junctions with motor neurons. At this stage they can be regarded as mature musc…	5	40	0.0284597	0.735362
GO:0015991	ATP hydrolysis coupled proton transport	The transport of protons against an electrochemical gradient, using energy from ATP hydrolysis. [GOC:mah, GOC:vw]	4	28	0.0314719	0.787782
GO:0033555	multicellular organismal response to stress	Any process that results in a change in state or activity of a multicellular organism (in terms of movement, secretion, enzyme production, gene expression, etc.) as a result of a stimulus indicating the organism is under stress. The stress is usually, but not necessarily, exogenous (e.g. temperature, humidity, ionizing radiation). [GOC:mah]	2	7	0.034174	0.829496
GO:2000582	positive regulation of ATP-dependent microtubule motor activity, plus-end-directed	Any process that activates or increases the frequency, rate or extent of ATP-dependent microtubule motor activity, plus-end-directed. [GOC:kmv, GOC:vw]	2	7	0.034174	0.805099
GO:0030154	cell differentiation	The process in which relatively unspecialized cells, e.g. embryonic or regenerative cells, acquire specialized structural and/or functional features that characterize the cells, tissues, or organs of the mature organism or some other relatively stable phase of the organism's life history. Differentiation includes the processes involved in commitment of a cell to a specific fate and its subsequent…	15	206	0.0349833	0.800618
GO:0043484	regulation of RNA splicing	Any process that modulates the frequency, rate or extent of RNA splicing, the process of removing sections of the primary RNA transcript to remove sequences not present in the mature form of the RNA and joining the remaining sections to form the mature form of the RNA. [GOC:jl]	3	17	0.0351526	0.782145
GO:0030968	endoplasmic reticulum unfolded protein response	The series of molecular signals generated as a consequence of the presence of unfolded proteins in the endoplasmic reticulum (ER) or other ER-related stress; results in changes in the regulation of transcription and translation. [GOC:mah, PMID:12042763]	3	18	0.0408603	0.88457
GO:0055071	manganese ion homeostasis	Any process involved in the maintenance of an internal steady state of manganese ions within an organism or cell. [GOC:jid, GOC:mah]	1	1	0.0434166	0.915176
GO:0071421	manganese ion transmembrane transport	A process in which a manganese ion is transported from one side of a membrane to the other by means of some agent such as a transporter or pore. [GOC:mah]	1	1	0.0434166	0.89171
GO:0033227	dsRNA transport	The directed movement of dsRNA, double-stranded ribonucleic acid, into, out of or within a cell, or between cells, by means of some agent such as a transporter or pore. [GOC:mah]	1	1	0.0434166	0.869417
GO:0030641	regulation of cellular pH	Any process involved in the maintenance of an internal equilibrium of hydrogen ions (protons) within a cell or between a cell and its external environment. [GOC:dph, GOC:mah, GOC:tb]	1	1	0.0434166	0.848212
GO:0036295	cellular response to increased oxygen levels	Any process that results in a change in state or activity of a cell (in terms of movement, secretion, enzyme production, gene expression, etc.) as a result of a stimulus reflecting an increase in the level of oxygen. [GOC:al]	1	1	0.0434166	0.828016
GO:2001135	regulation of endocytic recycling	Any process that modulates the frequency, rate or extent of endocytic recycling. [GOC:obol]	1	1	0.0434166	0.80876
GO:0009597	detection of virus	The series of events in which a stimulus from a virus is received and converted into a molecular signal. [GOC:hb]	1	1	0.0434166	0.790379
GO:0003306	Wnt signaling pathway involved in heart development	The series of molecular signals initiated by binding of Wnt protein to a receptor on the surface of the target cell, resulting a change in cell state that contributes to the progression of the heart over time. [GOC:mtg_heart]	1	1	0.0434166	0.772815
GO:0007026	negative regulation of microtubule depolymerization	Any process that stops, prevents, or reduces the frequency, rate or extent of microtubule depolymerization; prevention of depolymerization of a microtubule can result from binding by 'capping' at the plus end (e.g. by interaction with another cellular protein of structure) or by exposing microtubules to a stabilizing drug such as taxol. [GOC:mah, ISBN:0815316194]	1	1	0.0434166	0.756015
GO:0022006	zona limitans intrathalamica formation	The formation of the narrow stripe of cells that lies between the prospective dorsal and ventral thalami. This boundary contains signals that pattern the prethalamic and thalamic territories of the future mid-diencephalon. [GO_REF:0000021, GOC:cls, GOC:dgh, GOC:dph, GOC:jid, GOC:mtg_15jun06, PMID:11425897, PMID:16452095]	1	1	0.0434166	0.73993
GO:0061380	superior colliculus development	The process whose specific outcome is the progression of the superior colliculus over time, from its formation to the mature structure. The superior colliculus is also known as the optic tectum or simply tectum and is a paired structure that forms a major component of the vertebrate midbrain. [GOC:dph, GOC:yaf]	1	1	0.0434166	0.724514
GO:0090244	Wnt signaling pathway involved in somitogenesis	The series of molecular signals initiated by binding of Wnt protein to a frizzled family receptor on the surface of the target cell and ending with a change in cell state that contributes to somitogenesis. [GOC:ascb_2009, GOC:dph, GOC:tb]	1	1	0.0434166	0.709728
GO:0106047	polyamine deacetylation	The modification of acetylpolyamine by the removal of acetyl groups. [PMID:28516954]	1	1	0.0434166	0.695534
GO:0106048	spermidine deacetylation	The modification of acetylspermadine by the removal of acetyl groups. [PMID:28516954]	1	1	0.0434166	0.681896
GO:0042938	dipeptide transport	The directed movement of a dipeptide, a combination of two amino acids by means of a peptide (-CO-NH-) link, into, out of or within a cell, or between cells, by means of some agent such as a transporter or pore. [CHEBI:46761, GOC:jl]	1	1	0.0434166	0.668783
GO:0090235	regulation of metaphase plate congression	Any process that modulates the rate, frequency, or extent of metaphase plate congression, the alignment of chromosomes at the metaphase plate, a plane halfway between the poles of the spindle. [GOC:ascb_2009, GOC:dph, GOC:tb]	1	1	0.0434166	0.656164
GO:0019051	induction by virus of host apoptotic process	The set of viral processes that induce an apoptotic process in infected host cells, facilitating release and spread of progeny virions. [GOC:mtg_apoptosis, ISBN:0781718325]	1	1	0.0434166	0.644013
GO:0045329	carnitine biosynthetic process	The chemical reactions and pathways resulting in the formation of carnitine (hydroxy-trimethyl aminobutyric acid), a compound that participates in the transfer of acyl groups across the inner mitochondrial membrane. [GOC:jl, ISBN:0198506732]	1	1	0.0434166	0.632303
GO:0006547	histidine metabolic process	The chemical reactions and pathways involving histidine, 2-amino-3-(1H-imidazol-4-yl)propanoic acid. [GOC:go_curators]	1	1	0.0434166	0.621012
GO:0006548	histidine catabolic process	The chemical reactions and pathways resulting in the breakdown of histidine, 2-amino-3-(1H-imidazol-4-yl)propanoic acid. [GOC:go_curators]	1	1	0.0434166	0.610117
GO:0019557	histidine catabolic process to glutamate and formate	The chemical reactions and pathways resulting in the breakdown of histidine into other compounds, including glutamate and formate. [GOC:go_curators]	1	1	0.0434166	0.599598
GO:0090023	positive regulation of neutrophil chemotaxis	Any process that increases the frequency, rate, or extent of neutrophil chemotaxis. Neutrophil chemotaxis is the directed movement of a neutrophil cell, the most numerous polymorphonuclear leukocyte found in the blood, in response to an external stimulus, usually an infection or wounding. [GOC:dph, GOC:tb]	1	1	0.0434166	0.589435
GO:1903904	negative regulation of establishment of T cell polarity	Any process that stops, prevents or reduces the frequency, rate or extent of establishment of T cell polarity. [GO_REF:0000058, GOC:als, GOC:TermGenie, PMID:23575248]	1	1	0.0434166	0.579612
GO:1905872	negative regulation of protein localization to cell leading edge	Any process that stops, prevents or reduces the frequency, rate or extent of protein localization to cell leading edge. [GO_REF:0000058, GOC:TermGenie, PMID:26324884]	1	1	0.0434166	0.57011
GO:1990869	cellular response to chemokine	Any process that results in a change in state or activity of a cell (in terms of movement, secretion, enzyme production, gene expression, etc.) as a result of a chemokine stimulus. [PMID:11113082]	1	1	0.0434166	0.560914
GO:2000405	negative regulation of T cell migration	Any process that stops, prevents or reduces the frequency, rate or extent of T cell migration. [GOC:mah]	1	1	0.0434166	0.552011
GO:2001107	negative regulation of Rho guanyl-nucleotide exchange factor activity	Any process that stops, prevents or reduces the frequency, rate or extent of Rho guanyl-nucleotide exchange factor activity. [GOC:obol]	1	1	0.0434166	0.543386
GO:0006907	pinocytosis	An endocytosis process that results in the uptake of liquid material by cells from their external environment; literally 'cell drinking'. Liquid is enclosed in vesicles, called pinosomes, formed by invagination of the plasma membrane. [ISBN:0198506732]	1	1	0.0434166	0.535026
GO:0007571	age-dependent general metabolic decline	A developmental process that arises as the cell progresses toward the end of its lifespan and cause changes cellular metabolism, resulting in a decline in cell function; for example, one aspect of general metabolic decline is a decrease in the efficiency of protein synthesis. [GOC:jh, GOC:mah, PMID:9891807]	1	1	0.0434166	0.52692
GO:0039535	regulation of RIG-I signaling pathway	Any process that modulates the frequency, rate or extent of the series of molecular signals generated as a consequence of the cytoplasmic pattern recognition receptor (PRR) RIG-1 (also known as DDX58) binding to viral RNA. [GOC:bf, GOC:jl]	1	1	0.0434166	0.519055
GO:0035790	platelet-derived growth factor receptor-alpha signaling pathway	A series of molecular signals initiated by the binding of a ligand to an alpha-type platelet-derived growth factor receptor (PDGFalpha) on the surface of a signal-receiving cell, and ending with regulation of a downstream cellular process, e.g. transcription. [GOC:bf, GOC:yaf, PMID:10372961, PR:000002030]	1	1	0.0434166	0.511422
GO:0006091	generation of precursor metabolites and energy	The chemical reactions and pathways resulting in the formation of precursor metabolites, substances from which energy is derived, and any process involved in the liberation of energy from these substances. [GOC:jl]	1	1	0.0434166	0.50401
GO:0043652	engulfment of apoptotic cell	The removal of the apoptotic cell by phagocytosis, by a neighboring cell or by a phagocyte. [GOC:rk, PMID:15536015]	1	1	0.0434166	0.49681
GO:0060097	cytoskeletal rearrangement involved in phagocytosis, engulfment	The assembly, arrangement, or disassembly of cytoskeletal structures that is involved in the internalization of bacteria, immune complexes and other particulate matter or of an apoptotic cell by phagocytosis. [GOC:dph]	1	1	0.0434166	0.489813
GO:0048714	positive regulation of oligodendrocyte differentiation	Any process that activates or increases the frequency, rate or extent of oligodendrocyte differentiation. [GOC:vp, PMID:15139015]	1	1	0.0434166	0.48301
GO:0070124	mitochondrial translational initiation	The process preceding formation of the peptide bond between the first two amino acids of a protein in a mitochondrion. This includes the formation of a complex of the ribosome, mRNA, and an initiation complex that contains the first aminoacyl-tRNA. [GOC:mah]	1	1	0.0434166	0.476393
GO:0010831	positive regulation of myotube differentiation	Any process that activates, maintains or increases the frequency, rate or extent of myotube differentiation. Myotube differentiation is the process in which a relatively unspecialized cell acquires specialized features of a myotube cell. Myotubes are multinucleated cells that are formed when proliferating myoblasts exit the cell cycle, differentiate and fuse. [GOC:dph, GOC:tb]	1	1	0.0434166	0.469955
GO:0038066	p38MAPK cascade	An intracellular protein kinase cascade containing at least a p38 MAPK, a MAPKK and a MAP3K. The cascade can also contain two additional tiers: the upstream MAP4K and the downstream MAP Kinase-activated kinase (MAPKAPK). The kinases in each tier phosphorylate and activate the kinases in the downstream tier to transmit a signal within a cell. [GOC:signaling, PMID:20811974]	1	1	0.0434166	0.463689
GO:0045002	double-strand break repair via single-strand annealing	Repair of a DSB made between two repeated sequences oriented in the same direction occurs primarily by the single strand annealing pathway. The ends of the break are processed by a 5' to 3' exonuclease, exposing complementary single-strand regions of the direct repeats that can anneal, resulting in a deletion of the unique DNA between the direct repeats. [PMID:11606529]	1	1	0.0434166	0.457588
GO:0045740	positive regulation of DNA replication	Any process that activates or increases the frequency, rate or extent of DNA replication. [GOC:go_curators]	1	1	0.0434166	0.451645
GO:0033567	DNA replication, Okazaki fragment processing	The DNA metabolic process, occurring during lagging strand synthesis, by which RNA primers are removed from Okazaki fragments, the resulting gaps filled by DNA polymerization, and the ends ligated to form a continuous strand. [GOC:mah, ISBN:0716720094]	1	1	0.0434166	0.445855
GO:0036500	ATF6-mediated unfolded protein response	A series of molecular signals mediated by the endoplasmic reticulum membrane stress sensor ATF6 (activating transcription factor 6). Begins with activation of ATF6 in response to endoplasmic reticulum (ER) stress, and ends with regulation of a downstream cellular process, e.g. transcription. Under conditions of endoplasmic reticulum stress, ATF6 translocates to the Golgi where it is processed by …	1	1	0.0434166	0.440211
GO:1990440	positive regulation of transcription from RNA polymerase II promoter in response to endoplasmic reticulum stress	Any process that activates or increases the frequency, rate or extent of transcription from an RNA polymerase II promoter as a result of an endoplasmic reticulum stress. [GOC:bf, GOC:PARL, PMID:21113145]	1	1	0.0434166	0.434709
GO:0061444	endocardial cushion cell development	The process whose specific outcome is the progression of an endocardial cushion cell over time, from its formation to the mature state. [GOC:BHF, GOC:dph]	1	1	0.0434166	0.429342
GO:0060368	regulation of Fc receptor mediated stimulatory signaling pathway	Any process that modulates the rate, frequency or extent of the Fc receptor mediated stimulatory signaling pathway. The Fc receptor mediated stimulatory signaling pathway is a series of molecular signals generated as a consequence of a the binding of the Fc portion of an immunoglobulin by an Fc receptor capable of activating or perpetuating an immune response. The Fc portion of an immunoglobulin …	1	1	0.0434166	0.424106
GO:0030534	adult behavior	Behavior in a fully developed and mature organism. [GOC:mah, ISBN:0877797099]	1	1	0.0434166	0.418996
GO:0090140	regulation of mitochondrial fission	Any process that modulates the rate, frequency or extent of mitochondrial fission. Mitochondrial fission is the division of a mitochondrion within a cell to form two or more separate mitochondrial compartments. [GOC:ascb_2009, GOC:dph, GOC:tb]	1	1	0.0434166	0.414008
GO:0090344	negative regulation of cell aging	Any process that decreases the rate, frequency, or extent of cell aging. Cell aging is the progression of the cell from its inception to the end of its lifespan. [GOC:BHF, GOC:dph, GOC:tb]	1	1	0.0434166	0.409138
GO:0009593	detection of chemical stimulus	The series of events in which a chemical stimulus is received by a cell and converted into a molecular signal. [GOC:jl]	1	1	0.0434166	0.40438
GO:0043068	positive regulation of programmed cell death	Any process that activates or increases the frequency, rate or extent of programmed cell death, cell death resulting from activation of endogenous cellular processes. [GOC:jl]	1	1	0.0434166	0.399732
GO:1903076	regulation of protein localization to plasma membrane	Any process that modulates the frequency, rate or extent of protein localization to plasma membrane. [GO_REF:0000058, GOC:BHF, GOC:rl, GOC:TermGenie, PMID:11602640]	1	1	0.0434166	0.39519
GO:0000280	nuclear division	The division of a cell nucleus into two nuclei, with DNA and other nuclear contents distributed between the daughter nuclei. [GOC:mah]	1	1	0.0434166	0.390749
GO:0055005	ventricular cardiac myofibril assembly	The process whose specific outcome is the progression of the ventricular cardiac myofibril over time, from its formation to the mature structure. A cardiac myofibril is a myofibril specific to cardiac muscle cells. [GOC:devbiol]	1	1	0.0434166	0.386408
GO:0051452	intracellular pH reduction	Any process that reduces the internal pH of a cell, measured by the concentration of the hydrogen ion. [GOC:ai]	1	1	0.0434166	0.382161
GO:0048696	regulation of collateral sprouting in absence of injury	Any process that modulates the frequency, rate or extent of collateral sprouting in the absence of injury. [GOC:dgh, GOC:dph, GOC:jid, GOC:lm]	2	8	0.0442753	0.385484
GO:0032438	melanosome organization	A process that is carried out at the cellular level which results in the assembly, arrangement of constituent parts, or disassembly of a melanosome. A melanosome is a tissue-specific, membrane-bounded cytoplasmic organelle within which melanin pigments are synthesized and stored. [GOC:vk]	2	8	0.0442753	0.381339
GO:0006880	intracellular sequestering of iron ion	The process of binding or confining iron ions in an intracellular area such that they are separated from other components of a biological system. [GOC:ai]	2	8	0.0442753	0.377282
GO:0009306	protein secretion	The controlled release of proteins from a cell. [GOC:ai]	2	8	0.0442753	0.373311
GO:0006909	phagocytosis	An endocytosis process that results in the engulfment of external particulate material by phagocytes. The particles are initially contained within phagocytic vacuoles (phagosomes), which then fuse with primary lysosomes to effect digestion of the particles. [ISBN:0198506732]	2	8	0.0442753	0.369422
GO:0072583	clathrin-dependent endocytosis	An endocytosis process that begins when material is taken up into clathrin-coated pits, which then pinch off to form clathrin-coated endocytic vesicles. [GOC:BHF, GOC:mah, PMID:18498251, PMID:8970738, PMID:9234965]	2	8	0.0442753	0.365614
GO:0007162	negative regulation of cell adhesion	Any process that stops, prevents, or reduces the frequency, rate or extent of cell adhesion. [GOC:go_curators]	2	9	0.05532	0.452156
GO:0072659	protein localization to plasma membrane	A process in which a protein is transported to, or maintained in, a specific location in the plasma membrane. [GOC:mah]	2	9	0.05532	0.447589
GO:0006511	ubiquitin-dependent protein catabolic process	The chemical reactions and pathways resulting in the breakdown of a protein or peptide by hydrolysis of its peptide bonds, initiated by the covalent attachment of a ubiquitin group, or multiple ubiquitin groups, to the protein. [GOC:go_curators]	9	113	0.0570924	0.45731
GO:0006281	DNA repair	The process of restoring DNA after damage. Genomes are subject to damage by chemical and physical agents in the environment (e.g. UV and ionizing radiations, chemical mutagens, fungal and bacterial toxins, etc.) and by free radicals or alkylating agents endogenously generated in metabolism. DNA is also damaged because of errors during its replication. A variety of different DNA repair pathways ha…	11	148	0.0574588	0.455688
GO:0042127	regulation of cell proliferation	Any process that modulates the frequency, rate or extent of cell proliferation. [GOC:jl]	9	114	0.0597256	0.469022
GO:0043065	positive regulation of apoptotic process	Any process that activates or increases the frequency, rate or extent of cell death by apoptotic process. [GOC:jl, GOC:mtg_apoptosis]	5	49	0.0602774	0.468759
GO:0030036	actin cytoskeleton organization	A process that is carried out at the cellular level which results in the assembly, arrangement of constituent parts, or disassembly of cytoskeletal structures comprising actin filaments and their associated proteins. [GOC:dph, GOC:jl, GOC:mah]	6	65	0.0622711	0.479607
GO:0048738	cardiac muscle tissue development	The process whose specific outcome is the progression of cardiac muscle over time, from its formation to the mature structure. [GOC:dph, GOC:jid, GOC:lm]	2	10	0.0672074	0.512696
GO:0006665	sphingolipid metabolic process	The chemical reactions and pathways involving sphingolipids, any of a class of lipids containing the long-chain amine diol sphingosine or a closely related base (a sphingoid). [GOC:mah, ISBN:0198506732]	2	10	0.0672074	0.50786
GO:0000956	nuclear-transcribed mRNA catabolic process	The chemical reactions and pathways resulting in the breakdown of nuclear-transcribed mRNAs in eukaryotic cells. [GOC:krc]	2	10	0.0672074	0.503113
GO:0006937	regulation of muscle contraction	Any process that modulates the frequency, rate or extent of muscle contraction. [GOC:go_curators]	2	10	0.0672074	0.498455
GO:0046688	response to copper ion	Any process that results in a change in state or activity of a cell or an organism (in terms of movement, secretion, enzyme production, gene expression, etc.) as a result of a copper ion stimulus. [GOC:ai]	2	10	0.0672074	0.493882
GO:0043039	tRNA aminoacylation	The chemical reactions and pathways by which the various amino acids become bonded to their corresponding tRNAs. The most common route for synthesis of aminoacyl tRNA is by the formation of an ester bond between the 3'-hydroxyl group of the most 3' adenosine of the tRNA, usually catalyzed by the cognate aminoacyl-tRNA ligase. A given aminoacyl-tRNA ligase aminoacylates all species of an isoaccept…	2	10	0.0672074	0.489392
GO:0060042	retina morphogenesis in camera-type eye	The process in which the anatomical structure of the retina is generated and organized. [GOC:bf, GOC:dph, GOC:mtg_sensu]	3	22	0.0679415	0.490281
GO:0060215	primitive hemopoiesis	A first transient wave of blood cell production that, in vertebrates, gives rise to erythrocytes (red blood cells) and myeloid cells. [GOC:bf, GOC:dph, PMID:15378083, PMID:15617691]	3	22	0.0679415	0.485903
GO:0071391	cellular response to estrogen stimulus	Any process that results in a change in state or activity of a cell (in terms of movement, secretion, enzyme production, gene expression, etc.) as a result of stimulus by an estrogen, C18 steroid hormones that can stimulate the development of female sexual characteristics. [GOC:mah]	3	22	0.0679415	0.481603
GO:0065009	regulation of molecular function	Any process that modulates the frequency, rate or extent of a molecular function, an elemental biological activity occurring at the molecular level, such as catalysis or binding. [GOC:isa_complete]	11	154	0.0720151	0.506001
GO:0043547	positive regulation of GTPase activity	Any process that activates or increases the activity of a GTPase. [GOC:jl, GOC:mah]	13	192	0.07522	0.523924
GO:0001878	response to yeast	Any process that results in a change in state or activity of a cell or an organism (in terms of movement, secretion, enzyme production, gene expression, etc.) as a result of a stimulus from a yeast species. [PMID:14707091]	3	23	0.0757135	0.522815
GO:0001935	endothelial cell proliferation	The multiplication or reproduction of endothelial cells, resulting in the expansion of a cell population. Endothelial cells are thin flattened cells which line the inside surfaces of body cavities, blood vessels, and lymph vessels, making up the endothelium. [GOC:add, ISBN:0781735149]	2	11	0.0798438	0.546623
GO:0007051	spindle organization	A process that is carried out at the cellular level which results in the assembly, arrangement of constituent parts, or disassembly of the spindle, the array of microtubules and associated molecules that forms between opposite poles of a eukaryotic cell during DNA segregation and serves to move the duplicated chromosomes apart. [GOC:go_curators, GOC:mah]	2	11	0.0798438	0.54199
GO:0006826	iron ion transport	The directed movement of iron (Fe) ions into, out of or within a cell, or between cells, by means of some agent such as a transporter or pore. [GOC:ai]	2	11	0.0798438	0.537436
GO:0003406	retinal pigment epithelium development	The progression of the retinal pigment epithelium over time, from its initial formation to the mature structure. The retinal pigment epithelium is the melanin-containing layer of cells between the retina and the choroid that absorbs scattered and reflected light and removes waste products produced by the photoreceptor cells. [GOC:ascb_2009, GOC:dph, GOC:tb]	2	11	0.0798438	0.532957
GO:0055001	muscle cell development	The process whose specific outcome is the progression of a muscle cell over time, from its formation to the mature structure. Muscle cell development does not include the steps involved in committing an unspecified cell to the muscle cell fate. [CL:0000187, GOC:devbiol]	2	11	0.0798438	0.528553
GO:0048384	retinoic acid receptor signaling pathway	The series of molecular signals generated as a consequence of a retinoic acid receptor binding to one of its physiological ligands. [GOC:dgh]	2	11	0.0798438	0.52422
GO:0071896	protein localization to adherens junction	Any process in which a protein is transported to, and/or maintained at the adherens junction. [GOC:BHF, GOC:mah]	1	2	0.0849515	0.55322
GO:0000492	box C/D snoRNP assembly	The aggregation, arrangement and bonding together of proteins and a box C/D snoRNA to form a box C/D small nucleolar ribonucleoprotein (snoRNP) complex. [GOC:krc]	1	2	0.0849515	0.548759
GO:0071578	zinc II ion transmembrane import	The directed movement of zinc II ions across a membrane into a cell or organelle. [GOC:BHF, GOC:mah]	1	2	0.0849515	0.544369
GO:0006622	protein targeting to lysosome	The process of directing proteins towards the lysosome using signals contained within the protein. [GOC:curators]	1	2	0.0849515	0.540049
GO:0018193	peptidyl-amino acid modification	The alteration of an amino acid residue in a peptide. [GOC:mah]	1	2	0.0849515	0.535796
GO:0071632	optomotor response	Eye, head or whole body movements that help to compensate movements of the environment in order to stabilize its image on the retina. In the case of whole body movements, these motor actions may also stabilize a locomotor course in response to some disturbance. Examples include: the optokinetic reflex, which allows human eyes to follow objects in motion while the head remains stationary reflex; t…	1	2	0.0849515	0.53161
GO:0000389	mRNA 3'-splice site recognition	Recognition of the intron 3'-splice site by components of the assembling U2- or U12-type spliceosome. [GOC:krc, ISBN:0879695897]	1	2	0.0849515	0.527489
GO:1902559	3'-phospho-5'-adenylyl sulfate transmembrane transport	The directed movement of 3'-phospho-5'-adenylyl sulfate across a membrane. [GOC:TermGenie, PMID:24296033]	1	2	0.0849515	0.523432
GO:0035434	copper ion transmembrane transport	The directed movement of copper cation across a membrane. [GOC:vw]	1	2	0.0849515	0.519436
GO:0035675	neuromast hair cell development	The process whose specific outcome is the progression of a neuromast hair cell over time, from its formation to the mature structure. A neuromast hair cell is a hair cell that acts as a sensory receptor of the neuromast; it is morphologically polarized as a result of the relative position of the single kinocilium and the clusters of stereocilia on its apical surface. Cell development does not inc…	1	2	0.0849515	0.515501
GO:0031529	ruffle organization	A process that is carried out at the cellular level which results in the assembly, arrangement of constituent parts, or disassembly of a ruffle, a projection at the leading edge of a crawling cell. [GOC:mah, PMID:10036235]	1	2	0.0849515	0.511625
GO:0036368	cone photoresponse recovery	The processes required for a cone photoreceptor to recover, following light activation, so that it can respond to a subsequent light stimulus. Cone recovery requires the shutoff of active participants in the phototransduction cascade, including the visual pigment and downstream signal transducers. [GOC:gap, PMID:16039565, PMID:22802362]	1	2	0.0849515	0.507807
GO:0003203	endocardial cushion morphogenesis	The process in which the anatomical structure of the endocardial cushion is generated and organized. The endocardial cushion is a specialized region of mesenchymal cells that will give rise to the heart septa and valves. [GOC:mtg_heart]	1	2	0.0849515	0.504045
GO:0060420	regulation of heart growth	Any process that modulates the rate or extent of heart growth. Heart growth is the increase in size or mass of the heart. [GOC:dph, GOC:tb]	1	2	0.0849515	0.500339
GO:0006658	phosphatidylserine metabolic process	The chemical reactions and pathways involving phosphatidylserines, any of a class of glycerophospholipids in which the phosphatidyl group is esterified to the hydroxyl group of L-serine. They are important constituents of cell membranes. [ISBN:0198506732]	1	2	0.0849515	0.496687
GO:0008406	gonad development	The process whose specific outcome is the progression of the gonad over time, from its formation to the mature structure. The gonad is an animal organ that produces gametes; in some species it also produces hormones. [GOC:ems, ISBN:0198506732]	1	2	0.0849515	0.493088
GO:0003157	endocardium development	The process whose specific outcome is the progression of the endocardium over time, from its formation to the mature structure. The endocardium is an anatomical structure comprised of an endothelium and an extracellular matrix that forms the innermost layer of tissue of the heart, and lines the heart chambers. [GOC:mtg_heart]	1	2	0.0849515	0.48954
GO:1902254	negative regulation of intrinsic apoptotic signaling pathway by p53 class mediator	Any process that stops, prevents or reduces the frequency, rate or extent of intrinsic apoptotic signaling pathway by p53 class mediator. [GOC:BHF, GOC:mtg_apoptosis, GOC:rl, GOC:TermGenie, PMID:15705871]	1	2	0.0849515	0.486044
GO:0006011	UDP-glucose metabolic process	The chemical reactions and pathways involving UDP-glucose, uridinediphosphoglucose, a substance composed of glucose in glycosidic linkage with uridine diphosphate. [GOC:ai]	1	2	0.0849515	0.482597
GO:0035574	histone H4-K20 demethylation	The modification of histone H4 by the removal of a methyl group from lysine at position 20 of the histone. [GOC:sp, PMID:20622853]	1	2	0.0849515	0.479198
GO:0030216	keratinocyte differentiation	The process in which a relatively unspecialized cell acquires specialized features of a keratinocyte. [GOC:dph, GOC:mah, GOC:sdb_2009, GOC:tb]	1	2	0.0849515	0.475847
GO:0050953	sensory perception of light stimulus	The series of events required for an organism to receive a sensory light stimulus, convert it to a molecular signal, and recognize and characterize the signal. This is a neurological process. [GOC:ai]	1	2	0.0849515	0.472543
GO:0002003	angiotensin maturation	The process leading to the attainment of the full functional capacity of angiotensin by conversion of renin substrate into mature angiotensin in the blood. [ISBN:0721643949]	1	2	0.0849515	0.469284
GO:0048635	negative regulation of muscle organ development	Any process that stops, prevents, or reduces the frequency, rate or extent of muscle development. [GOC:go_curators]	1	2	0.0849515	0.466069
GO:0006857	oligopeptide transport	The directed movement of oligopeptides into, out of or within a cell, or between cells, by means of some agent such as a transporter or pore. Oligopeptides are molecules that contain a small number (2 to 20) of amino-acid residues connected by peptide linkages. [ISBN:0198506732]	1	2	0.0849515	0.462899
GO:0019427	acetyl-CoA biosynthetic process from acetate	The chemical reactions and pathways resulting in the formation of acetyl-CoA from acetate, either directly or via acetylphosphate. [MetaCyc:ACETATEUTIL-PWY]	1	2	0.0849515	0.459771
GO:1903966	monounsaturated fatty acid biosynthetic process	The chemical reactions and pathways resulting in the formation of monounsaturated fatty acid. [GO_REF:0000068, GOC:hjd, GOC:TermGenie, PMID:16443825]	1	2	0.0849515	0.456685
GO:0019556	histidine catabolic process to glutamate and formamide	The chemical reactions and pathways resulting in the breakdown of histidine into other compounds, including glutamate and formamide. [GOC:go_curators]	1	2	0.0849515	0.453641
GO:0018230	peptidyl-L-cysteine S-palmitoylation	The covalent attachment of a palmitoyl group to a sulfur (S) atom within a cysteine residue to form peptidyl-S-palmitoyl-L-cysteine. [RESID:AA0106]	1	2	0.0849515	0.450637
GO:0030203	glycosaminoglycan metabolic process	The chemical reactions and pathways involving glycosaminoglycans, any one of a group of polysaccharides that contain amino sugars. Formerly known as mucopolysaccharides, they include hyaluronic acid and chondroitin, which provide lubrication in joints and form part of the matrix of cartilage. The three-dimensional structure of these molecules enables them to trap water, which forms a gel and give…	1	2	0.0849515	0.447672
GO:0035024	negative regulation of Rho protein signal transduction	Any process that stops, prevents, or reduces the frequency, rate or extent of Rho protein signal transduction. [GOC:bf]	1	2	0.0849515	0.444746
GO:2000391	positive regulation of neutrophil extravasation	Any process that activates or increases the frequency, rate or extent of neutrophil extravasation. [GOC:BHF, GOC:mah]	1	2	0.0849515	0.441858
GO:0051988	regulation of attachment of spindle microtubules to kinetochore	Any process that modulates the frequency, rate or extent of the attachment of spindle microtubules to the kinetochore. [GOC:ai]	1	2	0.0849515	0.439007
GO:0008090	retrograde axonal transport	The directed movement of organelles or molecules along microtubules from the cell periphery toward the cell body in nerve cell axons. [ISBN:0815316194]	1	2	0.0849515	0.436193
GO:0015936	coenzyme A metabolic process	The chemical reactions and pathways involving coenzyme A, 3'-phosphoadenosine-(5')diphospho(4')pantatheine, an acyl carrier in many acylation and acyl-transfer reactions in which the intermediate is a thiol ester. [ISBN:0198547684]	1	2	0.0849515	0.433415
GO:0018008	N-terminal peptidyl-glycine N-myristoylation	The myristoylation of the N-terminal glycine of proteins to form the derivative N-myristoyl-glycine. [RESID:AA0059]	1	2	0.0849515	0.430672
GO:0019878	lysine biosynthetic process via aminoadipic acid	The chemical reactions and pathways resulting in the formation of lysine by the aminoadipic pathway. [GOC:go_curators]	1	2	0.0849515	0.427963
GO:0043328	protein transport to vacuole involved in ubiquitin-dependent protein catabolic process via the multivesicular body sorting pathway	The process of directing proteins towards the vacuole that contributes to protein catabolism via the multivesicular body (MVB) pathway. [GOC:jl, PMID:11511343]	1	2	0.0849515	0.425288
GO:0021755	eurydendroid cell differentiation	The process in which neuroblasts acquire specialized structural and/or functional features that characterize the mature eurydendroid cell. Differentiation includes the processes involved in commitment of a neuroblast to a eurydendroid cell fate. A eurydendroid cell is an efferent neuron found in the cerebellar cortex of teleosts. [GO_REF:0000021, GOC:cls, GOC:dgh, GOC:dph, GOC:jid, GOC:mtg_15jun0…	1	2	0.0849515	0.422647
GO:0021778	oligodendrocyte cell fate specification	The process in which a cell becomes capable of differentiating autonomously into an oligodendrocyte in an environment that is neutral with respect to the developmental pathway. Upon specification, the cell fate can be reversed. [GO_REF:0000021, GOC:cls, GOC:dgh, GOC:dph, GOC:jid, GOC:mtg_15jun06]	1	2	0.0849515	0.420038
GO:0031444	slow-twitch skeletal muscle fiber contraction	A process in which force is generated within slow-twitch skeletal muscle tissue, resulting in a change in muscle geometry. Force generation involves a chemo-mechanical energy conversion step that is carried out by the actin/myosin complex activity, which generates force through ATP hydrolysis. The slow-twitch skeletal muscle is characterized by slow time parameters, low force development and resi…	1	2	0.0849515	0.417461
GO:0071236	cellular response to antibiotic	Any process that results in a change in state or activity of a cell (in terms of movement, secretion, enzyme production, gene expression, etc.) as a result of an antibiotic stimulus. An antibiotic is a chemical substance produced by a microorganism which has the capacity to inhibit the growth of or to kill other microorganisms. [GOC:mah]	1	2	0.0849515	0.414915
GO:1902175	regulation of oxidative stress-induced intrinsic apoptotic signaling pathway	Any process that modulates the frequency, rate or extent of an oxidative stress-induced intrinsic apoptotic signaling pathway. [GOC:BHF, GOC:mtg_apoptosis, GOC:TermGenie, PMID:11672522]	1	2	0.0849515	0.412401
GO:0051179	localization	Any process in which a cell, a substance, or a cellular entity, such as a protein complex or organelle, is transported, tethered to or otherwise maintained in a specific location. In the case of substances, localization may also be achieved via selective degradation. [GOC:ai, GOC:dos]	1	2	0.0849515	0.409916
GO:0035477	regulation of angioblast cell migration involved in selective angioblast sprouting	Any process that modulates the frequency, rate or extent of angioblast cell migration involved in selective angioblast sprouting. [GOC:dgh, PMID:19815777]	1	2	0.0849515	0.407462
GO:0006661	phosphatidylinositol biosynthetic process	The chemical reactions and pathways resulting in the formation of phosphatidylinositol, any glycophospholipid in which the sn-glycerol 3-phosphate residue is esterified to the 1-hydroxyl group of 1D-myo-inositol. [CHEBI:28874, ISBN:0198506732]	1	2	0.0849515	0.405036
GO:0000301	retrograde transport, vesicle recycling within Golgi	The retrograde movement of substances within the Golgi, mediated by COP I vesicles. Cis-Golgi vesicles are constantly moving forward through the Golgi stack by cisternal progression, eventually becoming trans-Golgi vesicles. They then selectively transport membrane and luminal proteins from the trans- to the medial-Golgi while leaving others behind in the trans-Golgi cisternae; similarly, they se…	1	2	0.0849515	0.40264
GO:0048213	Golgi vesicle prefusion complex stabilization	The binding of specific proteins to the t-SNARE/v-SNARE/SNAP25 complex, by which the Golgi vesicle prefusion complex is stabilized. [GOC:jid, ISBN:0716731363, PMID:10219233]	1	2	0.0849515	0.400271
GO:0042245	RNA repair	Any process that results in the repair of damaged RNA. [PMID:11000254, PMID:11070075, UniProtKB-KW:KW-0692]	1	2	0.0849515	0.397931
GO:0040016	embryonic cleavage	The first few specialized divisions of an activated animal egg. [GOC:clt, ISBN:0070524300]	1	2	0.0849515	0.395617
GO:0042662	negative regulation of mesodermal cell fate specification	Any process that stops, prevents, or reduces the frequency, rate or extent of mesoderm cell fate specification. [GOC:go_curators]	1	2	0.0849515	0.39333
GO:0010002	cardioblast differentiation	The process in which a relatively unspecialized mesodermal cell acquires the specialized structural and/or functional features of a cardioblast. A cardioblast is a cardiac precursor cell. It is a cell that has been committed to a cardiac fate, but will undergo more cell division rather than terminally differentiating. [GOC:go_curators]	1	2	0.0849515	0.39107
GO:0015986	ATP synthesis coupled proton transport	The transport of protons across a membrane to generate an electrochemical gradient (proton-motive force) that powers ATP synthesis. [ISBN:0716731363]	3	25	0.0923573	0.422733
GO:0060972	left/right pattern formation	The pattern specification process that results in the subdivision of the left/right axis in space to define an area or volume in which specific patterns of cell differentiation will take place or in which cells interpret a specific environment. [GOC:mtg_heart]	2	12	0.093142	0.423902
GO:0046580	negative regulation of Ras protein signal transduction	Any process that stops, prevents, or reduces the frequency, rate or extent of Ras protein signal transduction. [GOC:bf]	2	12	0.093142	0.421507
GO:0071688	striated muscle myosin thick filament assembly	The aggregation, arrangement and bonding together of proteins to form the myosin-based thick filaments of myofibrils in striated muscle. [GOC:mah]	2	12	0.093142	0.419139
GO:0016050	vesicle organization	A process that is carried out at the cellular level which results in the assembly, arrangement of constituent parts, or disassembly of a vesicle. [GOC:mah]	2	13	0.107021	0.478904
GO:0016126	sterol biosynthetic process	The chemical reactions and pathways resulting in the formation of sterols, steroids with one or more hydroxyl groups and a hydrocarbon side-chain in the molecule. [GOC:go_curators]	2	13	0.107021	0.476243
GO:0006950	response to stress	Any process that results in a change in state or activity of a cell or an organism (in terms of movement, secretion, enzyme production, gene expression, etc.) as a result of a disturbance in organismal or cellular homeostasis, usually, but not necessarily, exogenous (e.g. temperature, humidity, ionizing radiation). [GOC:mah]	2	13	0.107021	0.473612
GO:0009408	response to heat	Any process that results in a change in state or activity of a cell or an organism (in terms of movement, secretion, enzyme production, gene expression, etc.) as a result of a heat stimulus, a temperature stimulus above the optimal temperature for that organism. [GOC:lr]	2	13	0.107021	0.47101
GO:0030336	negative regulation of cell migration	Any process that stops, prevents, or reduces the frequency, rate or extent of cell migration. [GOC:go_curators]	2	14	0.121405	0.531397
GO:0030148	sphingolipid biosynthetic process	The chemical reactions and pathways resulting in the formation of sphingolipids, any of a class of lipids containing the long-chain amine diol sphingosine or a closely related base (a sphingoid). [GOC:mah, ISBN:0198506732]	2	14	0.121405	0.528509
GO:0034613	cellular protein localization	Any process in which a protein is transported to, and/or maintained in, a specific location at the level of a cell. Localization at the cellular level encompasses movement within the cell, from within the cell to the cell surface, or from one location to another at the surface of a cell. [GOC:mah]	1	3	0.124686	0.539857
GO:0051292	nuclear pore complex assembly	The aggregation, arrangement and bonding together of a set of components to form a nuclear pore complex. [GOC:ai, GOC:mah]	1	3	0.124686	0.536954
GO:0033211	adiponectin-activated signaling pathway	A series of molecular signals initiated by the binding of adiponectin to a receptor on the surface of a cell, and ending with regulation of a downstream cellular process, e.g. transcription. [GOC:mah, GOC:signaling, PMID:20536390]	1	3	0.124686	0.534083
GO:0070544	histone H3-K36 demethylation	The modification of histone H3 by the removal of a methyl group from lysine at position 36 of the histone. [GOC:sart, PMID:19061644]	1	3	0.124686	0.531242
GO:0006882	cellular zinc ion homeostasis	Any process involved in the maintenance of an internal steady state of zinc ions at the level of a cell. [GOC:ai, GOC:mah]	1	3	0.124686	0.528431
GO:0001867	complement activation, lectin pathway	Any process involved in the activation of any of the steps of the lectin pathway of the complement cascade which allows for the direct killing of microbes and the regulation of other immune processes. [GOC:add, ISBN:0781735149]	1	3	0.124686	0.52565
GO:0070986	left/right axis specification	The establishment, maintenance and elaboration of the left/right axis. The left/right axis is defined by a line that runs orthogonal to both the anterior/posterior and dorsal/ventral axes. Each side is defined from the viewpoint of the organism rather of the observer (as per anatomical axes). [GOC:dph, GOC:gvg, GOC:mah]	1	3	0.124686	0.522898
GO:1905431	microcystin transport	The directed movement of a microcystin into, out of or within a cell, or between cells, by means of some agent such as a transporter or pore. [GO_REF:0000065, GOC:TermGenie, PMID:26055554]	1	3	0.124686	0.520174
GO:0071596	ubiquitin-dependent protein catabolic process via the N-end rule pathway	The chemical reactions and pathways resulting in the breakdown of a protein or peptide covalently tagged with ubiquitin, via the N-end rule pathway. In the N-end rule pathway, destabilizing N-terminal residues (N-degrons) in substrates are recognized by E3 ligases (N-recognins), whereupon the substrates are linked to ubiquitin and then delivered to the proteasome for degradation. [GOC:mah, GOC:rb…	1	3	0.124686	0.517479
GO:0034498	early endosome to Golgi transport	The directed movement of substances from early endosomes to the Golgi. [GOC:rb]	1	3	0.124686	0.514812
GO:0043410	positive regulation of MAPK cascade	Any process that activates or increases the frequency, rate or extent of signal transduction mediated by the MAPK cascade. [GOC:go_curators]	1	3	0.124686	0.512172
GO:0003272	endocardial cushion formation	The developmental process pertaining to the initial formation of an endocardial cushion. The endocardial cushion is a specialized region of mesenchymal cells that will give rise to the heart septa and valves. [GOC:mtg_heart, PMID:15797462]	1	3	0.124686	0.509559
GO:0030851	granulocyte differentiation	The process in which a myeloid precursor cell acquires the specialized features of a granulocyte. Granulocytes are a class of leukocytes characterized by the presence of granules in their cytoplasm. These cells are active in allergic immune reactions such as arthritic inflammation and rashes. This class includes basophils, eosinophils and neutrophils. [GOC:ecd, http://life.nthu.edu.tw/~g864204/di…	1	3	0.124686	0.506972
GO:0034332	adherens junction organization	A process that is carried out at the cellular level which results in the assembly, arrangement of constituent parts, or disassembly of an adherens junction. An adherens junction is a cell junction at which the cytoplasmic face of the plasma membrane is attached to actin filaments. [GOC:dph, GOC:jl, GOC:mah]	1	3	0.124686	0.504412
GO:0043137	DNA replication, removal of RNA primer	Removal of the Okazaki RNA primer from the lagging strand of replicating DNA, by a combination of the actions of DNA polymerase, DNA helicase and an endonuclease. [GOC:jl, PMID:12424238]	1	3	0.124686	0.501877
GO:0009081	branched-chain amino acid metabolic process	The chemical reactions and pathways involving amino acids containing a branched carbon skeleton, comprising isoleucine, leucine and valine. [CHEBI:22918, GOC:ai]	1	3	0.124686	0.499367
GO:0072112	glomerular visceral epithelial cell differentiation	The process in which a relatively unspecialized cell acquires specialized features of a glomerular visceral epithelial cell. A glomerular visceral epithelial cell is a specialized epithelial cell that contains \feet\ that interdigitate with the \feet\ of other glomerular epithelial cells. [GOC:mtg_kidney_jan10]	1	3	0.124686	0.496883
GO:0003170	heart valve development	The progression of a heart valve over time, from its formation to the mature structure. A heart valve is a structure that restricts the flow of blood to different regions of the heart and forms from an endocardial cushion. [GOC:mtg_heart]	1	3	0.124686	0.494423
GO:0047496	vesicle transport along microtubule	The directed movement of a vesicle along a microtubule, mediated by motor proteins. This process begins with the attachment of a vesicle to a microtubule, and ends when the vesicle reaches its final destination. [GOC:ecd, GOC:rl]	1	3	0.124686	0.491988
GO:0055123	digestive system development	The process whose specific outcome is the progression of the digestive system over time, from its formation to the mature structure. The digestive system is the entire structure in which digestion takes place. Digestion is all of the physical, chemical, and biochemical processes carried out by multicellular organisms to break down ingested nutrients into components that may be easily absorbed and…	1	3	0.124686	0.489576
GO:0050688	regulation of defense response to virus	Any process that modulates the frequency, rate or extent of the antiviral response of a cell or organism. [GOC:ai]	1	3	0.124686	0.487188
GO:0032467	positive regulation of cytokinesis	Any process that activates or increases the frequency, rate or extent of the division of the cytoplasm of a cell, and its separation into two daughter cells. [GOC:mah]	1	3	0.124686	0.484823
GO:0033169	histone H3-K9 demethylation	The modification of histone H3 by the removal of a methyl group from lysine at position 9 of the histone. [GOC:mah]	1	3	0.124686	0.482481
GO:0043277	apoptotic cell clearance	The recognition and removal of an apoptotic cell by a neighboring cell or by a phagocyte. [GOC:rk, PMID:14685684]	1	3	0.124686	0.480161
GO:0061024	membrane organization	A process which results in the assembly, arrangement of constituent parts, or disassembly of a membrane. A membrane is a double layer of lipid molecules that encloses all cells, and, in eukaryotes, many organelles; may be a single or double lipid bilayer; also includes associated proteins. [GOC:dph, GOC:tb]	1	3	0.124686	0.477864
GO:0007252	I-kappaB phosphorylation	The process of introducing a phosphate group into an inhibitor of kappa B (I-kappaB) protein. Phosphorylation of I-kappaB targets I-kappaB for ubiquitination and proteasomal degradation, thus releasing bound NF-kappaB dimers, which can translocate to the nucleus to bind DNA and regulate transcription. [GOC:bf, GOC:jl, PMID:21772278, PMID:7594468]	1	3	0.124686	0.475588
GO:0030855	epithelial cell differentiation	The process in which a relatively unspecialized cell acquires specialized features of an epithelial cell, any of the cells making up an epithelium. [GOC:ecd, PMID:11839751]	1	3	0.124686	0.473334
GO:0061031	endodermal digestive tract morphogenesis	The process in which the anatomical structures of the endodermal digestive tract are generated and organized. The endodermal digestive tract includes those portions of the digestive tract that are derived from endoderm. [GOC:dph, GOC:yaf]	1	3	0.124686	0.471101
GO:0070365	hepatocyte differentiation	The process in which a relatively unspecialized cell acquires the specialized features of a hepatocyte. A hepatocyte is specialized epithelial cell that is organized into interconnected plates called lobules, and is the main structural component of the liver. [CL:0000182, PMID:7588884]	1	3	0.124686	0.46889
GO:0051491	positive regulation of filopodium assembly	Any process that activates or increases the frequency, rate or extent of the assembly of a filopodium, a thin, stiff protrusion extended by the leading edge of a motile cell such as a crawling fibroblast or amoeba, or an axonal growth cone. [GOC:ai, GOC:dph, GOC:tb]	1	3	0.124686	0.466699
GO:2000369	regulation of clathrin-dependent endocytosis	Any process that modulates the frequency, rate or extent of clathrin-mediated endocytosis. [GOC:mah]	1	3	0.124686	0.464528
GO:0006741	NADP biosynthetic process	The chemical reactions and pathways resulting in the formation of nicotinamide-adenine dinucleotide phosphate, a coenzyme involved in many redox and biosynthetic reactions; biosynthesis may be of either the oxidized form, NADP, or the reduced form, NADPH. [GOC:mah]	1	3	0.124686	0.462377
GO:0019674	NAD metabolic process	The chemical reactions and pathways involving nicotinamide adenine dinucleotide (NAD), a coenzyme present in most living cells and derived from the B vitamin nicotinic acid. [GOC:jl, ISBN:0618254153]	1	3	0.124686	0.460247
GO:0042471	ear morphogenesis	The process in which the anatomical structures of the ear are generated and organized. The ear is the sense organ in vertebrates that is specialized for the detection of sound, and the maintenance of balance. Includes the outer ear and middle ear, which collect and transmit sound waves; and the inner ear, which contains the organs of balance and (except in fish) hearing. Also includes the pinna, …	1	3	0.124686	0.458135
GO:0032411	positive regulation of transporter activity	Any process that activates or increases the activity of a transporter. [GOC:mah]	1	3	0.124686	0.456043
GO:0032790	ribosome disassembly	The disaggregation of a ribosome into its constituent components; includes the dissociation of ribosomal subunits. [GOC:mah, GOC:vk]	1	3	0.124686	0.45397
GO:0043281	regulation of cysteine-type endopeptidase activity involved in apoptotic process	Any process that modulates the activity of a cysteine-type endopeptidase involved in apoptosis. [GOC:jl, GOC:mtg_apoptosis]	1	3	0.124686	0.451916
GO:0010470	regulation of gastrulation	Any process that modulates the rate or extent of gastrulation. Gastrulation is the complex and coordinated series of cellular movements that occurs at the end of cleavage during embryonic development of most animals. [GOC:dph, GOC:tb]	1	3	0.124686	0.449881
GO:0015886	heme transport	The directed movement of heme, any compound of iron complexed in a porphyrin (tetrapyrrole) ring, into, out of or within a cell, or between cells, by means of some agent such as a transporter or pore. [GOC:ai]	1	3	0.124686	0.447863
GO:0002084	protein depalmitoylation	The removal of palymitoyl groups from a lipoprotein. [GOC:hjd]	1	3	0.124686	0.445864
GO:0010880	regulation of release of sequestered calcium ion into cytosol by sarcoplasmic reticulum	Any process that modulates the rate, frequency or extent of release of sequestered calcium ion into cytosol by the sarcoplasmic reticulum, the process in which the release of sequestered calcium ion by sarcoplasmic reticulum into cytosol occurs via calcium release channels. [GOC:BHF, GOC:dph, GOC:tb]	1	3	0.124686	0.443882
GO:0007221	positive regulation of transcription of Notch receptor target	The activation of transcription of specific genes as a result of Notch signaling, mediated by the Notch intracellular domain. [PMID:12651094]	1	3	0.124686	0.441918
GO:0008608	attachment of spindle microtubules to kinetochore	The process in which spindle microtubules become physically associated with the proteins making up the kinetochore complex. [GOC:vw, PMID:10322137]	1	3	0.124686	0.439971
GO:0016486	peptide hormone processing	The generation of a mature peptide hormone by posttranslational processing of a prohormone. [GOC:mah]	1	3	0.124686	0.438042
GO:0031023	microtubule organizing center organization	A process that is carried out at the cellular level which results in the assembly, arrangement of constituent parts, or disassembly of a microtubule organizing center, a structure from which microtubules grow. [GOC:dph, GOC:jl, GOC:mah]	1	3	0.124686	0.436129
GO:0033147	negative regulation of intracellular estrogen receptor signaling pathway	Any process that stops, prevents, or reduces the frequency, rate or extent of the activity of an intracellular estrogen receptor signaling pathway. [GOC:mah]	1	3	0.124686	0.434233
GO:0006499	N-terminal protein myristoylation	The covalent attachment of a myristoyl group to the N-terminal amino acid residue of a protein. [GOC:mah]	1	3	0.124686	0.432353
GO:0019538	protein metabolic process	The chemical reactions and pathways involving a protein. Includes protein modification. [GOC:ma]	1	3	0.124686	0.430489
GO:0042665	regulation of ectodermal cell fate specification	Any process that mediates the specification of a cell into an ectoderm cell. [GOC:go_curators]	1	3	0.124686	0.428642
GO:0032233	positive regulation of actin filament bundle assembly	Any process that activates or increases the frequency, rate or extent of the assembly of actin filament bundles. [GOC:mah]	1	3	0.124686	0.42681
GO:0000350	generation of catalytic spliceosome for second transesterification step	Conformational rearrangement of the spliceosomal complex containing the RNA products from the 1st step of splicing to form the catalytic site for the second step of splicing. [GOC:krc, ISBN:0879695897]	1	3	0.124686	0.424994
GO:0006307	DNA dealkylation involved in DNA repair	The repair of alkylation damage, e.g. the removal of the alkyl group at the O6-position of guanine by O6-alkylguanine-DNA alkyltransferase (AGT). [PMID:10946226]	1	3	0.124686	0.423193
GO:0071300	cellular response to retinoic acid	Any process that results in a change in state or activity of a cell (in terms of movement, secretion, enzyme production, gene expression, etc.) as a result of a retinoic acid stimulus. [GOC:mah]	1	3	0.124686	0.421407
GO:0031647	regulation of protein stability	Any process that affects the structure and integrity of a protein, altering the likelihood of its degradation or aggregation. [GOC:dph, GOC:mah, GOC:tb]	1	3	0.124686	0.419637
GO:0006457	protein folding	The process of assisting in the covalent and noncovalent assembly of single chain polypeptides or multisubunit complexes into the correct tertiary structure. [GOC:go_curators, GOC:rb]	6	79	0.128104	0.429336
GO:0015992	proton transport	The directed movement of protons (hydrogen ions) into, out of or within a cell, or between cells, by means of some agent such as a transporter or pore. [GOC:jl]	4	45	0.130125	0.434291
GO:0035556	intracellular signal transduction	The process in which a signal is passed on to downstream components within the cell, which become activated themselves to further propagate the signal and finally trigger a change in the function or state of the cell. [GOC:bf, GOC:jl, GOC:signaling, ISBN:3527303782]	19	332	0.133753	0.444548
GO:0051209	release of sequestered calcium ion into cytosol	The process in which calcium ions sequestered in the endoplasmic reticulum, Golgi apparatus or mitochondria are released into the cytosolic compartment. [GOC:dph, GOC:hjd, GOC:mtg_lung, PMID:1814929]	2	15	0.136225	0.450895
GO:0006357	regulation of transcription from RNA polymerase II promoter	Any process that modulates the frequency, rate or extent of transcription from an RNA polymerase II promoter. [GOC:go_curators, GOC:txnOH]	17	295	0.1435	0.473018
GO:0048565	digestive tract development	The process whose specific outcome is the progression of the digestive tract over time, from its formation to the mature structure. The digestive tract is the anatomical structure through which food passes and is processed. [GOC:go_curators]	3	31	0.149874	0.492004
GO:0042761	very long-chain fatty acid biosynthetic process	The chemical reactions and pathways resulting in the formation of a fatty acid which has a chain length greater than C22. [CHEBI:27283, GOC:go_curators]	2	16	0.151416	0.495039
GO:0048854	brain morphogenesis	The process in which the anatomical structures of the brain are generated and organized. The brain is one of the two components of the central nervous system and is the center of thought and emotion. It is responsible for the coordination and control of bodily activities and the interpretation of information from the senses (sight, hearing, smell, etc.). [GOC:dgh, GOC:jid]	2	16	0.151416	0.493027
GO:0007034	vacuolar transport	The directed movement of substances into, out of or within a vacuole. [GOC:ai]	2	16	0.151416	0.491031
GO:0051028	mRNA transport	The directed movement of mRNA, messenger ribonucleic acid, into, out of or within a cell, or between cells, by means of some agent such as a transporter or pore. [GOC:ai]	2	16	0.151416	0.489051
GO:0000185	activation of MAPKKK activity	Any process that initiates the activity of the inactive enzyme MAP kinase kinase kinase (MAPKKK). [PMID:9561267]	2	16	0.151416	0.487087
GO:0007399	nervous system development	The process whose specific outcome is the progression of nervous tissue over time, from its formation to its mature state. [GOC:dgh]	7	102	0.154667	0.495552
GO:0007283	spermatogenesis	The process of formation of spermatozoa, including spermatocytogenesis and spermiogenesis. [GOC:jid, ISBN:9780878933846]	3	32	0.160381	0.511812
GO:0032508	DNA duplex unwinding	The process in which interchain hydrogen bonds between two strands of DNA are broken or 'melted', generating a region of unpaired single strands. [GOC:isa_complete, GOC:mah]	3	32	0.160381	0.509781
GO:0030239	myofibril assembly	Formation of myofibrils, the repeating units of striated muscle. [GOC:mah]	3	32	0.160381	0.507766
GO:0003319	cardioblast migration to the midline involved in heart rudiment formation	The orderly movement of a cardioblast toward the midline that contributes to the initial appearance of the heart rudiment. [GOC:mtg_heart]	1	4	0.162698	0.513076
GO:0006384	transcription initiation from RNA polymerase III promoter	Any process involved in the assembly of the RNA polymerase III preinitiation complex (PIC) at an RNA polymerase III promoter region of a DNA template, resulting in the subsequent synthesis of RNA from that promoter. The initiation phase includes PIC assembly and the formation of the first few bonds in the RNA chain, including abortive initiation, which occurs when the first few nucleotides are re…	1	4	0.162698	0.511064
GO:0001678	cellular glucose homeostasis	A cellular homeostatic process involved in the maintenance of an internal steady state of glucose within a cell or between a cell and its external environment. [GOC:dph, GOC:go_curators, GOC:tb]	1	4	0.162698	0.509067
GO:0046604	positive regulation of mitotic centrosome separation	Any process that activates or increases the frequency, rate or extent of centrosome separation. [GOC:ai]	1	4	0.162698	0.507086
GO:0030497	fatty acid elongation	The elongation of a fatty acid chain by the sequential addition of two-carbon units. [ISBN:0716720094]	1	4	0.162698	0.505121
GO:0090179	planar cell polarity pathway involved in neural tube closure	The series of molecular signals initiated by binding of a Wnt protein to a receptor on the surface of the target cell where activated receptors signal via downstream effectors that modulates the establishment of planar polarity contributing to neural tube closure. [GOC:ascb_2009, GOC:dph, GOC:tb]	1	4	0.162698	0.503171
GO:2000114	regulation of establishment of cell polarity	Any process that modulates the frequency, rate or extent of establishment of cell polarity. [GOC:dph]	1	4	0.162698	0.501235
GO:0042063	gliogenesis	The process that results in the generation of glial cells. This includes the production of glial progenitors and their differentiation into mature glia. [GOC:dgh, GOC:jid]	1	4	0.162698	0.499315
GO:0045665	negative regulation of neuron differentiation	Any process that stops, prevents, or reduces the frequency, rate or extent of neuron differentiation. [GOC:go_curators]	1	4	0.162698	0.497409
GO:0006273	lagging strand elongation	The synthesis of DNA from a template strand in a net 3' to 5' direction. Lagging strand DNA elongation proceeds by discontinuous synthesis of short stretches of DNA, known as Okazaki fragments, from RNA primers; these fragments are then joined by DNA ligase. Although each segment of nascent DNA is synthesized in the 5' to 3' direction, the overall direction of lagging strand synthesis is 3' to 5'…	1	4	0.162698	0.495518
GO:0061056	sclerotome development	The progression of the sclerotome over time, from its initial formation to the mature structure. The sclerotome is the portion of the somite that will give rise to a vertebra. [GOC:dph]	1	4	0.162698	0.493641
GO:0016576	histone dephosphorylation	The modification of histones by removal of phosphate groups. [GOC:ai]	1	4	0.162698	0.491778
GO:2001240	negative regulation of extrinsic apoptotic signaling pathway in absence of ligand	Any process that stops, prevents or reduces the frequency, rate or extent of extrinsic apoptotic signaling pathway in absence of ligand. [GOC:mtg_apoptosis]	1	4	0.162698	0.489929
GO:0031297	replication fork processing	The process in which a DNA replication fork that has stalled is restored to a functional state and replication is restarted. The stalling may be due to DNA damage, DNA secondary structure, bound proteins, dNTP shortage, or other causes. [GOC:vw, PMID:11459955, PMID:15367656, PMID:17660542]	1	4	0.162698	0.488094
GO:0007023	post-chaperonin tubulin folding pathway	Completion of folding of alpha- and beta-tubulin; takes place subsequent to chaperonin-mediated partial folding; mediated by a complex of folding cofactors. [PMID:10542094]	1	4	0.162698	0.486273
GO:0021782	glial cell development	The process aimed at the progression of a glial cell over time, from initial commitment of the cell to a specific fate, to the fully functional differentiated cell. [GO_REF:0000021, GOC:cls, GOC:dgh, GOC:dph, GOC:jid, GOC:mtg_15jun06]	1	4	0.162698	0.484466
GO:2000574	regulation of microtubule motor activity	Any process that modulates the frequency, rate or extent of microtubule motor activity. [GOC:kmv]	1	4	0.162698	0.482671
GO:1901207	regulation of heart looping	Any process that modulates the frequency, rate or extent of heart looping. [GOC:BHF, GOC:TermGenie]	1	4	0.162698	0.48089
GO:0017015	regulation of transforming growth factor beta receptor signaling pathway	Any process that modulates the frequency, rate or extent of activity of any TGF-beta receptor signaling pathway. [GOC:mah]	1	4	0.162698	0.479122
GO:0017183	peptidyl-diphthamide biosynthetic process from peptidyl-histidine	The modification of peptidyl-histidine to 2'-(3-carboxamido-3-(trimethylammonio)propyl)-L-histidine, known as diphthamide, found in translation elongation factor EF-2. The process occurs in eukaryotes and archaea but not eubacteria. [GOC:pde, PMID:20559380, RESID:AA0040]	1	4	0.162698	0.477367
GO:1900052	regulation of retinoic acid biosynthetic process	Any process that modulates the frequency, rate or extent of retinoic acid biosynthetic process. [GOC:TermGenie, GOC:yaf]	1	4	0.162698	0.475625
GO:0030091	protein repair	The process of restoring a protein to its original state after damage by such things as oxidation or spontaneous decomposition of residues. [GOC:mlg]	1	4	0.162698	0.473895
GO:0060119	inner ear receptor cell development	The process whose specific outcome is the progression of an inner ear receptor cell over time, from its formation to the mature structure. Cell development does not include the steps involved in committing a cell to a specific fate. [GOC:dph]	1	4	0.162698	0.472178
GO:0030212	hyaluronan metabolic process	The chemical reactions and pathways involving hyaluronan, the naturally occurring anionic form of hyaluronic acid, any member of a group of glycosaminoglycans, the repeat units of which consist of beta-1,4 linked D-glucuronyl-beta-(1,3)-N-acetyl-D-glucosamine. [GOC:mah, ISBN:0198506732]	1	4	0.162698	0.470474
GO:0006611	protein export from nucleus	The directed movement of a protein from the nucleus into the cytoplasm. [GOC:jl]	1	4	0.162698	0.468781
GO:0035315	hair cell differentiation	The process in which a relatively unspecialized cell acquires specialized features of a hair cell. [GOC:bf]	1	4	0.162698	0.467101
GO:0010960	magnesium ion homeostasis	Any process involved in the maintenance of an internal steady state of magnesium ions within an organism or cell. [GOC:dph, GOC:tb]	1	4	0.162698	0.465433
GO:0006264	mitochondrial DNA replication	The process in which new strands of DNA are synthesized in the mitochondrion. [GOC:ai]	1	4	0.162698	0.463777
GO:0040014	regulation of multicellular organism growth	Any process that modulates the frequency, rate or extent of growth of the body of an organism so that it reaches its usual body size. [GOC:dph, GOC:ems, GOC:tb]	1	4	0.162698	0.462132
GO:0060351	cartilage development involved in endochondral bone morphogenesis	The process whose specific outcome is the progression of the cartilage that will provide a scaffold for mineralization of endochondral bones. [GOC:dph]	1	4	0.162698	0.460499
GO:0001754	eye photoreceptor cell differentiation	The process in which a relatively unspecialized cell acquires the specialized features of a photoreceptor cell, as found in the eye, the primary visual organ of most organisms. [GOC:go_curators]	1	4	0.162698	0.458878
GO:0007031	peroxisome organization	A process that is carried out at the cellular level which results in the assembly, arrangement of constituent parts, or disassembly of a peroxisome. A peroxisome is a small, membrane-bounded organelle that uses dioxygen (O2) to oxidize organic molecules. [GOC:mah]	1	4	0.162698	0.457267
GO:0002949	tRNA threonylcarbamoyladenosine modification	The attachment of a carbonyl group and a threonine to the amino group of the adenine residue immediately 3' of the anticodon, in tRNAs that decode ANN codons (where N is any base). [GO:0070526, GOC:imk, GOC:mah, PMID:19287007, PMID:21183954, PMID:23258706]	1	4	0.162698	0.455669
GO:0071704	organic substance metabolic process	The chemical reactions and pathways involving an organic substance, any molecular entity containing carbon. [CHEBI:50860, GOC:mah]	1	4	0.162698	0.454081
GO:0030579	ubiquitin-dependent SMAD protein catabolic process	The chemical reactions and pathways resulting in the breakdown of SMAD signaling proteins by ubiquitination and targeting to the proteasome. [GOC:go_curators]	1	4	0.162698	0.452504
GO:0060022	hard palate development	The biological process whose specific outcome is the progression of the hard palate from an initial condition to its mature state. This process begins with the formation of the structure and ends with the mature structure, whatever form that may be including its natural destruction. The hard palate is the anterior portion of the palate consisting of bone and mucous membranes. [GOC:dph, ISBN:07216…	1	4	0.162698	0.450938
GO:0010001	glial cell differentiation	The process in which a relatively unspecialized cell acquires the specialized features of a glial cell. [GOC:go_curators, GOC:mtg_sensu]	1	4	0.162698	0.449384
GO:0009794	regulation of mitotic cell cycle, embryonic	Any process that modulates the frequency, rate or extent of replication and segregation of genetic material in the embryo. [GOC:dph, GOC:go_curators, GOC:tb]	1	4	0.162698	0.447839
GO:0060236	regulation of mitotic spindle organization	Any process that modulates the rate, frequency or extent of the assembly, arrangement of constituent parts, or disassembly of the microtubule spindle during a mitotic cell cycle. [GOC:ascb_2009, GOC:dph, GOC:tb]	1	4	0.162698	0.446306
GO:0006515	protein quality control for misfolded or incompletely synthesized proteins	The chemical reactions and pathways resulting in the breakdown of misfolded or attenuated proteins. [GOC:jl]	1	4	0.162698	0.444782
GO:0051315	attachment of mitotic spindle microtubules to kinetochore	The cell cycle process in which spindle microtubules become physically associated with the proteins making up the kinetochore complex as part of mitotic metaphase plate congression. [GOC:ai, GOC:clt, GOC:dph, GOC:tb, PMID:26258632, PMID:26705896]	1	4	0.162698	0.443269
GO:0006686	sphingomyelin biosynthetic process	The chemical reactions and pathways resulting in the formation of sphingomyelin, N-acyl-4-sphingenyl-1-O-phosphorylcholine. [ISBN:0198506732]	1	4	0.162698	0.441767
GO:0035552	oxidative single-stranded DNA demethylation	Removal of the methyl group from one or more nucleotides within a single-stranded DNA molecule involving the oxidation (i.e. electron loss) of one or more atoms. [GOC:BHF, GOC:rl, PMID:18775698]	1	4	0.162698	0.440274
GO:0007568	aging	A developmental process that is a deterioration and loss of function over time. Aging includes loss of functions such as resistance to disease, homeostasis, and fertility, as well as wear and tear. Aging includes cellular senescence, but is more inclusive. May precede death and may succeed developmental maturation (GO:0021700). [GOC:PO_curators]	1	4	0.162698	0.438792
GO:0000730	DNA recombinase assembly	The aggregation, arrangement and bonding together of strand exchange proteins (recombinases) into higher order oligomers on single-stranded DNA. [PMID:10357855]	1	4	0.162698	0.43732
GO:0097194	execution phase of apoptosis	A stage of the apoptotic process that starts with the controlled breakdown of the cell through the action of effector caspases or other effector molecules (e.g. cathepsins, calpains etc.). Key steps of the execution phase are rounding-up of the cell, retraction of pseudopodes, reduction of cellular volume (pyknosis), chromatin condensation, nuclear fragmentation (karyorrhexis), plasma membrane bl…	2	17	0.166918	0.447162
GO:0006338	chromatin remodeling	Dynamic structural changes to eukaryotic chromatin occurring throughout the cell division cycle. These changes range from the local changes necessary for transcriptional regulation to global changes necessary for chromosome segregation. [GOC:jid, GOC:vw, PMID:12697820]	3	33	0.171103	0.456844
GO:0006633	fatty acid biosynthetic process	The chemical reactions and pathways resulting in the formation of a fatty acid, any of the aliphatic monocarboxylic acids that can be liberated by hydrolysis from naturally occurring fats and oils. Fatty acids are predominantly straight-chain acids of 4 to 24 carbon atoms, which may be saturated or unsaturated; branched fatty acids and hydroxy fatty acids also occur, and very long chain acids of …	3	33	0.171103	0.455326
GO:0016567	protein ubiquitination	The process in which one or more ubiquitin groups are added to a protein. [GOC:ai]	15	264	0.174762	0.463524
GO:0060027	convergent extension involved in gastrulation	The morphogenetic process in which an epithelium narrows along one axis and lengthens in a perpendicular axis usually resulting in the formation of the three primary germ layers, ectoderm, mesoderm and endoderm. [GOC:dph, PMID:12062082]	4	51	0.1796	0.474784
GO:0006284	base-excision repair	In base excision repair, an altered base is removed by a DNA glycosylase enzyme, followed by excision of the resulting sugar phosphate. The small gap left in the DNA helix is filled in by the sequential action of DNA polymerase and DNA ligase. [ISBN:0815316194]	2	18	0.182676	0.481326
GO:0032012	regulation of ARF protein signal transduction	Any process that modulates the frequency, rate or extent of ARF protein signal transduction. [GOC:mah]	2	18	0.182676	0.479748
GO:0048278	vesicle docking	The initial attachment of a transport vesicle membrane to the target membrane, mediated by proteins protruding from the membrane of the vesicle and the target membrane. Docking requires only that the two membranes come close enough for these proteins to interact and adhere. [GOC:ai, GOC:jid]	2	18	0.182676	0.47818
GO:0006406	mRNA export from nucleus	The directed movement of mRNA from the nucleus to the cytoplasm. [GOC:ma]	2	18	0.182676	0.476622
GO:0007411	axon guidance	The chemotaxis process that directs the migration of an axon growth cone to a specific target site in response to a combination of attractive and repulsive cues. [ISBN:0878932437]	4	53	0.197323	0.513168
GO:0032956	regulation of actin cytoskeleton organization	Any process that modulates the frequency, rate or extent of the formation, arrangement of constituent parts, or disassembly of cytoskeletal structures comprising actin filaments and their associated proteins. [GOC:mah]	2	19	0.198637	0.514913
GO:0010628	positive regulation of gene expression	Any process that increases the frequency, rate or extent of gene expression. Gene expression is the process in which a gene's coding sequence is converted into a mature gene product or products (proteins or RNA). This includes the production of an RNA transcript as well as any processing to produce a mature RNA product or an mRNA or circRNA (for protein-coding genes) and the translation of that m…	2	19	0.198637	0.513252
GO:0061035	regulation of cartilage development	Any process that modulates the rate, frequency, or extent of cartilage development, the process whose specific outcome is the progression of the cartilage over time, from its formation to the mature structure. Cartilage is a connective tissue dominated by extracellular matrix containing collagen type II and large amounts of proteoglycan, particularly chondroitin sulfate. [GOC:dph]	1	5	0.199062	0.512698
GO:0046548	retinal rod cell development	Development of a rod cell, one of the sensory cells in the eye that reacts to the presence of light. Rod cells contain the photopigment rhodopsin or porphyropsin and are responsible for vision in dim light. [ISBN:0198506732]	1	5	0.199062	0.511054
GO:0042276	error-prone translesion synthesis	The conversion of DNA-damage induced single-stranded gaps into large molecular weight DNA after replication by using a specialized DNA polymerase or replication complex to insert a defined nucleotide across the lesion. This process does not remove the replication-blocking lesions and causes an increase in the endogenous mutation level. For example, in E. coli, a low fidelity DNA polymerase, pol V…	1	5	0.199062	0.509422
GO:0016049	cell growth	The process in which a cell irreversibly increases in size over time by accretion and biosynthetic production of matter similar to that already present. [GOC:ai]	1	5	0.199062	0.507799
GO:0034497	protein localization to pre-autophagosomal structure	Any process in which a protein is transported to, or maintained at, the pre-autophagosomal structure (PAS). [GOC:rb]	1	5	0.199062	0.506187
GO:0032869	cellular response to insulin stimulus	Any process that results in a change in state or activity of a cell (in terms of movement, secretion, enzyme production, gene expression, etc.) as a result of an insulin stimulus. Insulin is a polypeptide hormone produced by the islets of Langerhans of the pancreas in mammals, and by the homologous organs of other organisms. [GOC:mah, ISBN:0198506732]	1	5	0.199062	0.504585
GO:0021984	adenohypophysis development	The progression of the adenohypophysis over time from its initial formation until its mature state. The adenohypophysis is the anterior part of the pituitary. It secretes a variety of hormones and its function is regulated by the hypothalamus. [GO_REF:0000021, GOC:cls, GOC:dgh, GOC:dph, GOC:jid, GOC:mtg_15jun06]	1	5	0.199062	0.502994
GO:0030242	autophagy of peroxisome	The process in which peroxisomes are delivered to the vacuole and degraded in response to changing nutrient conditions. [GOC:autophagy, PMID:10547367, PMID:20083110]	1	5	0.199062	0.501412
GO:0008625	extrinsic apoptotic signaling pathway via death domain receptors	A series of molecular signals in which a signal is conveyed from the cell surface to trigger the apoptotic death of a cell. The pathway starts with a ligand binding to a death domain receptor on the cell surface, and ends when the execution phase of apoptosis is triggered. [GOC:mah, GOC:mtg_apoptosis]	1	5	0.199062	0.49984
GO:0043542	endothelial cell migration	The orderly movement of an endothelial cell into the extracellular matrix to form an endothelium. [GOC:go_curators]	1	5	0.199062	0.498278
GO:0044030	regulation of DNA methylation	Any process that modulates the frequency, rate or extent of the covalent transfer of a methyl group to either N-6 of adenine or C-5 or N-4 of cytosine. [GOC:jl]	1	5	0.199062	0.496726
GO:0048511	rhythmic process	Any process pertinent to the generation and maintenance of rhythms in the physiology of an organism. [GOC:jid]	1	5	0.199062	0.495183
GO:0016024	CDP-diacylglycerol biosynthetic process	The chemical reactions and pathways resulting in the formation of CDP-diacylglycerol, CDP-1,2-diacylglycerol, a substance composed of diacylglycerol in glycosidic linkage with cytidine diphosphate. [CHEBI:17962, GOC:curators]	1	5	0.199062	0.49365
GO:0021915	neural tube development	The process whose specific outcome is the progression of the neural tube over time, from its formation to the mature structure. The mature structure of the neural tube exists when the tube has been segmented into the forebrain, midbrain, hindbrain and spinal cord regions. In addition neural crest has budded away from the epithelium. [GO_REF:0000021, GOC:cls, GOC:dgh, GOC:dph, GOC:jid, GOC:mtg_15j…	1	5	0.199062	0.492127
GO:0007095	mitotic G2 DNA damage checkpoint	A mitotic cell cycle checkpoint that detects and negatively regulates progression through the G2/M transition of the cell cycle in response to DNA damage. [GOC:mtg_cell_cycle]	1	5	0.199062	0.490612
GO:0021794	thalamus development	The process in which the thalamus changes over time, from its initial formation to its mature state. [GO_REF:0000021, GOC:cls, GOC:dgh, GOC:dph, GOC:jid, GOC:mtg_15jun06]	1	5	0.199062	0.489107
GO:0021537	telencephalon development	The process whose specific outcome is the progression of the telencephalon over time, from its formation to the mature structure. The telencephalon is the paired anteriolateral division of the prosencephalon plus the lamina terminalis from which the olfactory lobes, cerebral cortex, and subcortical nuclei are derived. [GO_REF:0000021, GOC:cls, GOC:dgh, GOC:dph, GOC:jid, GOC:mtg_15jun06, PMID:1262…	1	5	0.199062	0.487612
GO:0070328	triglyceride homeostasis	Any process involved in the maintenance of an internal steady state of triglyceride within an organism or cell. [GOC:BHF, GOC:mah]	1	5	0.199062	0.486125
GO:0015825	L-serine transport	The directed movement of L-serine, the L-enantiomer of 2-amino-3-hydroxypropanoic acid, into, out of or within a cell, or between cells, by means of some agent such as a transporter or pore. [GOC:ai, GOC:jsg, GOC:mah]	1	5	0.199062	0.484647
GO:0006309	apoptotic DNA fragmentation	The cleavage of DNA during apoptosis, which usually occurs in two stages: cleavage into fragments of about 50 kbp followed by cleavage between nucleosomes to yield 200 bp fragments. [GOC:dph, GOC:mah, GOC:mtg_apoptosis, GOC:tb, ISBN:0721639976, PMID:15723341, PMID:23379520]	1	5	0.199062	0.483179
GO:0048665	neuron fate specification	The process in which a cell becomes capable of differentiating autonomously into a neuron in an environment that is neutral with respect to the developmental pathway. Upon specification, the cell fate can be reversed. [GOC:dph]	1	5	0.199062	0.481719
GO:0043627	response to estrogen	Any process that results in a change in state or activity of a cell or an organism (in terms of movement, secretion, enzyme production, gene expression, etc.) as a result of stimulus by an estrogen, C18 steroid hormones that can stimulate the development of female sexual characteristics. [GOC:jl, ISBN:0198506732]	1	5	0.199062	0.480268
GO:0007004	telomere maintenance via telomerase	The maintenance of proper telomeric length by the addition of telomeric repeats by telomerase. [GOC:elh]	1	5	0.199062	0.478826
GO:0042539	hypotonic salinity response	Any process that results in a change in state or activity of a cell or an organism (in terms of movement, secretion, enzyme production, gene expression, etc.) as a result of detection of, or exposure to, a decrease in the concentration of salt (particularly but not exclusively sodium and chloride ions) in the environment. [GOC:jl]	1	5	0.199062	0.477392
GO:0007097	nuclear migration	The directed movement of the nucleus to a specific location within a cell. [GOC:ai]	1	5	0.199062	0.475967
GO:0034315	regulation of Arp2/3 complex-mediated actin nucleation	Any process that modulates the frequency, rate or extent of actin nucleation mediated by the Arp2/3 complex and interacting proteins. [GOC:mah]	1	5	0.199062	0.474551
GO:0016973	poly(A)+ mRNA export from nucleus	The directed movement of poly(A)+ mRNA out of the nucleus into the cytoplasm. [GOC:ai]	1	5	0.199062	0.473142
GO:0033292	T-tubule organization	A process that is carried out at the cellular level that results in the assembly, arrangement of constituent parts, or disassembly of the T-tubule. A T-tubule is an invagination of the plasma membrane of a muscle cell that extends inward from the cell surface around each myofibril. [GOC:dph, GOC:jl, GOC:mah]	1	5	0.199062	0.471743
GO:0021535	cell migration in hindbrain	The orderly movement of a cell that will reside in the hindbrain. [GO_REF:0000021, GOC:cls, GOC:dgh, GOC:dph, GOC:jid, GOC:mtg_15jun06]	1	5	0.199062	0.470351
GO:0006809	nitric oxide biosynthetic process	The chemical reactions and pathways resulting in the formation of nitric oxide, nitrogen monoxide (NO), a colorless gas only slightly soluble in water. [GOC:ai]	1	5	0.199062	0.468968
GO:0071557	histone H3-K27 demethylation	The modification of histone H3 by the removal of a methyl group from lysine at position 27 of the histone. [GOC:sp, PMID:20023638]	1	5	0.199062	0.467592
GO:0097120	receptor localization to synapse	Any process in which a receptor is transported to, and/or maintained at the synapse, the junction between a nerve fiber of one neuron and another neuron or muscle fiber or glial cell. [GOC:BHF, GOC:sjp, PMID:21525273]	1	5	0.199062	0.466225
GO:0032088	negative regulation of NF-kappaB transcription factor activity	Any process that stops, prevents, or reduces the frequency, rate or extent of the activity of the transcription factor NF-kappaB. [GOC:dph, GOC:rl, GOC:tb]	1	5	0.199062	0.464866
GO:0048592	eye morphogenesis	The process in which the anatomical structures of the eye are generated and organized. [GOC:jid, GOC:mtg_sensu]	1	5	0.199062	0.463515
GO:2000649	regulation of sodium ion transmembrane transporter activity	Any process that modulates the frequency, rate or extent of sodium ion transmembrane transporter activity. [GOC:obol]	1	5	0.199062	0.462171
GO:0008654	phospholipid biosynthetic process	The chemical reactions and pathways resulting in the formation of phospholipids, any lipid containing phosphoric acid as a mono- or diester. [ISBN:0198506732]	2	20	0.214755	0.497164
GO:0042552	myelination	The process in which myelin sheaths are formed and maintained around neurons. Oligodendrocytes in the brain and spinal cord and Schwann cells in the peripheral nervous system wrap axons with compact layers of their plasma membrane. Adjacent myelin segments are separated by a non-myelinated stretch of axon called a node of Ranvier. [GOC:dgh, GOC:mah]	2	20	0.214755	0.495732
GO:0035050	embryonic heart tube development	The process whose specific outcome is the progression of the embryonic heart tube over time, from its formation to the mature structure. The heart tube forms as the heart rudiment from the heart field. [GOC:go_curators]	2	20	0.214755	0.494307
GO:0043010	camera-type eye development	The process whose specific outcome is the progression of the camera-type eye over time, from its formation to the mature structure. The camera-type eye is an organ of sight that receives light through an aperture and focuses it through a lens, projecting it on a photoreceptor field. [GOC:go_curators, GOC:mtg_sensu]	3	37	0.215794	0.495274
GO:0006631	fatty acid metabolic process	The chemical reactions and pathways involving fatty acids, aliphatic monocarboxylic acids liberated from naturally occurring fats and oils by hydrolysis. [ISBN:0198547684]	3	37	0.215794	0.493859
GO:0008152	metabolic process	The chemical reactions and pathways, including anabolism and catabolism, by which living organisms transform chemical substances. Metabolic processes typically transform small molecules, but also include macromolecular processes such as DNA repair and replication, and protein synthesis and degradation. [GOC:go_curators, ISBN:0198547684]	19	359	0.21722	0.495708
GO:0001501	skeletal system development	The process whose specific outcome is the progression of the skeleton over time, from its formation to the mature structure. The skeleton is the bony framework of the body in vertebrates (endoskeleton) or the hard outer envelope of insects (exoskeleton or dermoskeleton). [GOC:dph, GOC:jid, GOC:tb, http://www.stedmans.com/]	2	21	0.230987	0.525626
GO:0051103	DNA ligation involved in DNA repair	The re-formation of a broken phosphodiester bond in the DNA backbone, carried out by DNA ligase, that contributes to DNA repair. [GOC:ai]	1	6	0.23385	0.530634
GO:0015937	coenzyme A biosynthetic process	The chemical reactions and pathways resulting in the formation of coenzyme A, 3'-phosphoadenosine-(5')diphospho(4')pantatheine, an acyl carrier in many acylation and acyl-transfer reactions in which the intermediate is a thiol ester. [ISBN:0198547684]	1	6	0.23385	0.529135
GO:0003181	atrioventricular valve morphogenesis	The process in which the structure of the atrioventricular valve is generated and organized. [GOC:mtg_heart]	1	6	0.23385	0.527645
GO:0010818	T cell chemotaxis	The directed movement of a T cell in response to an external stimulus. A T cell is a type of lymphocyte whose defining characteristic is the expression of a T cell receptor complex. [GOC:dph, GOC:tb]	1	6	0.23385	0.526163
GO:0006471	protein ADP-ribosylation	The transfer, from NAD, of ADP-ribose to protein amino acids. [GOC:pr, RESID:AA0040, RESID:AA0168, RESID:AA0169, RESID:AA0231, RESID:AA0237, RESID:AA0295]	1	6	0.23385	0.524689
GO:0097345	mitochondrial outer membrane permeabilization	The process by which the mitochondrial outer membrane becomes permeable to the passing of proteins and other molecules from the intermembrane space to the cytosol as part of the apoptotic signaling pathway. [GOC:BHF, GOC:mtg_apoptosis, GOC:pg, PMID:21041309]	1	6	0.23385	0.523223
GO:0071907	determination of digestive tract left/right asymmetry	Determination of the asymmetric location of various parts of the digestive tract with respect to the left and right halves of the organism. The digestive tract is the anatomical structure through which food passes and is processed. [GOC:cvs]	1	6	0.23385	0.521766
GO:0007096	regulation of exit from mitosis	Any process involved in the progression from anaphase/telophase to G1 that is associated with a conversion from high to low mitotic CDK activity. [GOC:rn]	1	6	0.23385	0.520316
GO:0001885	endothelial cell development	The progression of an endothelial cell over time, from its formation to the mature structure. [GOC:dph]	1	6	0.23385	0.518875
GO:0019835	cytolysis	The rupture of cell membranes and the loss of cytoplasm. [UniProtKB-KW:KW-0204]	1	6	0.23385	0.517442
GO:0048008	platelet-derived growth factor receptor signaling pathway	The series of molecular signals generated as a consequence of a platelet-derived growth factor receptor binding to one of its physiological ligands. [GOC:ceb]	1	6	0.23385	0.516016
GO:0048870	cell motility	Any process involved in the controlled self-propelled movement of a cell that results in translocation of the cell from one place to another. [GOC:dgh, GOC:dph, GOC:isa_complete, GOC:mlg]	1	6	0.23385	0.514599
GO:0048280	vesicle fusion with Golgi apparatus	The joining of the lipid bilayer membrane around a vesicle to the lipid bilayer membrane around the Golgi. [GOC:jid]	1	6	0.23385	0.513189
GO:0050768	negative regulation of neurogenesis	Any process that stops, prevents, or reduces the frequency, rate or extent of neurogenesis, the origin and formation of neurons. [GOC:ai]	1	6	0.23385	0.511787
GO:0048769	sarcomerogenesis	The process in which sarcomeres are added in series within a fiber. [GOC:jid, GOC:lm, PMID:15947030]	1	6	0.23385	0.510392
GO:0006004	fucose metabolic process	The chemical reactions and pathways involving fucose, or 6-deoxygalactose, which has two enantiomers, D-fucose and L-fucose. [ISBN:0198506732]	1	6	0.23385	0.509005
GO:0019216	regulation of lipid metabolic process	Any process that modulates the frequency, rate or extent of the chemical reactions and pathways involving lipids. [GOC:go_curators]	1	6	0.23385	0.507626
GO:1990126	retrograde transport, endosome to plasma membrane	The directed movement of membrane-bounded vesicles from endosomes back to the plasma membrane, a trafficking pathway that promotes the recycling of internalized transmembrane proteins. [PMID:23563491]	1	6	0.23385	0.506254
GO:0046037	GMP metabolic process	The chemical reactions and pathways involving GMP, guanosine monophosphate. [GOC:go_curators]	1	6	0.23385	0.504889
GO:0046710	GDP metabolic process	The chemical reactions and pathways involving GDP, guanosine 5'-diphosphate. [GOC:ai]	1	6	0.23385	0.503532
GO:0034975	protein folding in endoplasmic reticulum	A protein folding process that takes place in the endoplasmic reticulum (ER). Secreted, plasma membrane and organelle proteins are folded in the ER, assisted by chaperones and foldases (protein disulphide isomerases), and additional factors required for optimal folding (ATP, Ca2+ and an oxidizing environment to allow disulfide bond formation). [GOC:mah, GOC:vw]	1	6	0.23385	0.502182
GO:0034063	stress granule assembly	The aggregation, arrangement and bonding together of proteins and RNA molecules to form a stress granule. [GOC:mah, PMID:17392519]	1	6	0.23385	0.500839
GO:0019985	translesion synthesis	The replication of damaged DNA by synthesis across a lesion in the template strand; a specialized DNA polymerase or replication complex inserts a defined nucleotide across from the lesion which allows DNA synthesis to continue beyond the lesion. This process can be mutagenic depending on the damaged nucleotide and the inserted nucleotide. [GOC:elh, GOC:vw, PMID:10535901]	1	6	0.23385	0.499504
GO:0071600	otic vesicle morphogenesis	The process in which the anatomical structures of the otic vesicle are generated and organized. The otic vesicle is a transient embryonic structure formed during development of the vertebrate inner ear. [GOC:mah]	1	6	0.23385	0.498175
GO:0021634	optic nerve formation	The process that gives rise to the optic nerve. This process pertains to the initial formation of a structure from unspecified parts. The sensory optic nerve originates from the bipolar cells of the retina and conducts visual information to the brainstem. The optic nerve exits the back of the eye in the orbit, enters the optic canal, and enters the central nervous system at the optic chiasm (cros…	1	6	0.23385	0.496854
GO:0051865	protein autoubiquitination	The ubiquitination by a protein of one or more of its own amino acid residues, or residues on an identical protein. Ubiquitination occurs on the lysine residue by formation of an isopeptide crosslink. [GOC:ai]	1	6	0.23385	0.495539
GO:0048385	regulation of retinoic acid receptor signaling pathway	Any process that modulates the frequency, rate or extent of retinoic acid receptor signaling pathway activity. [GOC:dgh]	1	6	0.23385	0.494232
GO:0038083	peptidyl-tyrosine autophosphorylation	The phosphorylation by a protein of one or more of its own tyrosine amino acid residues, or a tyrosine residue on an identical protein. [PMID:10037737, PMID:10068444, PMID:10940390]	3	39	0.238984	0.503753
GO:0006869	lipid transport	The directed movement of lipids into, out of or within a cell, or between cells, by means of some agent such as a transporter or pore. Lipids are compounds soluble in an organic solvent but not, or sparingly, in an aqueous solvent. [ISBN:0198506732]	4	58	0.243689	0.512323
GO:0007605	sensory perception of sound	The series of events required for an organism to receive an auditory stimulus, convert it to a molecular signal, and recognize and characterize the signal. Sonic stimuli are detected in the form of vibrations and are processed to form a sound. [GOC:ai]	2	22	0.247291	0.518534
GO:0060070	canonical Wnt signaling pathway	The series of molecular signals initiated by binding of a Wnt protein to a frizzled family receptor on the surface of the target cell, followed by propagation of the signal via beta-catenin, and ending with a change in transcription of target genes. In this pathway, the activated receptor signals via downstream effectors that result in the inhibition of beta-catenin phosphorylation, thereby preve…	3	40	0.250734	0.524381
GO:0007626	locomotory behavior	The specific movement from place to place of an organism in response to external or internal stimuli. Locomotion of a whole organism in a manner dependent upon some combination of that organism's internal state and external conditions. [GOC:dph]	3	40	0.250734	0.523015
GO:0015031	protein transport	The directed movement of proteins into, out of or within a cell, or between cells, by means of some agent such as a transporter or pore. [GOC:ai]	10	180	0.256385	0.533414
GO:0030318	melanocyte differentiation	The process in which a relatively unspecialized cell acquires specialized features of a melanocyte. [GOC:mah]	2	23	0.263632	0.54707
GO:0050919	negative chemotaxis	The directed movement of a motile cell or organism towards a lower concentration of a chemical. [GOC:ai, GOC:bf, GOC:isa_complete]	2	23	0.263632	0.545656
GO:0002376	immune system process	Any process involved in the development or functioning of the immune system, an organismal system for calibrated responses to potential internal or invasive threats. [GO_REF:0000022, GOC:add, GOC:mtg_15nov05]	2	23	0.263632	0.54425
GO:0000398	mRNA splicing, via spliceosome	The joining together of exons from one or more primary transcripts of messenger RNA (mRNA) and the excision of intron sequences, via a spliceosomal mechanism, so that mRNA consisting only of the joined exons is produced. [GOC:krc, ISBN:0198506732, ISBN:0879695897]	5	80	0.266925	0.549632
GO:0006754	ATP biosynthetic process	The chemical reactions and pathways resulting in the formation of ATP, adenosine 5'-triphosphate, a universally important coenzyme and enzyme regulator. [GOC:go_curators, ISBN:0198506732]	1	7	0.267129	0.548643
GO:0050772	positive regulation of axonogenesis	Any process that activates or increases the frequency, rate or extent of axonogenesis. [GOC:ai]	1	7	0.267129	0.54724
GO:0097324	melanocyte migration	The orderly movement of melanocytes from one site to another, often during the development of a multicellular organism. A melanocyte is a pigment cell derived from the neural crest. It contains melanin-filled pigment granules, which give a brown to black appearance. [CL:0000148, GOC:uh, PMID:22637532]	1	7	0.267129	0.545844
GO:0050767	regulation of neurogenesis	Any process that modulates the frequency, rate or extent of neurogenesis, the origin and formation of neurons. [GOC:ai]	1	7	0.267129	0.544455
GO:0045880	positive regulation of smoothened signaling pathway	Any process that activates or increases the frequency, rate or extent of smoothened signaling. [GOC:go_curators]	1	7	0.267129	0.543073
GO:0051382	kinetochore assembly	The aggregation, arrangement and bonding together of a set of components to form the kinetochore, a multisubunit complex that is located at the centromeric region of DNA and provides an attachment point for the spindle microtubules. [GOC:ai]	1	7	0.267129	0.541698
GO:0017157	regulation of exocytosis	Any process that modulates the frequency, rate or extent of exocytosis. [GOC:go_curators]	1	7	0.267129	0.54033
GO:0008333	endosome to lysosome transport	The directed movement of substances from endosomes to lysosomes. [GOC:ai, ISBN:0716731363]	1	7	0.267129	0.538969
GO:0021554	optic nerve development	The process whose specific outcome is the progression of the optic nerve over time, from its formation to the mature structure. The sensory optic nerve originates from the bipolar cells of the retina and conducts visual information to the brainstem. The optic nerve exits the back of the eye in the orbit, enters the optic canal, and enters the central nervous system at the optic chiasm (crossing) …	1	7	0.267129	0.537615
GO:0072378	blood coagulation, fibrin clot formation	A protein activation cascade that contributes to blood coagulation and consists of the cascade of enzymatic reactions initiated by physical damage to the wall of a blood vessel, leading to the formation of a formation of a fibrin clot at the site of the injury. The process also includes numerous positive and negative regulatory events. [GOC:add, GOC:mah, GOC:pde]	1	7	0.267129	0.536267
GO:0048193	Golgi vesicle transport	The directed movement of substances into, out of or within the Golgi apparatus, mediated by vesicles. [GOC:jid, ISBN:0716731363, PMID:10219233]	1	7	0.267129	0.534927
GO:0043001	Golgi to plasma membrane protein transport	The directed movement of proteins from the Golgi to the plasma membrane in transport vesicles that move from the trans-Golgi network to the plasma membrane. [ISBN:0716731363]	1	7	0.267129	0.533593
GO:0006108	malate metabolic process	The chemical reactions and pathways involving malate, the anion of hydroxybutanedioic acid, a chiral hydroxydicarboxylic acid. The (+) enantiomer is an important intermediate in metabolism as a component of both the TCA cycle and the glyoxylate cycle. [ISBN:0198506732]	1	7	0.267129	0.532265
GO:0036297	interstrand cross-link repair	Removal of a DNA interstrand crosslink (a covalent attachment of DNA bases on opposite strands of the DNA) and restoration of the DNA. DNA interstrand crosslinks occur when both strands of duplex DNA are covalently tethered together (e.g. by an exogenous or endogenous agent), thus preventing the strand unwinding necessary for essential DNA functions such as transcription and replication. [GOC:vw,…	1	7	0.267129	0.530945
GO:0060729	intestinal epithelial structure maintenance	A tissue homeostatic process required for the maintenance of the structure of the intestinal epithelium. [GOC:BHF, GOC:dph, GOC:tb]	1	7	0.267129	0.52963
GO:0006825	copper ion transport	The directed movement of copper (Cu) ions into, out of or within a cell, or between cells, by means of some agent such as a transporter or pore. [GOC:ai]	1	7	0.267129	0.528323
GO:0009968	negative regulation of signal transduction	Any process that stops, prevents, or reduces the frequency, rate or extent of signal transduction. [GOC:sm]	1	7	0.267129	0.527021
GO:0015012	heparan sulfate proteoglycan biosynthetic process	The chemical reactions and pathways resulting in the formation of the heparan sulfate proteoglycan, a glycosaminoglycan with repeat unit consisting of alternating alpha-(1->4)-linked hexuronic acid and glucosamine residues; the former are a mixture of sulfated and nonsulfated D-glucuronic acid and L-iduronic acid; the L-iduronic acid is either sulfated or acetylated on its amino group as well as …	1	7	0.267129	0.525727
GO:0044458	motile cilium assembly	The aggregation, arrangement and bonding together of a set of components to form a motile cilium. [GO_REF:0000079, GOC:cilia, GOC:krc, GOC:TermGenie, PMID:19776033, PMID:21129373, ZFIN:dsf]	1	7	0.267129	0.524438
GO:0016051	carbohydrate biosynthetic process	The chemical reactions and pathways resulting in the formation of carbohydrates, any of a group of organic compounds based of the general formula Cx(H2O)y. [ISBN:0198506732]	1	7	0.267129	0.523156
GO:0007098	centrosome cycle	The cell cycle process in which centrosome duplication and separation takes place. The centrosome cycle can operate with a considerable degree of independence from other processes of the cell cycle. [ISBN:0815316194]	1	7	0.267129	0.52188
GO:0070286	axonemal dynein complex assembly	The aggregation, arrangement and bonding together of a set of components to form an axonemal dynein complex, a dynein complex found in eukaryotic cilia and flagella, in which the motor domain heads interact with adjacent microtubules to generate a sliding force which is converted to a bending motion. [GOC:cilia, GOC:mah, PMID:19052621]	1	7	0.267129	0.52061
GO:0045930	negative regulation of mitotic cell cycle	Any process that stops, prevents or reduces the rate or extent of progression through the mitotic cell cycle. [GOC:dph, GOC:go_curators, GOC:tb]	1	7	0.267129	0.519346
GO:0046716	muscle cell cellular homeostasis	The cellular homeostatic process that preserves a muscle cell in a stable functional or structural state. [GOC:mah, PMID:3091429, PMID:7781901]	1	7	0.267129	0.518089
GO:0045947	negative regulation of translational initiation	Any process that stops, prevents, or reduces the frequency, rate or extent of translational initiation. [GOC:go_curators]	1	7	0.267129	0.516837
GO:0051694	pointed-end actin filament capping	The binding of a protein or protein complex to the pointed (or minus) end of an actin filament, thus preventing the addition, exchange or removal of further actin subunits. [ISBN:071673706X]	1	7	0.267129	0.515592
GO:0007165	signal transduction	The cellular process in which a signal is conveyed to trigger a change in the activity or state of a cell. Signal transduction begins with reception of a signal (e.g. a ligand binding to a receptor or receptor activation by a stimulus such as light), or for signal transduction in the absence of ligand, signal-withdrawal or the activity of a constitutively active receptor. Signal transduction ends…	34	703	0.27944	0.538057
GO:0060028	convergent extension involved in axis elongation	The morphogenetic process in which an epithelium narrows along one axis and lengthens in a perpendicular axis contributing to the lengthening of the axis of an organism. [GOC:dph, PMID:12062082]	2	24	0.279975	0.537793
GO:0006810	transport	The directed movement of substances (such as macromolecules, small molecules, ions) or cellular components (such as complexes and organelles) into, out of or within a cell, or between cells, or within a multicellular organism by means of some agent such as a transporter, pore or motor protein. [GOC:dos, GOC:dph, GOC:jl, GOC:mah]	31	642	0.294008	0.563398
GO:0010501	RNA secondary structure unwinding	The process in which a secondary structure of RNA are broken or 'melted'. [PMID:17169986]	2	25	0.296289	0.566415
GO:0007517	muscle organ development	The process whose specific outcome is the progression of the muscle over time, from its formation to the mature structure. The muscle is an organ consisting of a tissue made up of various elongated cells that are specialized to contract and thus to produce movement and mechanical work. [GOC:jid, ISBN:0198506732]	2	25	0.296289	0.565066
GO:0033209	tumor necrosis factor-mediated signaling pathway	A series of molecular signals initiated by the binding of a tumor necrosis factor to a receptor on the surface of a cell, and ending with regulation of a downstream cellular process, e.g. transcription. [GOC:mah, GOC:signaling]	2	25	0.296289	0.563724
GO:0098719	sodium ion import across plasma membrane	The directed movement of sodium ions from outside of a cell, across the plasma membrane and into the cytosol. [GOC:dos]	1	8	0.298966	0.567468
GO:0007281	germ cell development	The process whose specific outcome is the progression of an immature germ cell over time, from its formation to the mature structure (gamete). A germ cell is any reproductive cell in a multicellular organism. [GOC:go_curators]	1	8	0.298966	0.566127
GO:0003351	epithelial cilium movement	The directed, self-propelled movement of a cilium of an epithelial cell. This movement is usually coordinated between many epithelial cells, and serves to move fluid. [GOC:dph]	1	8	0.298966	0.564791
GO:0007249	I-kappaB kinase/NF-kappaB signaling	The process in which a signal is passed on to downstream components within the cell through the I-kappaB-kinase (IKK)-dependent activation of NF-kappaB. The cascade begins with activation of a trimeric IKK complex (consisting of catalytic kinase subunits IKKalpha and/or IKKbeta, and the regulatory scaffold protein NEMO) and ends with the regulation of transcription of target genes by NF-kappaB. I…	1	8	0.298966	0.563463
GO:0045197	establishment or maintenance of epithelial cell apical/basal polarity	Any cellular process that results in the specification, formation or maintenance of the apicobasal polarity of an epithelial cell. [GOC:bf, GOC:mah]	1	8	0.298966	0.56214
GO:0050684	regulation of mRNA processing	Any process that modulates the frequency, rate or extent of mRNA processing, those processes involved in the conversion of a primary mRNA transcript into a mature mRNA prior to its translation into polypeptide. [GOC:ai]	1	8	0.298966	0.560823
GO:0050982	detection of mechanical stimulus	The series of events by which a mechanical stimulus is received and converted into a molecular signal. [GOC:ai, GOC:dos]	1	8	0.298966	0.559513
GO:0061564	axon development	The progression of an axon over time. Covers axonogenesis (de novo generation of an axon) and axon regeneration (regrowth), as well as processes pertaining to the progression of the axon over time (fasciculation and defasciculation). [GOC:dph, GOC:pg, GOC:pr]	1	8	0.298966	0.558209
GO:0045022	early endosome to late endosome transport	The directed movement of substances, in membrane-bounded vesicles, from the early sorting endosomes to the late sorting endosomes; transport occurs along microtubules and can be experimentally blocked with microtubule-depolymerizing drugs. [ISBN:0815316194]	1	8	0.298966	0.556911
GO:0060841	venous blood vessel development	The progression of the venous blood vessel over time from its initial formation to the mature structure. Venous blood vessels carry blood back to the heart after the capillary bed. [GOC:dph, GOC:sdb_2009, GOC:tb]	1	8	0.298966	0.555618
GO:0031274	positive regulation of pseudopodium assembly	Any process that activates or increases the frequency, rate or extent of the assembly of pseudopodia. [GOC:pg]	1	8	0.298966	0.554332
GO:0009725	response to hormone	Any process that results in a change in state or activity of a cell or an organism (in terms of movement, secretion, enzyme production, gene expression, etc.) as a result of a hormone stimulus. [GOC:jl]	1	8	0.298966	0.553052
GO:0007498	mesoderm development	The process whose specific outcome is the progression of the mesoderm over time, from its formation to the mature structure. The mesoderm is the middle germ layer that develops into muscle, bone, cartilage, blood and connective tissue. [GOC:dph, GOC:tb]	1	8	0.298966	0.551778
GO:0014866	skeletal myofibril assembly	The process whose specific outcome is the progression of the skeletal myofibril over time, from its formation to the mature structure. A skeletal myofibril is a myofibril specific to skeletal muscle cells. [GOC:ef, GOC:mtg_muscle]	1	8	0.298966	0.550509
GO:0035622	intrahepatic bile duct development	The progression of the intrahepatic bile ducts over time, from their formation to the mature structure. Intrahepatic bile ducts (bile ducts within the liver) collect bile from bile canaliculi in the liver, and connect to the extrahepatic bile ducts (bile ducts outside the liver). [GOC:bf, PMID:20614624]	1	8	0.298966	0.549247
GO:0000712	resolution of meiotic recombination intermediates	The cleavage and rejoining of intermediates, such as Holliday junctions, formed during meiotic recombination to produce two intact molecules in which genetic material has been exchanged. [GOC:elh, PMID:11733053]	1	8	0.298966	0.54799
GO:0010389	regulation of G2/M transition of mitotic cell cycle	Any process that modulates the rate or extent of progression from G2 phase to M phase of the mitotic cell cycle. [GOC:mtg_cell_cycle, PMID:17329565]	1	8	0.298966	0.546739
GO:0003171	atrioventricular valve development	The progression of the atrioventricular valve over time, from its formation to the mature structure. [GOC:mtg_heart]	1	8	0.298966	0.545493
GO:0019511	peptidyl-proline hydroxylation	The hydroxylation of peptidyl-proline to form peptidyl-hydroxyproline. [GOC:mah]	1	8	0.298966	0.544254
GO:0000079	regulation of cyclin-dependent protein serine/threonine kinase activity	Any process that modulates the frequency, rate or extent of cyclin-dependent protein serine/threonine kinase activity. [GOC:go_curators, GOC:pr]	1	8	0.298966	0.543019
GO:0030866	cortical actin cytoskeleton organization	A process that is carried out at the cellular level which results in the assembly, arrangement of constituent parts, or disassembly of actin-based cytoskeletal structures in the cell cortex, i.e. just beneath the plasma membrane. [GOC:dph, GOC:jl, GOC:mah, GOC:pf]	1	8	0.298966	0.541791
GO:0007163	establishment or maintenance of cell polarity	Any cellular process that results in the specification, formation or maintenance of anisotropic intracellular organization or cell growth patterns. [GOC:mah]	1	8	0.298966	0.540568
GO:0051091	positive regulation of sequence-specific DNA binding transcription factor activity	Any process that activates or increases the frequency, rate or extent of activity of a transcription factor, any factor involved in the initiation or regulation of transcription. [GOC:ai]	1	8	0.298966	0.53935
GO:0035094	response to nicotine	Any process that results in a change in state or activity of a cell or an organism (in terms of movement, secretion, enzyme production, gene expression, etc.) as a result of a nicotine stimulus. [CHEBI:17688, GOC:bf, GOC:ef, ISBN:0198506732, ISBN:0582227089]	1	8	0.298966	0.538138
GO:0007059	chromosome segregation	The process in which genetic material, in the form of chromosomes, is organized into specific structures and then physically separated and apportioned to two or more sets. In eukaryotes, chromosome segregation begins with the condensation of chromosomes, includes chromosome separation, and ends when chromosomes have completed movement to the spindle poles. [GOC:jl, GOC:mah, GOC:mtg_cell_cycle, GO…	2	26	0.312547	0.561324
GO:0016192	vesicle-mediated transport	A cellular transport process in which transported substances are moved in membrane-bounded vesicles; transported substances are enclosed in the vesicle lumen or located in the vesicle membrane. The process begins with a step that directs a substance to the forming vesicle, and includes vesicle budding and coating. Vesicles are then targeted to, and fuse with, an acceptor membrane. [GOC:ai, GOC:ma…	8	148	0.313965	0.562608
GO:0016477	cell migration	The controlled self-propelled movement of a cell from one site to a destination guided by molecular cues. Cell migration is a central process in the development and maintenance of multicellular organisms. [GOC:cjm, GOC:dph, GOC:ems, GOC:pf, http://en.wikipedia.org/wiki/Cell_migration]	4	66	0.321845	0.575442
GO:0043085	positive regulation of catalytic activity	Any process that activates or increases the activity of an enzyme. [GOC:ebc, GOC:jl, GOC:tb, GOC:vw]	2	27	0.328722	0.586429
GO:0043473	pigmentation	The accumulation of pigment in an organism, tissue or cell, either by increased deposition or by increased number of cells. [GOC:jl]	2	27	0.328722	0.585126
GO:0061053	somite development	The progression of a somite from its initial formation to the mature structure. Somites are mesodermal clusters that are arranged segmentally along the anterior posterior axis of an embryo. [GOC:dph]	2	27	0.328722	0.583828
GO:0016573	histone acetylation	The modification of a histone by the addition of an acetyl group. [GOC:ai]	2	27	0.328722	0.582537
GO:0001558	regulation of cell growth	Any process that modulates the frequency, rate, extent or direction of cell growth. [GOC:go_curators]	2	27	0.328722	0.581251
GO:0046627	negative regulation of insulin receptor signaling pathway	Any process that stops, prevents, or reduces the frequency, rate or extent of insulin receptor signaling. [GOC:bf]	1	9	0.329421	0.581204
GO:0006312	mitotic recombination	The exchange, reciprocal or nonreciprocal, of genetic material between one DNA molecule and a homologous region of DNA that occurs during mitotic cell cycles. [GOC:elh]	1	9	0.329421	0.579927
GO:0002690	positive regulation of leukocyte chemotaxis	Any process that activates or increases the frequency, rate, or extent of leukocyte chemotaxis. [GOC:add]	1	9	0.329421	0.578655
GO:0006636	unsaturated fatty acid biosynthetic process	The chemical reactions and pathways resulting in the formation of an unsaturated fatty acid, any fatty acid containing one or more double bonds between carbon atoms. [GOC:mah, MetaCyc:PWY-762, MetaCyc:PWY-782]	1	9	0.329421	0.577389
GO:0039022	pronephric duct development	The process whose specific outcome is the progression of the pronephric duct over time, from its formation to the mature structure. The pronephric duct collects the filtrate from the pronephric tubules and opens to the exterior of the pronephric kidney. [GOC:mtg_kidney_jan10, PMID:15647339, XAO:0000063, ZFA:0000150]	1	9	0.329421	0.576128
GO:0009395	phospholipid catabolic process	The chemical reactions and pathways resulting in the breakdown of phospholipids, any lipid containing phosphoric acid as a mono- or diester. [ISBN:0198506732]	1	9	0.329421	0.574873
GO:0051764	actin crosslink formation	The process in which two or more actin filaments are connected together by proteins that act as crosslinks between the filaments. The crosslinked filaments may be on the same or differing axes. [GOC:ai]	1	9	0.329421	0.573623
GO:0050650	chondroitin sulfate proteoglycan biosynthetic process	The chemical reactions and pathways resulting in the formation of chondroitin sulfate proteoglycan, any glycoprotein whose glycosaminoglycan units are chondroitin sulfate. Chondroitin sulfates are a group of 10-60 kDa glycosaminoglycans, widely distributed in cartilage and other mammalian connective tissues; the repeat units consist of beta-(1,4)-linked D-glucuronyl beta-(1,3)-N-acetyl-D-galactos…	1	9	0.329421	0.572379
GO:0021854	hypothalamus development	The progression of the hypothalamus region of the forebrain, from its initial formation to its mature state. [GO_REF:0000021, GOC:cls, GOC:dgh, GOC:dph, GOC:jid, GOC:mtg_15jun06]	1	9	0.329421	0.57114
GO:0006612	protein targeting to membrane	The process of directing proteins towards a membrane, usually using signals contained within the protein. [GOC:curators]	1	9	0.329421	0.569906
GO:0030947	regulation of vascular endothelial growth factor receptor signaling pathway	Any process that modulates the frequency, rate or extent of vascular endothelial growth factor receptor signaling pathway activity. [GOC:dgh]	1	9	0.329421	0.568678
GO:1902017	regulation of cilium assembly	Any process that modulates the frequency, rate or extent of cilium assembly. [GOC:cilia, GOC:dph, GOC:TermGenie, PMID:17719545]	1	9	0.329421	0.567455
GO:0001649	osteoblast differentiation	The process whereby a relatively unspecialized cell acquires the specialized features of an osteoblast, a mesodermal or neural crest cell that gives rise to bone. [CL:0000062, GO_REF:0000034, GOC:jid]	1	9	0.329421	0.566237
GO:0006749	glutathione metabolic process	The chemical reactions and pathways involving glutathione, the tripeptide glutamylcysteinylglycine, which acts as a coenzyme for some enzymes and as an antioxidant in the protection of sulfhydryl groups in enzymes and other proteins; it has a specific role in the reduction of hydrogen peroxide (H2O2) and oxidized ascorbate, and it participates in the gamma-glutamyl cycle. [CHEBI:16856, ISBN:01985…	1	9	0.329421	0.565025
GO:0070830	bicellular tight junction assembly	The aggregation, arrangement and bonding together of a set of components to form a tight junction, an occluding cell-cell junction that is composed of a branching network of sealing strands that completely encircles the apical end of each cell in an epithelial sheet. [GOC:mah]	1	9	0.329421	0.563818
GO:0006807	nitrogen compound metabolic process	The chemical reactions and pathways involving organic or inorganic compounds that contain nitrogen. [CHEBI:51143, GOC:go_curators, GOC:jl, ISBN:0198506732]	1	9	0.329421	0.562615
GO:0071108	protein K48-linked deubiquitination	A protein deubiquitination process in which a K48-linked ubiquitin chain, i.e. a polymer of ubiquitin formed by linkages between lysine residues at position 48 of the ubiquitin monomers, is removed from a protein. [GOC:mah]	1	9	0.329421	0.561418
GO:0048593	camera-type eye morphogenesis	The process in which the anatomical structures of the eye are generated and organized. The camera-type eye is an organ of sight that receives light through an aperture and focuses it through a lens, projecting it on a photoreceptor field. [GOC:jid, GOC:mtg_sensu]	1	9	0.329421	0.560226
GO:0006913	nucleocytoplasmic transport	The directed movement of molecules between the nucleus and the cytoplasm. [GOC:go_curators]	1	9	0.329421	0.559039
GO:0045879	negative regulation of smoothened signaling pathway	Any process that stops, prevents, or reduces the frequency, rate or extent of smoothened signaling. [GOC:go_curators]	1	9	0.329421	0.557858
GO:0038084	vascular endothelial growth factor signaling pathway	A series of molecular signals initiated by the binding of a vascular endothelial growth factor (VEGF) to a receptor on the surface of the target cell, and ending with regulation of a downstream cellular process, e.g. transcription. [GOC:signaling, PMID:17470632, PR:000003096, PR:000007520, PR:000017284, PR:000017285]	1	9	0.329421	0.556681
GO:0016579	protein deubiquitination	The removal of one or more ubiquitin groups from a protein. [GOC:ai]	4	67	0.331793	0.559508
GO:0008360	regulation of cell shape	Any process that modulates the surface configuration of a cell. [GOC:dph, GOC:go_curators, GOC:tb]	3	47	0.334507	0.562899
GO:0016042	lipid catabolic process	The chemical reactions and pathways resulting in the breakdown of lipids, compounds soluble in an organic solvent but not, or sparingly, in an aqueous solvent. [GOC:go_curators]	3	47	0.334507	0.561719
GO:0070588	calcium ion transmembrane transport	A process in which a calcium ion is transported from one side of a membrane to the other by means of some agent such as a transporter or pore. [GOC:mah]	4	68	0.341755	0.572691
GO:0006310	DNA recombination	Any process in which a new genotype is formed by reassortment of genes resulting in gene combinations different from those that were present in the parents. In eukaryotes genetic recombination can occur by chromosome assortment, intrachromosomal recombination, or nonreciprocal interchromosomal recombination. Interchromosomal recombination occurs by crossing over. In bacteria it may occur by genet…	2	28	0.344791	0.576572
GO:0001525	angiogenesis	Blood vessel formation when new vessels emerge from the proliferation of pre-existing blood vessels. [ISBN:0878932453]	6	111	0.351441	0.586467
GO:0007417	central nervous system development	The process whose specific outcome is the progression of the central nervous system over time, from its formation to the mature structure. The central nervous system is the core nervous system that serves an integrating and coordinating function. In vertebrates it consists of the brain and spinal cord. In those invertebrates with a central nervous system it typically consists of a brain, cerebral…	3	49	0.358539	0.597068
GO:0006885	regulation of pH	Any process involved in the maintenance of an internal equilibrium of hydrogen ions, thereby modulating the internal pH, within an organism or cell. [GOC:dph, GOC:go_curators, GOC:tb]	1	10	0.358556	0.595858
GO:0031532	actin cytoskeleton reorganization	A process that is carried out at the cellular level which results in dynamic structural changes to the arrangement of constituent parts of cytoskeletal structures comprising actin filaments and their associated proteins. [GOC:ecd, GOC:mah]	1	10	0.358556	0.594625
GO:0006829	zinc II ion transport	The directed movement of zinc (Zn II) ions into, out of or within a cell, or between cells, by means of some agent such as a transporter or pore. [GOC:ai]	1	10	0.358556	0.593396
GO:0034626	fatty acid elongation, polyunsaturated fatty acid	Elongation of a fatty acid chain into which two or more C-C double bonds have been introduced. [GOC:mah]	1	10	0.358556	0.592172
GO:0021522	spinal cord motor neuron differentiation	The process in which neuroepithelial cells in the ventral neural tube acquire specialized structural and/or functional features of motor neurons. Motor neurons innervate an effector (muscle or glandular) tissue and are responsible for transmission of motor impulses from the brain to the periphery. Differentiation includes the processes involved in commitment of a cell to a specific fate. [GO_REF:…	1	10	0.358556	0.590954
GO:0030199	collagen fibril organization	Any process that determines the size and arrangement of collagen fibrils within an extracellular matrix. [GOC:mah, ISBN:0815316194]	1	10	0.358556	0.589741
GO:0006801	superoxide metabolic process	The chemical reactions and pathways involving superoxide, the superoxide anion O2- (superoxide free radical), or any compound containing this species. [CHEBI:18421, GOC:jl]	1	10	0.358556	0.588532
GO:0006265	DNA topological change	The process in which a transformation is induced in the topological structure of a double-stranded DNA helix, resulting in a change in linking number. [ISBN:071673706X, ISBN:0935702490]	1	10	0.358556	0.587329
GO:0045739	positive regulation of DNA repair	Any process that activates or increases the frequency, rate or extent of DNA repair. [GOC:go_curators]	1	10	0.358556	0.58613
GO:0045747	positive regulation of Notch signaling pathway	Any process that activates or increases the frequency, rate or extent of the Notch signaling pathway. [GOC:go_curators]	1	10	0.358556	0.584936
GO:0055002	striated muscle cell development	The process whose specific outcome is the progression of a striated muscle cell over time, from its formation to the mature structure. Striated muscle cells contain fibers that are divided by transverse bands into striations, and cardiac and skeletal muscle are types of striated muscle. [CL:0000737, GOC:devbiol]	1	10	0.358556	0.583747
GO:0009887	animal organ morphogenesis	Morphogenesis of an animal organ. An organ is defined as a tissue or set of tissues that work together to perform a specific function or functions. Morphogenesis is the process in which anatomical structures are generated and organized. Organs are commonly observed as visibly distinct structures, but may also exist as loosely associated clusters of cells that work together to perform a specific f…	1	10	0.358556	0.582563
GO:0048844	artery morphogenesis	The process in which the anatomical structures of arterial blood vessels are generated and organized. Arteries are blood vessels that transport blood from the heart to the body and its organs. [GOC:dsf, PMID:16740480]	1	10	0.358556	0.581384
GO:0030041	actin filament polymerization	Assembly of actin filaments by the addition of actin monomers to a filament. [GOC:mah]	1	10	0.358556	0.580209
GO:0006259	DNA metabolic process	Any cellular metabolic process involving deoxyribonucleic acid. This is one of the two main types of nucleic acid, consisting of a long, unbranched macromolecule formed from one, or more commonly, two, strands of linked deoxyribonucleotides. [ISBN:0198506732]	1	10	0.358556	0.57904
GO:0032474	otolith morphogenesis	The process in which the anatomical structures of an otolith are generated and organized. [GOC:dgh]	1	10	0.358556	0.577875
GO:0030512	negative regulation of transforming growth factor beta receptor signaling pathway	Any process that stops, prevents, or reduces the frequency, rate or extent of any TGF-beta receptor signaling pathway. [GOC:mah]	1	10	0.358556	0.576714
GO:0007634	optokinetic behavior	The behavior of an organism pertaining to movement of the eyes and of objects in the visual field, as in nystagmus. [GOC:jid, GOC:pr, http://www.mercksource.com]	1	10	0.358556	0.575558
GO:0007032	endosome organization	A process that is carried out at the cellular level which results in the assembly, arrangement of constituent parts, or disassembly of endosomes. [GOC:dph, GOC:jl, GOC:mah]	1	10	0.358556	0.574407
GO:0043113	receptor clustering	The receptor metabolic process that results in grouping of a set of receptors at a cellular location, often to amplify the sensitivity of a signaling response. [GOC:bf, GOC:jl, GOC:pr, PMID:19747931, PMID:21453460]	1	10	0.358556	0.573261
GO:0030150	protein import into mitochondrial matrix	The import of proteins across the outer and inner mitochondrial membranes into the matrix. Unfolded proteins enter the mitochondrial matrix with a chaperone protein; the information required to target the precursor protein from the cytosol to the mitochondrial matrix is contained within its N-terminal matrix-targeting sequence. Translocation of precursors to the matrix occurs at the rare sites wh…	1	10	0.358556	0.572119
GO:1904659	glucose transmembrane transport	The directed movement of glucose across a membrane. [GO_REF:0000069, GOC:TermGenie, PMID:9090050]	1	10	0.358556	0.570981
GO:0071466	cellular response to xenobiotic stimulus	Any process that results in a change in state or activity of a cell (in terms of movement, secretion, enzyme production, gene expression, etc.) as a result of a xenobiotic compound stimulus. Xenobiotic compounds are compounds foreign to living organisms. [GOC:mah]	2	29	0.360733	0.573308
GO:0006898	receptor-mediated endocytosis	An endocytosis process in which cell surface receptors ensure specificity of transport. A specific receptor on the cell surface binds tightly to the extracellular macromolecule (the ligand) that it recognizes; the plasma-membrane region containing the receptor-ligand complex then undergoes endocytosis, forming a transport vesicle containing the receptor-ligand complex and excluding most other pla…	3	50	0.370513	0.587685
GO:0006508	proteolysis	The hydrolysis of proteins into smaller polypeptides and/or amino acids by cleavage of their peptide bonds. [GOC:bf, GOC:mah]	21	444	0.374283	0.592491
GO:0060326	cell chemotaxis	The directed movement of a motile cell guided by a specific chemical concentration gradient. Movement may be towards a higher concentration (positive chemotaxis) or towards a lower concentration (negative chemotaxis). [GOC:dph]	2	30	0.376528	0.59487
GO:0060218	hematopoietic stem cell differentiation	The process in which a relatively unspecialized cell acquires specialized features of a hematopoietic stem cell. A stem cell is a cell that retains the ability to divide and proliferate throughout life to provide progenitor cells that can differentiate into specialized cells. [GOC:bf, GOC:BHF, GOC:dph, GOC:rl, PMID:15378083]	2	30	0.376528	0.593699
GO:0097190	apoptotic signaling pathway	A series of molecular signals which triggers the apoptotic death of a cell. The pathway starts with reception of a signal, and ends when the execution phase of apoptosis is triggered. [GOC:mtg_apoptosis]	2	30	0.376528	0.592533
GO:0031290	retinal ganglion cell axon guidance	The process in which the migration of an axon growth cone of a retinal ganglion cell (RGC) is directed to its target in the brain in response to a combination of attractive and repulsive cues. [GOC:ejs]	2	30	0.376528	0.591371
GO:0008150	biological_process	Any process specifically pertinent to the functioning of integrated living units: cells, tissues, organs, and organisms. A process is a collection of molecular events with a defined beginning and end. [GOC:go_curators, GOC:isa_complete]	53	1165	0.379544	0.594941
GO:0006888	ER to Golgi vesicle-mediated transport	The directed movement of substances from the endoplasmic reticulum (ER) to the Golgi, mediated by COP II vesicles. Small COP II coated vesicles form from the ER and then fuse directly with the cis-Golgi. Larger structures are transported along microtubules to the cis-Golgi. [GOC:ascb_2009, GOC:dph, GOC:jp, GOC:tb, ISBN:0716731363]	3	51	0.382445	0.598317
GO:0036302	atrioventricular canal development	The progression of the atrioventricular canal over time, from its formation to the mature structure. The atrioventricular canal is the part of the heart connecting the atrium to the cardiac ventricle. [GOC:BHF, GOC:gr, PMID:14701881, UBERON:0002087, ZFA:0001315]	1	11	0.386428	0.603369
GO:0006405	RNA export from nucleus	The directed movement of RNA from the nucleus to the cytoplasm. [GOC:ma]	1	11	0.386428	0.602196
GO:0030490	maturation of SSU-rRNA	Any process involved in the maturation of a precursor Small SubUnit (SSU) ribosomal RNA (rRNA) molecule into a mature SSU-rRNA molecule. [GOC:curators]	1	11	0.386428	0.601026
GO:0019367	fatty acid elongation, saturated fatty acid	Elongation of a saturated fatty acid chain. [GOC:mah]	1	11	0.386428	0.599861
GO:0034625	fatty acid elongation, monounsaturated fatty acid	Elongation of a fatty acid chain into which one C-C double bond has been introduced. [GOC:mah]	1	11	0.386428	0.598701
GO:0000132	establishment of mitotic spindle orientation	A cell cycle process that sets the alignment of mitotic spindle relative to other cellular structures. [GOC:ems]	1	11	0.386428	0.597545
GO:0042472	inner ear morphogenesis	The process in which the anatomical structures of the inner ear are generated and organized. The inner ear is the structure in vertebrates that contains the organs of balance and hearing. It consists of soft hollow sensory structures (the membranous labyrinth) containing fluid (endolymph) surrounded by fluid (perilymph) and encased in a bony cavity (the bony labyrinth). It consists of two chamber…	1	11	0.386428	0.596394
GO:0006941	striated muscle contraction	A process in which force is generated within striated muscle tissue, resulting in the shortening of the muscle. Force generation involves a chemo-mechanical energy conversion step that is carried out by the actin/myosin complex activity, which generates force through ATP hydrolysis. Striated muscle is a type of muscle in which the repeating units (sarcomeres) of the contractile myofibrils are arr…	1	11	0.386428	0.595247
GO:0009948	anterior/posterior axis specification	The establishment, maintenance and elaboration of the anterior/posterior axis. The anterior-posterior axis is defined by a line that runs from the head or mouth of an organism to the tail or opposite end of the organism. [GOC:dph, GOC:go_curators, GOC:tb]	1	11	0.386428	0.594105
GO:0000281	mitotic cytokinesis	A cell cycle process that results in the division of the cytoplasm of a cell after mitosis, resulting in the separation of the original cell into two daughter cells. [GOC:mtg_cell_cycle]	1	11	0.386428	0.592967
GO:0051225	spindle assembly	The aggregation, arrangement and bonding together of a set of components to form the spindle, the array of microtubules and associated molecules that serves to move duplicated chromosomes apart. [GOC:ai, GOC:expert_rg, GOC:mtg_sensu, GOC:tb]	1	11	0.386428	0.591833
GO:0042572	retinol metabolic process	The chemical reactions and pathways involving retinol, one of the three compounds that makes up vitamin A. [GOC:jl, http://www.indstate.edu/thcme/mwking/vitamins.html, PMID:1924551]	1	11	0.386428	0.590703
GO:0060548	negative regulation of cell death	Any process that decreases the rate or frequency of cell death. Cell death is the specific activation or halting of processes within a cell so that its vital functions markedly cease, rather than simply deteriorating gradually over time, which culminates in cell death. [GOC:BHF, GOC:dph, GOC:tb]	1	11	0.386428	0.589578
GO:0050808	synapse organization	A process that is carried out at the cellular level which results in the assembly, arrangement of constituent parts, or disassembly of a synapse, the junction between a neuron and a target (neuron, muscle, or secretory cell). [GOC:ai, GOC:pr]	1	11	0.386428	0.588457
GO:0007265	Ras protein signal transduction	A series of molecular signals within the cell that are mediated by a member of the Ras superfamily of proteins switching to a GTP-bound active state. [GOC:bf]	1	11	0.386428	0.587341
GO:0001946	lymphangiogenesis	Lymph vessel formation when new vessels emerge from the proliferation of pre-existing vessels. [GOC:dph, PMID:11596157]	2	31	0.39216	0.594924
GO:0007015	actin filament organization	A process that is carried out at the cellular level which results in the assembly, arrangement of constituent parts, or disassembly of cytoskeletal structures comprising actin filaments. Includes processes that control the spatial distribution of actin filaments, such as organizing filaments into meshworks, bundles, or other structures, as by cross-linking. [GOC:mah]	3	52	0.394326	0.597079
GO:0045087	innate immune response	Innate immune responses are defense responses mediated by germline encoded components that directly recognize components of potential pathogens. [GO_REF:0000022, GOC:add, GOC:ebc, GOC:mtg_15nov05, GOC:mtg_sensu]	5	95	0.39606	0.598573
GO:0045944	positive regulation of transcription from RNA polymerase II promoter	Any process that activates or increases the frequency, rate or extent of transcription from an RNA polymerase II promoter. [GOC:go_curators, GOC:txnOH]	8	161	0.399695	0.60293
GO:0030509	BMP signaling pathway	A series of molecular signals initiated by the binding of a member of the BMP (bone morphogenetic protein) family to a receptor on the surface of a target cell, and ending with regulation of a downstream cellular process, e.g. transcription. [GOC:signaling, ISBN:0878932437, PR:000000034]	2	32	0.407612	0.613716
GO:0098609	cell-cell adhesion	The attachment of one cell to another cell via adhesion molecules. [GOC:dos]	2	32	0.407612	0.612564
GO:0042787	protein ubiquitination involved in ubiquitin-dependent protein catabolic process	The process in which a ubiquitin group, or multiple groups, are covalently attached to the target protein, thereby initiating the degradation of that protein. [GOC:go_curators]	4	75	0.411361	0.617042
GO:0030097	hemopoiesis	The process whose specific outcome is the progression of the myeloid and lymphoid derived organ/tissue systems of the blood and other parts of the body over time, from formation to the mature structure. The site of hemopoiesis is variable during development, but occurs primarily in bone marrow or kidney in many adult vertebrates. [GOC:dgh, ISBN:0198506732]	4	75	0.411361	0.615888
GO:0018149	peptide cross-linking	The formation of a covalent cross-link between or within protein chains. [GOC:jsg]	1	12	0.41309	0.617323
GO:0043249	erythrocyte maturation	A developmental process, independent of morphogenetic (shape) change, that is required for an erythrocyte to attain its fully functional state. [GOC:devbiol, GOC:jl]	1	12	0.41309	0.616173
GO:0006744	ubiquinone biosynthetic process	The chemical reactions and pathways resulting in the formation of ubiquinone, a lipid-soluble electron-transporting coenzyme. [GOC:mah]	1	12	0.41309	0.615028
GO:0000910	cytokinesis	The division of the cytoplasm and the plasma membrane of a cell and its partitioning into two daughter cells. [GOC:mtg_cell_cycle]	1	12	0.41309	0.613887
GO:0008299	isoprenoid biosynthetic process	The chemical reactions and pathways resulting in the formation of any isoprenoid compound, isoprene (2-methylbuta-1,3-diene) or compounds containing or derived from linked isoprene (3-methyl-2-butenylene) residues. [ISBN:0198506732]	1	12	0.41309	0.61275
GO:0030838	positive regulation of actin filament polymerization	Any process that activates or increases the frequency, rate or extent of actin polymerization. [GOC:mah]	1	12	0.41309	0.611617
GO:0030917	midbrain-hindbrain boundary development	The process whose specific outcome is the progression of the midbrain-hindbrain boundary over time, from its formation to the mature structure. The midbrain-hindbrain domain of the embryonic brain is comprised of the mesencephalic vesicle and the first rhombencephalic vesicle at early somitogenesis stages. [GOC:dgh]	1	12	0.41309	0.610489
GO:0019752	carboxylic acid metabolic process	The chemical reactions and pathways involving carboxylic acids, any organic acid containing one or more carboxyl (COOH) groups or anions (COO-). [ISBN:0198506732]	1	12	0.41309	0.609365
GO:0060322	head development	The biological process whose specific outcome is the progression of a head from an initial condition to its mature state. The head is the anterior-most division of the body. [GOC:dph]	1	12	0.41309	0.608245
GO:0006171	cAMP biosynthetic process	The chemical reactions and pathways resulting in the formation of the nucleotide cAMP (cyclic AMP, adenosine 3',5'-cyclophosphate). [ISBN:0198506732]	1	12	0.41309	0.607129
GO:0007050	cell cycle arrest	A regulatory process that halts progression through the cell cycle during one of the normal phases (G1, S, G2, M). [GOC:dph, GOC:mah, GOC:tb]	1	12	0.41309	0.606017
GO:0031629	synaptic vesicle fusion to presynaptic active zone membrane	Fusion of the membrane of a synaptic vesicle with the presynaptic active zone membrane, thereby releasing its cargo neurotransmitters into the synaptic cleft. [ISBN:0071120009]	1	12	0.41309	0.604909
GO:0001841	neural tube formation	The formation of a tube from the flat layer of ectodermal cells known as the neural plate. This will give rise to the central nervous system. [GOC:dph, ISBN:0878932437]	1	12	0.41309	0.603805
GO:0045666	positive regulation of neuron differentiation	Any process that activates or increases the frequency, rate or extent of neuron differentiation. [GOC:go_curators]	1	12	0.41309	0.602705
GO:0055113	epiboly involved in gastrulation with mouth forming second	The expansion of one cell sheet over other cells involved in deuterostomic gastrulation. [ISBN:0878932437]	2	33	0.42287	0.615853
GO:0042981	regulation of apoptotic process	Any process that modulates the occurrence or rate of cell death by apoptotic process. [GOC:jl, GOC:mtg_apoptosis]	9	187	0.424473	0.617064
GO:0007166	cell surface receptor signaling pathway	A series of molecular signals initiated by activation of a receptor on the surface of a cell. The pathway begins with binding of an extracellular ligand to a cell surface receptor, or for receptors that signal in the absence of a ligand, by ligand-withdrawal or the activity of a constitutively active receptor. The pathway ends with regulation of a downstream cellular process, e.g. transcription. …	5	99	0.430683	0.624958
GO:0010951	negative regulation of endopeptidase activity	Any process that decreases the frequency, rate or extent of endopeptidase activity, the endohydrolysis of peptide bonds within proteins. [GOC:dph, GOC:tb]	5	99	0.430683	0.623828
GO:0009653	anatomical structure morphogenesis	The process in which anatomical structures are generated and organized. Morphogenesis pertains to the creation of form. [GOC:go_curators, ISBN:0521436125]	2	34	0.437923	0.633171
GO:0006450	regulation of translational fidelity	Any process that modulates the ability of the translational apparatus to interpret the genetic code. [GOC:dph, GOC:tb]	1	13	0.438596	0.633
GO:0007528	neuromuscular junction development	A process that is carried out at the cellular level which results in the assembly, arrangement of constituent parts, or disassembly of a neuromuscular junction. [GOC:mtg_OBO2OWL_2013]	1	13	0.438596	0.631862
GO:0048920	posterior lateral line neuromast primordium migration	The migration of a relatively undifferentiated cell along the developing posterior lateral line, originating from cranial ectodermal placodes situated behind the ear. The neuromast primordium deposits proneuromasts along the lateral line, from which the neuromasts will develop. [GOC:dgh, PMID:15832385]	1	13	0.438596	0.630727
GO:0044804	autophagy of nucleus	A form of autophagy, by which damaged or non-essential parts of the nucleus, or even an entire nucleus is degraded. [GOC:autophagy, GOC:jl, PMID:24013549]	1	13	0.438596	0.629597
GO:0035329	hippo signaling	The series of molecular signals mediated by the serine/threonine kinase Hippo or one of its orthologs. In Drosophila, Hippo in complex with the scaffold protein Salvador (Sav), phosphorylates and activates Warts (Wts), which in turn phosphorylates and inactivates the Yorkie (Yki) transcriptional activator. The core fly components hippo, sav, wts and mats are conserved in mammals as STK4/3 (MST1/2…	1	13	0.438596	0.628471
GO:0005977	glycogen metabolic process	The chemical reactions and pathways involving glycogen, a polydisperse, highly branched glucan composed of chains of D-glucose residues in alpha-(1->4) glycosidic linkage, joined together by alpha-(1->6) glycosidic linkages. [ISBN:0198506732]	1	13	0.438596	0.627349
GO:0000028	ribosomal small subunit assembly	The aggregation, arrangement and bonding together of constituent RNAs and proteins to form the small ribosomal subunit. [GOC:jl]	1	13	0.438596	0.62623
GO:0000188	inactivation of MAPK activity	Any process that terminates the activity of the active enzyme MAP kinase. [PMID:9561267]	1	13	0.438596	0.625116
GO:0003140	determination of left/right asymmetry in lateral mesoderm	The establishment of the lateral mesoderm with respect to the left and right halves. [GOC:mtg_heart]	1	13	0.438596	0.624006
GO:0000381	regulation of alternative mRNA splicing, via spliceosome	Any process that modulates the frequency, rate or extent of alternative splicing of nuclear mRNAs. [GOC:krc]	1	13	0.438596	0.622899
GO:0003009	skeletal muscle contraction	A process in which force is generated within skeletal muscle tissue, resulting in a change in muscle geometry. Force generation involves a chemo-mechanical energy conversion step that is carried out by the actin/myosin complex activity, which generates force through ATP hydrolysis. In the skeletal muscle, the muscle contraction takes advantage of an ordered sarcomeric structure and in most cases …	1	13	0.438596	0.621797
GO:0051092	positive regulation of NF-kappaB transcription factor activity	Any process that activates or increases the frequency, rate or extent of activity of the transcription factor NF-kappaB. [GOC:dph, GOC:tb, PMID:15087454, PMID:15170030]	1	13	0.438596	0.620698
GO:0055072	iron ion homeostasis	Any process involved in the maintenance of an internal steady state of iron ions within an organism or cell. [GOC:ai, GOC:jid, GOC:mah]	1	13	0.438596	0.619603
GO:0006915	apoptotic process	A programmed cell death process which begins when a cell receives an internal (e.g. DNA damage) or external signal (e.g. an extracellular death ligand), and proceeds through a series of biochemical events (signaling pathway phase) which trigger an execution phase. The execution phase is the last step of an apoptotic process, and is typically characterized by rounding-up of the cell, retraction of…	5	100	0.439282	0.61948
GO:0018105	peptidyl-serine phosphorylation	The phosphorylation of peptidyl-serine to form peptidyl-O-phospho-L-serine. [RESID:AA0037]	4	79	0.450507	0.634194
GO:0043009	chordate embryonic development	The process whose specific outcome is the progression of the embryo over time, from zygote formation through a stage including a notochord and neural tube until birth or egg hatching. [GOC:mtg_sensu]	5	102	0.456385	0.641341
GO:0021549	cerebellum development	The process whose specific outcome is the progression of the cerebellum over time, from its formation to the mature structure. The cerebellum is the portion of the brain in the back of the head between the cerebrum and the pons. In mice, the cerebellum controls balance for walking and standing, modulates the force and range of movement and is involved in the learning of motor skills. [GO_REF:0000…	1	14	0.462995	0.64949
GO:0006360	transcription from RNA polymerase I promoter	The synthesis of RNA from a DNA template by RNA polymerase I (RNAP I), originating at an RNAP I promoter. [GOC:jl, GOC:txnOH]	1	14	0.462995	0.648355
GO:0015711	organic anion transport	The directed movement of organic anions into, out of or within a cell, or between cells, by means of some agent such as a transporter or pore. Organic anions are atoms or small molecules with a negative charge which contain carbon in covalent linkage. [GOC:ai, GOC:krc]	1	14	0.462995	0.647223
GO:1903959	regulation of anion transmembrane transport	Any process that modulates the frequency, rate or extent of anion transmembrane transport. [GO_REF:0000058, GOC:TermGenie, GOC:vw]	1	14	0.462995	0.646096
GO:0006952	defense response	Reactions, triggered in response to the presence of a foreign body or the occurrence of an injury, which result in restriction of damage to the organism attacked or prevention/recovery from the infection caused by the attack. [GOC:go_curators]	1	14	0.462995	0.644972
GO:0008354	germ cell migration	The orderly movement of a cell specialized to produce haploid gametes through the embryo from its site of production to the place where the gonads will form. [GOC:bf, GOC:jl]	1	14	0.462995	0.643852
GO:0090307	mitotic spindle assembly	The aggregation, arrangement and bonding together of a set of components to form the spindle that contributes to the process of mitosis. [GOC:tb, GOC:vw]	1	14	0.462995	0.642737
GO:0071599	otic vesicle development	The process whose specific outcome is the progression of the otic vesicle over time, from its formation to the mature structure. The otic vesicle is a transient embryonic structure formed during development of the vertebrate inner ear. [GOC:mah]	1	14	0.462995	0.641625
GO:0030900	forebrain development	The process whose specific outcome is the progression of the forebrain over time, from its formation to the mature structure. The forebrain is the anterior of the three primary divisions of the developing chordate brain or the corresponding part of the adult brain (in vertebrates, includes especially the cerebral hemispheres, the thalamus, and the hypothalamus and especially in higher vertebrates…	1	14	0.462995	0.640516
GO:0009612	response to mechanical stimulus	Any process that results in a change in state or activity of a cell or an organism (in terms of movement, secretion, enzyme production, gene expression, etc.) as a result of a mechanical stimulus. [GOC:hb]	1	14	0.462995	0.639412
GO:0034976	response to endoplasmic reticulum stress	Any process that results in a change in state or activity of a cell (in terms of movement, secretion, enzyme production, gene expression, etc.) as a result of a stress acting at the endoplasmic reticulum. ER stress usually results from the accumulation of unfolded or misfolded proteins in the ER lumen. [GOC:cjm, GOC:mah]	1	14	0.462995	0.638311
GO:0051017	actin filament bundle assembly	The assembly of actin filament bundles; actin filaments are on the same axis but may be oriented with the same or opposite polarities and may be packed with different levels of tightness. [GOC:ai]	1	14	0.462995	0.637215
GO:0036342	post-anal tail morphogenesis	The process in which a post-anal tail is generated and organized. A post-anal tail is a muscular region of the body that extends posterior to the anus. The post-anal tail may aid locomotion and balance. [GOC:bf, GOC:kmv, Wikipedia:Chordate]	1	14	0.462995	0.636122
GO:0030901	midbrain development	The process whose specific outcome is the progression of the midbrain over time, from its formation to the mature structure. The midbrain is the middle division of the three primary divisions of the developing chordate brain or the corresponding part of the adult brain (in vertebrates, includes a ventral part containing the cerebral peduncles and a dorsal tectum containing the corpora quadrigemin…	1	14	0.462995	0.635032
GO:0051123	RNA polymerase II transcriptional preinitiation complex assembly	The aggregation, arrangement and bonding together of proteins on an RNA polymerase II promoter DNA to form the transcriptional preinitiation complex (PIC), the formation of which is a prerequisite for transcription by RNA polymerase. [GOC:txnOH, PMID:10882737, PMID:15020047]	1	14	0.462995	0.633947
GO:0032502	developmental process	A biological process whose specific outcome is the progression of an integrated living unit: an anatomical structure (which may be a subcellular structure, cell, tissue, or organ), or organism over time from an initial condition to a later condition. [GOC:isa_complete]	1	14	0.462995	0.632865
GO:0031032	actomyosin structure organization	A process that is carried out at the cellular level which results in the assembly, arrangement of constituent parts, or disassembly of cytoskeletal structures containing both actin and myosin or paramyosin. The myosin may be organized into filaments. [GOC:dph, GOC:jl, GOC:mah]	1	14	0.462995	0.631787
GO:0046513	ceramide biosynthetic process	The chemical reactions and pathways resulting in the formation of ceramides, any N-acylated sphingoid. [GOC:ai]	1	14	0.462995	0.630713
GO:0000209	protein polyubiquitination	Addition of multiple ubiquitin groups to a protein, forming a ubiquitin chain. [ISBN:0815316194]	3	58	0.464055	0.631083
GO:0001570	vasculogenesis	The differentiation of endothelial cells from progenitor cells during blood vessel development, and the de novo formation of blood vessels and tubes. [PMID:8999798]	2	36	0.46737	0.634514
GO:0061371	determination of heart left/right asymmetry	Determination of the asymmetric location of the heart with respect to the left and right halves of the organism. [GOC:dph, GOC:mtg_heart]	2	36	0.46737	0.63344
GO:0048514	blood vessel morphogenesis	The process in which the anatomical structures of blood vessels are generated and organized. The blood vessel is the vasculature carrying blood. [GOC:jid]	2	37	0.481746	0.651822
GO:0048741	skeletal muscle fiber development	The process whose specific outcome is the progression of the skeletal muscle fiber over time, from its formation to the mature structure. Muscle fibers are formed by the maturation of myotubes. They can be classed as slow, intermediate/fast or fast. [GOC:dph, GOC:ef, GOC:jid, GOC:lm, GOC:mtg_muscle]	2	37	0.481746	0.650722
GO:0001654	eye development	The process whose specific outcome is the progression of the eye over time, from its formation to the mature structure. The eye is the organ of sight. [GOC:jid, GOC:jl]	2	37	0.481746	0.649627
GO:0030225	macrophage differentiation	The process in which a relatively unspecialized monocyte acquires the specialized features of a macrophage. [GOC:add, ISBN:0781735149]	1	15	0.486336	0.654714
GO:0090263	positive regulation of canonical Wnt signaling pathway	Any process that increases the rate, frequency, or extent of the Wnt signaling pathway through beta-catenin, the series of molecular signals initiated by binding of a Wnt protein to a frizzled family receptor on the surface of the target cell, followed by propagation of the signal via beta-catenin, and ending with a change in transcription of target genes. [GOC:tb]	1	15	0.486336	0.653616
GO:0000184	nuclear-transcribed mRNA catabolic process, nonsense-mediated decay	The nonsense-mediated decay pathway for nuclear-transcribed mRNAs degrades mRNAs in which an amino-acid codon has changed to a nonsense codon; this prevents the translation of such mRNAs into truncated, and potentially harmful, proteins. [GOC:krc, GOC:ma, PMID:10025395]	1	15	0.486336	0.652521
GO:0030833	regulation of actin filament polymerization	Any process that modulates the frequency, rate or extent of the assembly of actin filaments by the addition of actin monomers to a filament. [GOC:mah]	1	15	0.486336	0.65143
GO:0016311	dephosphorylation	The process of removing one or more phosphoric (ester or anhydride) residues from a molecule. [ISBN:0198506732]	7	153	0.498618	0.666767
GO:0055085	transmembrane transport	The process in which a solute is transported across a lipid bilayer, from one side of a membrane to the other [GOC:dph, GOC:jid]	19	431	0.506695	0.676438
GO:0051726	regulation of cell cycle	Any process that modulates the rate or extent of progression through the cell cycle. [GOC:ai, GOC:dph, GOC:tb]	3	62	0.508541	0.677773
GO:0032007	negative regulation of TOR signaling	Any process that stops, prevents, or reduces the frequency, rate or extent of TOR signaling. [GOC:mah]	1	16	0.508664	0.67681
GO:0048747	muscle fiber development	The process whose specific outcome is the progression of the muscle fiber over time, from its formation to the mature structure. In skeletal muscle, fibers are formed by the maturation of myotubes. They can be classed as slow, intermediate/fast or fast. [GOC:dph, GOC:jid, GOC:lm, GOC:mtg_muscle]	1	16	0.508664	0.675687
GO:0030513	positive regulation of BMP signaling pathway	Any process that activates or increases the frequency, rate or extent of BMP signaling pathway activity. [GOC:go_curators]	1	16	0.508664	0.674569
GO:0016485	protein processing	Any protein maturation process achieved by the cleavage of a peptide bond or bonds within a protein. Protein maturation is the process leading to the attainment of the full functional capacity of a protein. [GOC:curators, GOC:jl, GOC:jsg]	1	16	0.508664	0.673454
GO:0035567	non-canonical Wnt signaling pathway	The series of molecular signals initiated by binding of a Wnt protein to a frizzled family receptor on the surface of the target cell, followed by propagation of the signal via effectors other than beta-catenin. [GOC:signaling]	1	16	0.508664	0.672342
GO:0017148	negative regulation of translation	Any process that stops, prevents, or reduces the frequency, rate or extent of the chemical reactions and pathways resulting in the formation of proteins by the translation of mRNA or circRNA. [GOC:isa_complete]	1	16	0.508664	0.671235
GO:0006635	fatty acid beta-oxidation	A fatty acid oxidation process that results in the complete oxidation of a long-chain fatty acid. Fatty acid beta-oxidation begins with the addition of coenzyme A to a fatty acid, and occurs by successive cycles of reactions during each of which the fatty acid is shortened by a two-carbon fragment removed as acetyl coenzyme A; the cycle continues until only two or three carbons remain (as acetyl-…	1	16	0.508664	0.670131
GO:0000082	G1/S transition of mitotic cell cycle	The mitotic cell cycle transition by which a cell in G1 commits to S phase. The process begins with the build up of G1 cyclin-dependent kinase (G1 CDK), resulting in the activation of transcription of G1 cyclins. The process ends with the positive feedback of the G1 cyclins on the G1 CDK which commits the cell to S phase, in which DNA replication is initiated. [GOC:mtg_cell_cycle]	1	16	0.508664	0.66903
GO:0090090	negative regulation of canonical Wnt signaling pathway	Any process that decreases the rate, frequency, or extent of the Wnt signaling pathway through beta-catenin, the series of molecular signals initiated by binding of a Wnt protein to a frizzled family receptor on the surface of the target cell, followed by propagation of the signal via beta-catenin, and ending with a change in transcription of target genes. [GOC:dph, GOC:tb]	1	16	0.508664	0.667934
GO:0042157	lipoprotein metabolic process	The chemical reactions and pathways involving any conjugated, water-soluble protein in which the covalently attached nonprotein group consists of a lipid or lipids. [ISBN:0198506732]	1	16	0.508664	0.66684
GO:0016226	iron-sulfur cluster assembly	The incorporation of iron and exogenous sulfur into a metallo-sulfur cluster. [GOC:jl, GOC:mah, GOC:pde, GOC:vw]	1	16	0.508664	0.665751
GO:0033334	fin morphogenesis	The process in which the anatomical structures of a fin are generated and organized. [GOC:dgh]	1	16	0.508664	0.664665
GO:0009416	response to light stimulus	Any process that results in a change in state or activity of a cell or an organism (in terms of movement, secretion, enzyme production, gene expression, etc.) as a result of a light stimulus, electromagnetic radiation of wavelengths classified as infrared, visible or ultraviolet light. [GOC:go_curators, ISBN:0582227089]	1	16	0.508664	0.663582
GO:0006418	tRNA aminoacylation for protein translation	The synthesis of aminoacyl tRNA by the formation of an ester bond between the 3'-hydroxyl group of the most 3' adenosine of the tRNA, to be used in ribosome-mediated polypeptide synthesis. [GOC:ma]	2	39	0.509766	0.663939
GO:0008285	negative regulation of cell proliferation	Any process that stops, prevents or reduces the rate or extent of cell proliferation. [GOC:go_curators]	2	39	0.509766	0.662861
GO:0007219	Notch signaling pathway	A series of molecular signals initiated by the binding of an extracellular ligand to the receptor Notch on the surface of a target cell, and ending with regulation of a downstream cellular process, e.g. transcription. [GOC:go_curators, GOC:signaling]	2	39	0.509766	0.661787
GO:0002040	sprouting angiogenesis	The extension of new blood vessels from existing capillaries into avascular tissues resulting from the proliferation of blood vessel endothelial cells. [PMID:16391003]	3	63	0.51936	0.673151
GO:0006812	cation transport	The directed movement of cations, atoms or small molecules with a net positive charge, into, out of or within a cell, or between cells, by means of some agent such as a transporter or pore. [GOC:ai]	2	40	0.523399	0.677291
GO:0032496	response to lipopolysaccharide	Any process that results in a change in state or activity of an organism (in terms of movement, secretion, enzyme production, gene expression, etc.) as a result of a lipopolysaccharide stimulus; lipopolysaccharide is a major component of the cell wall of gram-negative bacteria. [GOC:add, ISBN:0721601464]	2	40	0.523399	0.676198
GO:0006955	immune response	Any immune system process that functions in the calibrated response of an organism to a potential internal or invasive threat. [GO_REF:0000022, GOC:add, GOC:mtg_15nov05]	8	180	0.524317	0.676293
GO:0006355	regulation of transcription, DNA-templated	Any process that modulates the frequency, rate or extent of cellular DNA-templated transcription. [GOC:go_curators, GOC:txnOH]	40	922	0.526776	0.678373
GO:0060271	cilium assembly	The assembly of a cilium, a specialized eukaryotic organelle that consists of a filiform extrusion of the cell surface. Each cilium is bounded by an extrusion of the cytoplasmic membrane, and contains a regular longitudinal array of microtubules, anchored basally in a centriole. [GOC:BHF, GOC:cilia, GOC:dph, GOC:kmv, GOC:pr, GOC:vw, ISBN:0198506732, PMID:13978319, PMID:27350441, Reactome:R-HSA-56…	6	134	0.528331	0.679283
GO:0007155	cell adhesion	The attachment of a cell, either to another cell or to an underlying substrate such as the extracellular matrix, via cell adhesion molecules. [GOC:hb, GOC:pf]	9	204	0.528812	0.678811
GO:0000245	spliceosomal complex assembly	The aggregation, arrangement and bonding together of a spliceosomal complex, a ribonucleoprotein apparatus that catalyzes nuclear mRNA splicing via transesterification reactions. [PMID:9476892]	1	17	0.530023	0.679277
GO:0048840	otolith development	The process whose specific outcome is the progression of the otolith over time, from its formation to the mature structure. [GOC:sr]	1	17	0.530023	0.678192
GO:0007623	circadian rhythm	Any biological process in an organism that recurs with a regularity of approximately 24 hours. [GOC:bf, GOC:go_curators]	1	17	0.530023	0.67711
GO:0042462	eye photoreceptor cell development	Development of a photoreceptor, a sensory cell in the eye that reacts to the presence of light. They usually contain a pigment that undergoes a chemical change when light is absorbed, thus stimulating a nerve. [GOC:jl, ISBN:0192800981]	1	17	0.530023	0.676032
GO:0046835	carbohydrate phosphorylation	The process of introducing a phosphate group into a carbohydrate, any organic compound based on the general formula Cx(H2O)y. [ISBN:0198506732]	1	17	0.530023	0.674957
GO:0046907	intracellular transport	The directed movement of substances within a cell. [GOC:ai]	1	17	0.530023	0.673886
GO:0006904	vesicle docking involved in exocytosis	The initial attachment of a vesicle membrane to a target membrane, mediated by proteins protruding from the membrane of the vesicle and the target membrane, that contributes to exocytosis. [GOC:jid]	1	17	0.530023	0.672818
GO:0032543	mitochondrial translation	The chemical reactions and pathways resulting in the formation of a protein in a mitochondrion. This is a ribosome-mediated process in which the information in messenger RNA (mRNA) is used to specify the sequence of amino acids in the protein; the mitochondrion has its own ribosomes and transfer RNAs, and uses a genetic code that differs from the nuclear code. [GOC:go_curators]	1	17	0.530023	0.671753
GO:0008543	fibroblast growth factor receptor signaling pathway	The series of molecular signals generated as a consequence of a fibroblast growth factor receptor binding to one of its physiological ligands. [GOC:ceb]	1	17	0.530023	0.670692
GO:0008286	insulin receptor signaling pathway	The series of molecular signals generated as a consequence of the insulin receptor binding to insulin. [GOC:ceb]	1	17	0.530023	0.669634
GO:0045664	regulation of neuron differentiation	Any process that modulates the frequency, rate or extent of neuron differentiation. [GOC:go_curators]	1	17	0.530023	0.66858
GO:0043401	steroid hormone mediated signaling pathway	A series of molecular signals mediated by a steroid hormone binding to a receptor. [PMID:12606724]	3	64	0.530049	0.667561
GO:0016569	covalent chromatin modification	The alteration of DNA or protein in chromatin by the covalent addition or removal of chemical groups. [GOC:mah, GOC:vw]	3	64	0.530049	0.666513
GO:0005975	carbohydrate metabolic process	The chemical reactions and pathways involving carbohydrates, any of a group of organic compounds based of the general formula Cx(H2O)y. Includes the formation of carbohydrate derivatives by the addition of a carbohydrate residue to another molecule. [GOC:mah, ISBN:0198506732]	6	135	0.535661	0.672515
GO:0000413	protein peptidyl-prolyl isomerization	The modification of a protein by cis-trans isomerization of a proline residue. [GOC:krc, PMID:16959570]	2	41	0.536775	0.672859
GO:0006935	chemotaxis	The directed movement of a motile cell or organism, or the directed growth of a cell guided by a specific chemical concentration gradient. Movement may be towards a higher concentration (positive chemotaxis) or towards a lower concentration (negative chemotaxis). [ISBN:0198506732]	2	41	0.536775	0.671808
GO:0051216	cartilage development	The process whose specific outcome is the progression of a cartilage element over time, from its formation to the mature structure. Cartilage elements are skeletal elements that consist of connective tissue dominated by extracellular matrix containing collagen type II and large amounts of proteoglycan, particularly chondroitin sulfate. [DOI:10.1371/journal.pone.0051070, GOC:cjm, http://www.oneloo…	3	65	0.540603	0.675543
GO:0070121	Kupffer's vesicle development	The progression of the Kupffer's vesicle over time from its initial formation until its mature state. The Kupffer's vesicle is a small but distinctive epithelial sac containing fluid, located midventrally posterior to the yolk cell or its extension, and transiently present during most of the segmentation period. [GOC:dgh]	2	42	0.549891	0.686079
GO:0002548	monocyte chemotaxis	The movement of a monocyte in response to an external stimulus. [GOC:add, PMID:11696603, PMID:15173832]	1	18	0.550455	0.685714
GO:0048247	lymphocyte chemotaxis	The directed movement of a lymphocyte in response to an external stimulus. [GOC:hjd, GOC:jid, PMID:12391252]	1	18	0.550455	0.68465
GO:0071346	cellular response to interferon-gamma	Any process that results in a change in state or activity of a cell (in terms of movement, secretion, enzyme production, gene expression, etc.) as a result of an interferon-gamma stimulus. Interferon gamma is the only member of the type II interferon found so far. [GOC:mah, PR:000000017]	1	18	0.550455	0.683588
GO:0007005	mitochondrion organization	A process that is carried out at the cellular level which results in the assembly, arrangement of constituent parts, or disassembly of a mitochondrion; includes mitochondrial morphogenesis and distribution, and replication of the mitochondrial genome as well as synthesis of new mitochondrial components. [GOC:dph, GOC:jl, GOC:mah, GOC:sgd_curators, PMID:9786946]	1	18	0.550455	0.68253
GO:0034314	Arp2/3 complex-mediated actin nucleation	The actin nucleation process in which actin monomers combine to form a new branch on the side of an existing actin filament; mediated by the Arp2/3 protein complex and its interaction with other proteins. [GOC:mah, PMID:16959963, PMID:18640983]	1	18	0.550455	0.681475
GO:0035118	embryonic pectoral fin morphogenesis	The process, occurring in the embryo, by which the anatomical structures of the pectoral fin are generated and organized. Pectoral fins are bilaterally paired fins mounted laterally and located behind the gill covers of fish. These fins are used for lateral mobility and propulsion. [GOC:dgh]	1	18	0.550455	0.680423
GO:0048884	neuromast development	The process whose specific outcome is the progression of the neuromast over time, from its formation to the mature structure. The neuromast is the sensory organ of the lateral line and is composed of a population of sensory hair cells, and nonsensory supporting cells and mantle cells. Neuromasts are located superficially on the epithelium or in lateral line canals. [ISBN:0125296509]	1	18	0.550455	0.679375
GO:0033333	fin development	The process whose specific outcome is the progression of a fin over time, from its formation to the mature structure. [GOC:dgh]	1	18	0.550455	0.67833
GO:0060078	regulation of postsynaptic membrane potential	Any process that modulates the potential difference across a post-synaptic membrane. [GOC:dph, GOC:ef]	1	18	0.550455	0.677288
GO:0030514	negative regulation of BMP signaling pathway	Any process that stops, prevents, or reduces the frequency, rate or extent of the BMP signaling pathway. [GOC:go_curators]	1	18	0.550455	0.676249
GO:0007018	microtubule-based movement	A microtubule-based process that results in the movement of organelles, other microtubules, or other cellular components. Examples include motor-driven movement along microtubules and movement driven by polymerization or depolymerization of microtubules. [GOC:cjm, ISBN:0815316194]	3	67	0.561297	0.688513
GO:0001755	neural crest cell migration	The characteristic movement of cells from the dorsal ridge of the neural tube to a variety of locations in a vertebrate embryo. [GOC:ascb_2009, GOC:dph, GOC:tb, ISBN:0878932437]	2	43	0.562743	0.689231
GO:0042254	ribosome biogenesis	A cellular process that results in the biosynthesis of constituent macromolecules, assembly, and arrangement of constituent parts of ribosome subunits; includes transport to the sites of protein synthesis. [GOC:ma]	2	43	0.562743	0.688179
GO:0007200	phospholipase C-activating G-protein coupled receptor signaling pathway	The series of molecular signals generated as a consequence of a G-protein coupled receptor binding to its physiological ligand, where the pathway proceeds with activation of phospholipase C (PLC) and a subsequent increase in the concentration of inositol trisphosphate (IP3) and diacylglycerol (DAG). [GOC:dph, GOC:mah, GOC:signaling, GOC:tb, ISBN:0815316194]	1	19	0.57	0.695991
GO:0006487	protein N-linked glycosylation	A protein glycosylation process in which a carbohydrate or carbohydrate derivative unit is added to a protein via the N4 atom of peptidyl-asparagine, the omega-N of arginine, or the N1' atom peptidyl-tryptophan. [GOC:pr, RESID:AA0151, RESID:AA0156, RESID:AA0327]	1	19	0.57	0.694932
GO:0009615	response to virus	Any process that results in a change in state or activity of a cell or an organism (in terms of movement, secretion, enzyme production, gene expression, etc.) as a result of a stimulus from a virus. [GOC:hb]	1	19	0.57	0.693876
GO:0071347	cellular response to interleukin-1	Any process that results in a change in state or activity of a cell (in terms of movement, secretion, enzyme production, gene expression, etc.) as a result of an interleukin-1 stimulus. [GOC:mah]	1	19	0.57	0.692823
GO:0071356	cellular response to tumor necrosis factor	Any process that results in a change in state or activity of a cell (in terms of movement, secretion, enzyme production, gene expression, etc.) as a result of a tumor necrosis factor stimulus. [GOC:mah]	1	19	0.57	0.691773
GO:0030163	protein catabolic process	The chemical reactions and pathways resulting in the breakdown of a protein by the destruction of the native, active configuration, with or without the hydrolysis of peptide bonds. [GOC:mah]	1	19	0.57	0.690727
GO:0045766	positive regulation of angiogenesis	Any process that activates or increases angiogenesis. [GOC:go_curators]	1	19	0.57	0.689683
GO:0000266	mitochondrial fission	The division of a mitochondrion within a cell to form two or more separate mitochondrial compartments. [PMID:11038192]	1	19	0.57	0.688643
GO:0009116	nucleoside metabolic process	The chemical reactions and pathways involving a nucleoside, a nucleobase linked to either beta-D-ribofuranose (a ribonucleoside) or 2-deoxy-beta-D-ribofuranose, (a deoxyribonucleoside), e.g. adenosine, guanosine, inosine, cytidine, uridine and deoxyadenosine, deoxyguanosine, deoxycytidine and thymidine (= deoxythymidine). [GOC:ma]	1	19	0.57	0.687606
GO:0008016	regulation of heart contraction	Any process that modulates the frequency, rate or extent of heart contraction. Heart contraction is the process in which the heart decreases in volume in a characteristic way to propel blood through the body. [GOC:dph, GOC:go_curators, GOC:tb]	1	19	0.57	0.686572
GO:0006396	RNA processing	Any process involved in the conversion of one or more primary RNA transcripts into one or more mature RNA molecules. [GOC:mah]	3	68	0.571429	0.68726
GO:0007169	transmembrane receptor protein tyrosine kinase signaling pathway	A series of molecular signals initiated by the binding of an extracellular ligand to a receptor on the surface of the target cell where the receptor possesses tyrosine kinase activity, and ending with regulation of a downstream cellular process, e.g. transcription. [GOC:ceb, GOC:signaling]	4	93	0.579057	0.69539
GO:0006897	endocytosis	A vesicle-mediated transport process in which cells take up external materials or membrane constituents by the invagination of a small region of the plasma membrane to form a new membrane-bounded vesicle. [GOC:mah, ISBN:0198506732, ISBN:0716731363]	3	69	0.581416	0.697177
GO:0001889	liver development	The process whose specific outcome is the progression of the liver over time, from its formation to the mature structure. The liver is an exocrine gland which secretes bile and functions in metabolism of protein and carbohydrate and fat, synthesizes substances involved in the clotting of the blood, synthesizes vitamin A, detoxifies poisonous substances, stores glycogen, and breaks down worn-out e…	3	69	0.581416	0.696135
GO:0070098	chemokine-mediated signaling pathway	A series of molecular signals initiated by the binding of a chemokine to a receptor on the surface of a cell, and ending with regulation of a downstream cellular process, e.g. transcription. [GOC:mah, GOC:signaling]	2	45	0.587651	0.70255
GO:0030178	negative regulation of Wnt signaling pathway	Any process that stops, prevents, or reduces the frequency, rate or extent of the Wnt signaling pathway. [GOC:dph, GOC:go_curators, GOC:tb]	1	20	0.588697	0.702752
GO:0007224	smoothened signaling pathway	A series of molecular signals generated as a consequence of activation of the transmembrane protein Smoothened. [GOC:mah, PMID:15205520]	1	20	0.588697	0.701706
GO:0007218	neuropeptide signaling pathway	The series of molecular signals generated as a consequence of a peptide neurotransmitter binding to a cell surface receptor. [GOC:mah, ISBN:0815316194]	1	20	0.588697	0.700664
GO:0048468	cell development	The process whose specific outcome is the progression of the cell over time, from its formation to the mature structure. Cell development does not include the steps involved in committing a cell to a specific fate. [GOC:go_curators]	1	20	0.588697	0.699624
GO:0006890	retrograde vesicle-mediated transport, Golgi to ER	The directed movement of substances from the Golgi back to the endoplasmic reticulum, mediated by vesicles bearing specific protein coats such as COPI or COG. [ISBN:0716731363, PMID:16510524]	1	20	0.588697	0.698588
GO:0000724	double-strand break repair via homologous recombination	The error-free repair of a double-strand break in DNA in which the broken DNA molecule is repaired using homologous sequences. A strand in the broken DNA searches for a homologous region in an intact chromosome to serve as the template for DNA synthesis. The restoration of two intact DNA molecules results in the exchange, reciprocal or nonreciprocal, of genetic material between the intact DNA mol…	1	20	0.588697	0.697554
GO:0043123	positive regulation of I-kappaB kinase/NF-kappaB signaling	Any process that activates or increases the frequency, rate or extent of I-kappaB kinase/NF-kappaB signaling. [GOC:jl]	1	20	0.588697	0.696524
GO:0000165	MAPK cascade	An intracellular protein kinase cascade containing at least a MAPK, a MAPKK and a MAP3K. The cascade can also contain two additional tiers: the upstream MAP4K and the downstream MAP Kinase-activated kinase (MAPKAPK). The kinases in each tier phosphorylate and activate the kinases in the downstream tier to transmit a signal within a cell. [GOC:bf, GOC:mtg_signaling_feb11, PMID:20811974, PMID:95612…	2	46	0.599704	0.7085
GO:0006936	muscle contraction	A process in which force is generated within muscle tissue, resulting in a change in muscle geometry. Force generation involves a chemo-mechanical energy conversion step that is carried out by the actin/myosin complex activity, which generates force through ATP hydrolysis. [GOC:ef, GOC:mtg_muscle, ISBN:0198506732]	1	21	0.606583	0.715571
GO:0008203	cholesterol metabolic process	The chemical reactions and pathways involving cholesterol, cholest-5-en-3 beta-ol, the principal sterol of vertebrates and the precursor of many steroids, including bile acids and steroid hormones. It is a component of the plasma membrane lipid bilayer and of plasma lipoproteins and can be found in all animal tissues. [ISBN:0198506732]	1	21	0.606583	0.714519
GO:0098656	anion transmembrane transport	A process in which an anion is transported from one side of a membrane to the other by means of some agent such as a transporter or pore. [GOC:dos, GOC:vw]	1	21	0.606583	0.71347
GO:0016575	histone deacetylation	The modification of histones by removal of acetyl groups. [GOC:ai]	1	21	0.606583	0.712424
GO:0009058	biosynthetic process	The chemical reactions and pathways resulting in the formation of substances; typically the energy-requiring part of metabolism in which simpler substances are transformed into more complex ones. [GOC:curators, ISBN:0198547684]	2	47	0.611491	0.717136
GO:0060047	heart contraction	The multicellular organismal process in which the heart decreases in volume in a characteristic way to propel blood through the body. [GOC:dph]	2	47	0.611491	0.716088
GO:0007420	brain development	The process whose specific outcome is the progression of the brain over time, from its formation to the mature structure. Brain development begins with patterning events in the neural tube and ends with the mature structure that is the center of thought and emotion. The brain is responsible for the coordination and control of bodily activities and the interpretation of information from the senses…	5	122	0.615714	0.719981
GO:0006814	sodium ion transport	The directed movement of sodium ions (Na+) into, out of or within a cell, or between cells, by means of some agent such as a transporter or pore. [GOC:ai]	2	48	0.623011	0.727451
GO:0030001	metal ion transport	The directed movement of metal ions, any metal ion with an electric charge, into, out of or within a cell, or between cells, by means of some agent such as a transporter or pore. [GOC:ai]	1	22	0.623692	0.727187
GO:1903506	regulation of nucleic acid-templated transcription	Any process that modulates the frequency, rate or extent of nucleic acid-templated transcription. [GO_REF:0000058, GOC:pr, GOC:TermGenie, GOC:txnOH, GOC:vw]	1	22	0.623692	0.72613
GO:0006270	DNA replication initiation	The process in which DNA-dependent DNA replication is started; this involves the separation of a stretch of the DNA double helix, the recruitment of DNA polymerases and the initiation of polymerase action. [ISBN:071673706X, ISBN:0815316194]	1	22	0.623692	0.725076
GO:0001666	response to hypoxia	Any process that results in a change in state or activity of a cell or an organism (in terms of movement, secretion, enzyme production, gene expression, etc.) as a result of a stimulus indicating lowered oxygen tension. Hypoxia, defined as a decline in O2 levels below normoxic levels of 20.8 - 20.95%, results in metabolic adaptation at both the cellular and organismal level. [GOC:hjd]	2	49	0.634265	0.736299
GO:0006816	calcium ion transport	The directed movement of calcium (Ca) ions into, out of or within a cell, or between cells, by means of some agent such as a transporter or pore. [GOC:ai]	2	49	0.634265	0.735233
GO:0006366	transcription from RNA polymerase II promoter	The synthesis of RNA from a DNA template by RNA polymerase II, originating at an RNA polymerase II promoter. Includes transcription of messenger RNA (mRNA) and certain small nuclear RNAs (snRNAs). [GOC:jl, GOC:txnOH, ISBN:0321000382]	4	100	0.636513	0.736773
GO:0007179	transforming growth factor beta receptor signaling pathway	A series of molecular signals initiated by the binding of an extracellular ligand to a transforming growth factor beta receptor on the surface of a target cell, and ending with regulation of a downstream cellular process, e.g. transcription. [GOC:BHF, GOC:mah, GOC:signaling]	1	23	0.640058	0.739808
GO:0048839	inner ear development	The process whose specific outcome is the progression of the inner ear over time, from its formation to the mature structure. [GOC:sr]	1	23	0.640058	0.738742
GO:0007275	multicellular organism development	The biological process whose specific outcome is the progression of a multicellular organism over time from an initial condition (e.g. a zygote or a young adult) to a later condition (e.g. a multicellular animal or an aged adult). [GOC:dph, GOC:ems, GOC:isa_complete, GOC:tb]	13	321	0.642034	0.739956
GO:0055114	oxidation-reduction process	A metabolic process that results in the removal or addition of one or more electrons to or from a substance, with or without the concomitant removal or addition of a proton or protons. [GOC:dhl, GOC:ecd, GOC:jh2, GOC:jid, GOC:mlg, GOC:rph]	25	609	0.644834	0.742115
GO:0048793	pronephros development	The process whose specific outcome is the progression of the pronephros over time, from its formation to the mature structure. In mammals, the pronephros is the first of the three embryonic kidneys to be established and exists only transiently. In lower vertebrates such as fish and amphibia, the pronephros is the fully functional embryonic kidney and is indispensable for larval life. [GOC:bf, GOC…	2	50	0.645255	0.741534
GO:0003146	heart jogging	The morphogenetic process in which the heart cone is displaced to the left with respect to the vector of the anterior-posterior axis. [GOC:mtg_heart, PMID:9334285]	1	24	0.655714	0.752474
GO:0010862	positive regulation of pathway-restricted SMAD protein phosphorylation	Any process that increases the rate, frequency or extent of pathway-restricted SMAD protein phosphorylation. Pathway-restricted SMAD proteins and common-partner SMAD proteins are involved in the transforming growth factor beta receptor signaling pathways. [GOC:dph, GOC:tb]	1	24	0.655714	0.751398
GO:0060395	SMAD protein signal transduction	The cascade of processes by which a signal interacts with a receptor, causing a change in the activity of a SMAD protein, and ultimately effecting a change in the functioning of the cell. [GOC:BHF, GOC:dph, GOC:tb]	1	24	0.655714	0.750324
GO:0015914	phospholipid transport	The directed movement of phospholipids into, out of or within a cell, or between cells, by means of some agent such as a transporter or pore. Phospholipids are any lipids containing phosphoric acid as a mono- or diester. [GOC:ai]	1	24	0.655714	0.749254
GO:0007266	Rho protein signal transduction	A series of molecular signals within the cell that are mediated by a member of the Rho family of proteins switching to a GTP-bound active state. [GOC:bf]	1	24	0.655714	0.748187
GO:0051301	cell division	The process resulting in division and partitioning of components of a cell to form more cells; may or may not be accompanied by the physical separation of a cell into distinct, individually membrane-bounded daughter cells. [GOC:di, GOC:go_curators, GOC:pr]	3	77	0.655833	0.747258
GO:0007010	cytoskeleton organization	A process that is carried out at the cellular level which results in the assembly, arrangement of constituent parts, or disassembly of cytoskeletal structures. [GOC:dph, GOC:jl, GOC:mah]	3	77	0.655833	0.746197
GO:0006914	autophagy	The cellular catabolic process in which cells digest parts of their own cytoplasm; allows for both recycling of macromolecular constituents under conditions of cellular stress and remodeling the intracellular structure for cell differentiation. [GOC:autophagy, ISBN:0198547684, PMID:11099404, PMID:9412464]	2	52	0.666448	0.757198
GO:0035162	embryonic hemopoiesis	The stages of blood cell formation that take place within the embryo. [GOC:bf]	1	25	0.67069	0.760939
GO:0006099	tricarboxylic acid cycle	A nearly universal metabolic pathway in which the acetyl group of acetyl coenzyme A is effectively oxidized to two CO2 and four pairs of electrons are transferred to coenzymes. The acetyl group combines with oxaloacetate to form citrate, which undergoes successive transformations to isocitrate, 2-oxoglutarate, succinyl-CoA, succinate, fumarate, malate, and oxaloacetate again, thus completing the …	1	25	0.67069	0.759863
GO:0031018	endocrine pancreas development	The process whose specific outcome is the progression of the endocrine pancreas over time, from its formation to the mature structure. The endocrine pancreas is made up of islet cells that produce insulin, glucagon and somatostatin. [GOC:cvs]	1	25	0.67069	0.758789
GO:0018107	peptidyl-threonine phosphorylation	The phosphorylation of peptidyl-threonine to form peptidyl-O-phospho-L-threonine. [RESID:AA0038]	1	25	0.67069	0.757719
GO:0099132	ATP hydrolysis coupled cation transmembrane transport	The transport of an inorganic cation across a membrane and against an electrochemical gradient, using energy from ATP hydrolysis. [GOC:BHF]	1	25	0.67069	0.756652
GO:0006470	protein dephosphorylation	The process of removing one or more phosphoric residues from a protein. [GOC:hb]	6	156	0.676203	0.761798
GO:0010468	regulation of gene expression	Any process that modulates the frequency, rate or extent of gene expression. Gene expression is the process in which a gene's coding sequence is converted into a mature gene product or products (proteins or RNA). This includes the production of an RNA transcript as well as any processing to produce a mature RNA product or an mRNA or circRNA (for protein-coding genes) and the translation of that m…	2	53	0.676656	0.761238
GO:0003007	heart morphogenesis	The developmental process in which the heart is generated and organized. The heart is a hollow, muscular organ, which, by contracting rhythmically, keeps up the circulation of the blood. [GOC:dph, GOC:isa_complete]	1	26	0.685016	0.769562
GO:0048675	axon extension	Long distance growth of a single axon process involved in cellular development. [GOC:BHF, GOC:dgh, GOC:dph, GOC:jid, GOC:lm, GOC:rl]	1	26	0.685016	0.768484
GO:0045454	cell redox homeostasis	Any process that maintains the redox environment of a cell or compartment within a cell. [GOC:ai, GOC:dph, GOC:tb]	2	54	0.686608	0.769193
GO:0006413	translational initiation	The process preceding formation of the peptide bond between the first two amino acids of a protein. This includes the formation of a complex of the ribosome, mRNA or circRNA, and an initiation complex that contains the first aminoacyl-tRNA. [ISBN:019879276X]	2	55	0.696307	0.77897
GO:0051607	defense response to virus	Reactions triggered in response to the presence of a virus that act to protect the cell or organism. [GOC:ai]	1	27	0.69872	0.780578
GO:0006874	cellular calcium ion homeostasis	Any process involved in the maintenance of an internal steady state of calcium ions at the level of a cell. [GOC:ceb, GOC:mah]	1	27	0.69872	0.779491
GO:0009952	anterior/posterior pattern specification	The regionalization process in which specific areas of cell differentiation are determined along the anterior-posterior axis. The anterior-posterior axis is defined by a line that runs from the head or mouth of an organism to the tail or opposite end of the organism. [GOC:dph, GOC:go_curators, GOC:isa_complete, GOC:tb]	1	27	0.69872	0.778407
GO:0048666	neuron development	The process whose specific outcome is the progression of a neuron over time, from initial commitment of the cell to a specific fate, to the fully functional differentiated cell. [GOC:dph]	1	27	0.69872	0.777326
GO:0031016	pancreas development	The process whose specific outcome is the progression of the pancreas over time, from its formation to the mature structure. The pancreas is an endoderm derived structure that produces precursors of digestive enzymes and blood glucose regulating enzymes. [GOC:cvs]	1	27	0.69872	0.776247
GO:0007049	cell cycle	The progression of biochemical and morphological phases and events that occur in a cell during successive cell replication or nuclear replication events. Canonically, the cell cycle comprises the replication and segregation of genetic material followed by the division of the cell, but in endocycles or syncytial cells nuclear replication or nuclear division may not be followed by cell division. [G…	4	109	0.702518	0.779387
GO:0061077	chaperone-mediated protein folding	The process of inhibiting aggregation and assisting in the covalent and noncovalent assembly of single chain polypeptides or multisubunit complexes into the correct tertiary structure that is dependent on interaction with a chaperone. [GOC:dph, GOC:vw]	1	28	0.711828	0.788623
GO:0014032	neural crest cell development	The process aimed at the progression of a neural crest cell over time, from initial commitment of the cell to its specific fate, to the fully functional differentiated cell. [GOC:dh, GOC:ef]	1	28	0.711828	0.787534
GO:0003333	amino acid transmembrane transport	The directed movement of amino acids, organic acids containing one or more amino substituents across a membrane by means of some agent such as a transporter or pore. [GOC:dph, GOC:tb]	1	28	0.711828	0.786447
GO:0006979	response to oxidative stress	Any process that results in a change in state or activity of a cell or an organism (in terms of movement, secretion, enzyme production, gene expression, etc.) as a result of oxidative stress, a state often resulting from exposure to high levels of reactive oxygen species, e.g. superoxide anions, hydrogen peroxide (H2O2), and hydroxyl radicals. [GOC:jl, PMID:12115731]	1	28	0.711828	0.785364
GO:0035335	peptidyl-tyrosine dephosphorylation	The removal of phosphoric residues from peptidyl-O-phospho-tyrosine to form peptidyl-tyrosine. [GOC:bf]	4	111	0.715948	0.788823
GO:0008380	RNA splicing	The process of removing sections of the primary RNA transcript to remove sequences not present in the mature form of the RNA and joining the remaining sections to form the mature form of the RNA. [GOC:krc, GOC:mah]	2	58	0.723922	0.796513
GO:0070374	positive regulation of ERK1 and ERK2 cascade	Any process that activates or increases the frequency, rate or extent of signal transduction mediated by the ERK1 and ERK2 cascade. [GOC:mah]	1	29	0.724367	0.79591
GO:0043408	regulation of MAPK cascade	Any process that modulates the frequency, rate or extent of signal transduction mediated by the MAP kinase (MAPK) cascade. [GOC:go_curators]	1	29	0.724367	0.794819
GO:0045214	sarcomere organization	The myofibril assembly process that results in the organization of muscle actomyosin into sarcomeres. The sarcomere is the repeating unit of a myofibril in a muscle cell, composed of an array of overlapping thick and thin filaments between two adjacent Z discs. [GOC:bf]	1	29	0.724367	0.793732
GO:0007268	chemical synaptic transmission	The vesicular release of classical neurotransmitter molecules from a presynapse, across a chemical synapse, the subsequent activation of neurotransmitter receptors at the postsynapse of a target cell (neuron, muscle, or secretory cell) and the effects of this activation on the postsynaptic membrane potential and ionic composition of the postsynaptic cytosol. This process encompasses both spontane…	1	29	0.724367	0.792648
GO:0016055	Wnt signaling pathway	The series of molecular signals initiated by binding of a Wnt protein to a frizzled family receptor on the surface of the target cell and ending with a change in cell state. [GOC:dph, GOC:go_curators, PMID:11532397]	3	86	0.727617	0.795118
GO:0006397	mRNA processing	Any process involved in the conversion of a primary mRNA transcript into one or more mature mRNA(s) prior to translation into polypeptide. [GOC:mah]	3	87	0.73482	0.801895
GO:0032436	positive regulation of proteasomal ubiquitin-dependent protein catabolic process	Any process that activates or increases the frequency, rate or extent of the breakdown of a protein or peptide by hydrolysis of its peptide bonds, initiated by the covalent attachment of ubiquitin, and mediated by the proteasome. [GOC:mah]	1	30	0.736362	0.802484
GO:0051453	regulation of intracellular pH	Any process that modulates the internal pH of a cell, measured by the concentration of the hydrogen ion. [GOC:ai, GOC:dph, GOC:tb]	1	31	0.747835	0.81388
GO:0006464	cellular protein modification process	The covalent alteration of one or more amino acids occurring in proteins, peptides and nascent polypeptides (co-translational, post-translational modifications) occurring at the level of an individual cell. Includes the modification of charged tRNAs that are destined to occur in a protein (pre-translation modification). [GOC:go_curators]	1	31	0.747835	0.812776
GO:0006096	glycolytic process	The chemical reactions and pathways resulting in the breakdown of a carbohydrate into pyruvate, with the concomitant production of a small amount of ATP and the reduction of NAD(P) to NAD(P)H. Glycolysis begins with the metabolism of a carbohydrate to generate products that can enter the pathway and ends with the production of pyruvate. Pyruvate may be converted to acetyl-coenzyme A, ethanol, lac…	1	31	0.747835	0.811675
GO:0002244	hematopoietic progenitor cell differentiation	The process in which precursor cell type acquires the specialized features of a hematopoietic progenitor cell, a class of cell types including myeloid progenitor cells and lymphoid progenitor cells. [GOC:add, GOC:rl, ISBN:0781735149, PMID:16551251]	1	31	0.747835	0.810576
GO:0006974	cellular response to DNA damage stimulus	Any process that results in a change in state or activity of a cell (in terms of movement, secretion, enzyme production, gene expression, etc.) as a result of a stimulus indicating damage to its DNA from environmental insults or errors during metabolism. [GOC:go_curators]	3	90	0.755529	0.817809
GO:0030593	neutrophil chemotaxis	The directed movement of a neutrophil cell, the most numerous polymorphonuclear leukocyte found in the blood, in response to an external stimulus, usually an infection or wounding. [GOC:jl, ISBN:0198506732]	1	32	0.75881	0.820252
GO:0006906	vesicle fusion	Fusion of the membrane of a transport vesicle with its target membrane. [GOC:jid]	1	32	0.75881	0.819147
GO:0022008	neurogenesis	Generation of cells within the nervous system. [GO_REF:0000021, GOC:cls, GOC:curators, GOC:dgh, GOC:dph, GOC:jid, GOC:mtg_15jun06]	1	32	0.75881	0.818044
GO:0007154	cell communication	Any process that mediates interactions between a cell and its surroundings. Encompasses interactions such as signaling or attachment between one cell and another cell, between a cell and an extracellular matrix, or between a cell and any other aspect of its environment. [GOC:mah]	1	32	0.75881	0.816945
GO:0030030	cell projection organization	A process that is carried out at the cellular level which results in the assembly, arrangement of constituent parts, or disassembly of a prolongation or process extending from a cell, e.g. a flagellum or axon. [GOC:jl, GOC:mah, http://www.cogsci.princeton.edu/~wn/]	1	33	0.769308	0.827135
GO:0031017	exocrine pancreas development	The process whose specific outcome is the progression of the exocrine pancreas over time, from its formation to the mature structure. The exocrine pancreas produces and store zymogens of digestive enzymes, such as chymotrypsinogen and trypsinogen in the acinar cells. [GOC:cvs]	1	33	0.769308	0.826027
GO:0030522	intracellular receptor signaling pathway	Any series of molecular signals initiated by a ligand binding to an receptor located within a cell. [GOC:bf, GOC:mah]	1	33	0.769308	0.824921
GO:0046854	phosphatidylinositol phosphorylation	The process of introducing one or more phosphate groups into a phosphatidylinositol, any glycerophosphoinositol having one phosphatidyl group esterified to one of the hydroxy groups of inositol. [ISBN:0198506732]	1	34	0.77935	0.834571
GO:0042742	defense response to bacterium	Reactions triggered in response to the presence of a bacterium that act to protect the cell or organism. [GOC:jl]	1	34	0.77935	0.833457
GO:0006139	nucleobase-containing compound metabolic process	Any cellular metabolic process involving nucleobases, nucleosides, nucleotides and nucleic acids. [GOC:ai]	1	34	0.77935	0.832346
GO:0050790	regulation of catalytic activity	Any process that modulates the activity of an enzyme. [GOC:ai, GOC:ebc, GOC:vw]	2	65	0.780177	0.832119
GO:0045892	negative regulation of transcription, DNA-templated	Any process that stops, prevents, or reduces the frequency, rate or extent of cellular DNA-templated transcription. [GOC:go_curators, GOC:txnOH]	2	65	0.780177	0.831013
GO:0007160	cell-matrix adhesion	The binding of a cell to the extracellular matrix via adhesion molecules. [GOC:hb]	1	35	0.788956	0.839248
GO:0007267	cell-cell signaling	Any process that mediates the transfer of information from one cell to another. This process includes signal transduction in the receiving cell and, where applicable, release of a ligand and any processes that actively facilitate its transport and presentation to the receiving cell. Examples include signaling via soluble ligands, via cell adhesion molecules and via gap junctions. [GOC:dos, GOC:ma…	1	35	0.788956	0.838135
GO:0060079	excitatory postsynaptic potential	A process that leads to a temporary increase in postsynaptic potential due to the flow of positively charged ions into the postsynaptic cell. The flow of ions that causes an EPSP is an excitatory postsynaptic current (EPSC) and makes it easier for the neuron to fire an action potential. [GOC:dph, GOC:ef]	1	35	0.788956	0.837025
GO:0006811	ion transport	The directed movement of charged atoms or small charged molecules into, out of or within a cell, or between cells, by means of some agent such as a transporter or pore. [GOC:ai]	10	285	0.797674	0.845155
GO:0031338	regulation of vesicle fusion	Any process that modulates the frequency, rate or extent of vesicle fusion. [GOC:mah]	1	36	0.798144	0.844535
GO:0051260	protein homooligomerization	The process of creating protein oligomers, compounds composed of a small number, usually between three and ten, of identical component monomers. Oligomers may be formed by the polymerization of a number of monomers or the depolymerization of a large protein polymer. [GOC:ai]	1	36	0.798144	0.843421
GO:1904888	cranial skeletal system development	The process whose specific outcome is the progression of a cranial skeletal system over time, from its formation to the mature structure. The cranial skeletal system is the skeletal subdivision of the head, and includes the skull (cranium plus mandible), pharyngeal and/or hyoid apparatus. [GO_REF:0000094, GOC:bf, GOC:PARL, GOC:TermGenie, PMID:11262227]	1	36	0.798144	0.84231
GO:0035725	sodium ion transmembrane transport	A process in which a sodium ion is transported from one side of a membrane to the other by means of some agent such as a transporter or pore. [GOC:vw]	1	37	0.806933	0.850465
GO:0051603	proteolysis involved in cellular protein catabolic process	The hydrolysis of a peptide bond or bonds within a protein as part of the chemical reactions and pathways resulting in the breakdown of a protein by individual cells. [GOC:ai, GOC:dph, GOC:tb]	1	37	0.806933	0.849347
GO:0006954	inflammatory response	The immediate defensive reaction (by vertebrate tissue) to infection or injury caused by chemical or physical agents. The process is characterized by local vasodilation, extravasation of plasma into intercellular spaces and accumulation of white blood cells and macrophages. [GO_REF:0000022, GOC:mtg_15nov05, ISBN:0198506732]	3	100	0.815267	0.856993
GO:0048701	embryonic cranial skeleton morphogenesis	The process in which the anatomical structures of the cranial skeleton are generated and organized during the embryonic phase. [GOC:dsf, GOC:jid, PMID:16049113]	1	38	0.81534	0.855946
GO:0007229	integrin-mediated signaling pathway	A series of molecular signals initiated by the binding of extracellular ligand to an integrin on the surface of a target cell, and ending with regulation of a downstream cellular process, e.g. transcription. [GOC:mah, GOC:signaling]	1	38	0.81534	0.854826
GO:0001947	heart looping	The tube morphogenesis process in which the primitive heart tube loops asymmetrically. This looping brings the primitive heart chambers into alignment preceding their future integration. Heart looping begins with dextral-looping and ends when the main regional divisions of the mature heart and primordium of the great arterial trunks become established preceeding septation. [GOC:dph, PMID:12094232]	2	71	0.82014	0.858735
GO:0030218	erythrocyte differentiation	The process in which a myeloid precursor cell acquires specializes features of an erythrocyte. [GOC:mah]	1	39	0.823381	0.861003
GO:0000278	mitotic cell cycle	Progression through the phases of the mitotic cell cycle, the most common eukaryotic cell cycle, which canonically comprises four successive phases called G1, S, G2, and M and includes replication of the genome and the subsequent segregation of chromosomes into daughter cells. In some variant cell cycles nuclear replication or nuclear division may not be followed by cell division, or G1 and G2 ph…	1	39	0.823381	0.85988
GO:0060216	definitive hemopoiesis	A second wave of blood cell production that, in vertebrates, generates long-term hemopoietic stem cells that continously provide erythroid, myeloid and lymphoid lineages throughout adulthood. [GOC:bf, GOC:dph, PMID:15378083, PMID:15617691]	1	39	0.823381	0.858761
GO:0006417	regulation of translation	Any process that modulates the frequency, rate or extent of the chemical reactions and pathways resulting in the formation of proteins by the translation of mRNA or circRNA. [GOC:isa_complete]	1	40	0.831073	0.865656
GO:0031098	stress-activated protein kinase signaling cascade	A series of molecular signals in which a stress-activated protein kinase (SAPK) cascade relays one or more of the signals. [GOC:mah]	1	40	0.831073	0.864532
GO:0060026	convergent extension	The morphogenetic process in which an epithelium narrows along one axis and lengthens in a perpendicular axis. [GOC:dgf, GOC:dph, PMID:12062082]	1	41	0.83843	0.871054
GO:0009953	dorsal/ventral pattern formation	The regionalization process in which the areas along the dorsal/ventral axis are established that will lead to differences in cell differentiation. The dorsal/ventral axis is defined by a line that runs orthogonal to both the anterior/posterior and left/right axes. The dorsal end is defined by the upper or back side of an organism. The ventral end is defined by the lower or front side of an organ…	2	75	0.843039	0.874708
GO:0016310	phosphorylation	The process of introducing a phosphate group into a molecule, usually with the formation of a phosphoric ester, a phosphoric anhydride or a phosphoric amide. [ISBN:0198506732]	16	457	0.845591	0.876221
GO:0007186	G-protein coupled receptor signaling pathway	A series of molecular signals that proceeds with an activated receptor promoting the exchange of GDP for GTP on the alpha-subunit of an associated heterotrimeric G-protein complex. The GTP-bound activated alpha-G-protein then dissociates from the beta- and gamma-subunits to further transmit the signal within the cell. The pathway begins with receptor-ligand interaction, or for basal GPCR signalin…	10	302	0.850352	0.880015
GO:1902600	hydrogen ion transmembrane transport	The directed movement of hydrogen ion (proton) across a membrane. [GO_REF:0000069, GOC:pr, GOC:TermGenie]	1	43	0.852199	0.880789
GO:0090630	activation of GTPase activity	Any process that initiates the activity of an inactive GTPase through the replacement of GDP by GTP. [GOC:dph, GOC:mah, GOC:tb]	1	43	0.852199	0.879654
GO:0048703	embryonic viscerocranium morphogenesis	The process in which the anatomical structures of the viscerocranium are generated and organized during the embryonic phase. The viscerocranium is the part of the skull comprising the facial bones. [GOC:dsf, GOC:jid, PMID:16049113]	2	80	0.867933	0.894741
GO:0006468	protein phosphorylation	The process of introducing a phosphate group on to a protein. [GOC:hb]	23	650	0.872833	0.898636
GO:0043161	proteasome-mediated ubiquitin-dependent protein catabolic process	The chemical reactions and pathways resulting in the breakdown of a protein or peptide by hydrolysis of its peptide bonds, initiated by the covalent attachment of ubiquitin, and mediated by the proteasome. [GOC:go_curators]	2	82	0.876835	0.901598
GO:0001568	blood vessel development	The process whose specific outcome is the progression of a blood vessel over time, from its formation to the mature structure. The blood vessel is the vasculature carrying blood. [GOC:hjd, UBERON:0001981]	1	48	0.881712	0.905451
GO:0001944	vasculature development	The process whose specific outcome is the progression of the vasculature over time, from its formation to the mature structure. The vasculature is an interconnected tubular multi-tissue structure that contains fluid that is actively transported around the organism. [GOC:dph, UBERON:0002409]	1	50	0.891798	0.914636
GO:0034220	ion transmembrane transport	A process in which an ion is transported from one side of a membrane to the other by means of some agent such as a transporter or pore. [GOC:mah]	2	88	0.900324	0.922199
GO:0031101	fin regeneration	The regrowth of fin tissue following its loss or destruction. [GOC:dgh]	1	52	0.901026	0.921739
GO:0007264	small GTPase mediated signal transduction	Any series of molecular signals in which a small monomeric GTPase relays one or more of the signals. [GOC:mah]	3	121	0.901363	0.920908
GO:0007507	heart development	The process whose specific outcome is the progression of the heart over time, from its formation to the mature structure. The heart is a hollow, muscular organ, which, by contracting rhythmically, keeps up the circulation of the blood. [GOC:jid, UBERON:0000948]	4	153	0.904048	0.922475
GO:0001756	somitogenesis	The formation of mesodermal clusters that are arranged segmentally along the anterior posterior axis of an embryo. [ISBN:0721662544]	1	54	0.909468	0.926824
GO:0042074	cell migration involved in gastrulation	The migration of individual cells within the blastocyst to help establish the multi-layered body plan of the organism (gastrulation). For example, the migration of cells from the surface to the interior of the embryo (ingression). [GOC:jl, http://www.cellmigration.org/, ISBN:0878932437]	1	55	0.913415	0.929664
GO:0018108	peptidyl-tyrosine phosphorylation	The phosphorylation of peptidyl-tyrosine to form peptidyl-O4'-phospho-L-tyrosine. [RESID:AA0039]	2	92	0.913589	0.928661
GO:0000122	negative regulation of transcription from RNA polymerase II promoter	Any process that stops, prevents, or reduces the frequency, rate or extent of transcription from an RNA polymerase II promoter. [GOC:go_curators, GOC:txnOH]	2	93	0.916637	0.930578
GO:0071805	potassium ion transmembrane transport	A process in which a potassium ion is transported from one side of a membrane to the other. [GOC:mah]	1	62	0.936632	0.949674
GO:0006351	transcription, DNA-templated	The cellular synthesis of RNA on a template of DNA. [GOC:jl, GOC:txnOH]	15	493	0.94648	0.958445
GO:0090305	nucleic acid phosphodiester bond hydrolysis	The nucleic acid metabolic process in which the phosphodiester bonds between nucleotides are cleaved by hydrolysis. [GOC:dph, GOC:tb]	1	68	0.951516	0.962328
GO:0006486	protein glycosylation	A protein modification process that results in the addition of a carbohydrate or carbohydrate derivative unit to a protein amino acid, e.g. the addition of glycan chains to proteins. [GOC:curators, GOC:pr]	2	109	0.953534	0.963153
GO:0045893	positive regulation of transcription, DNA-templated	Any process that activates or increases the frequency, rate or extent of cellular DNA-templated transcription. [GOC:go_curators, GOC:txnOH]	1	69	0.953632	0.962039
GO:0007156	homophilic cell adhesion via plasma membrane adhesion molecules	The attachment of a plasma membrane adhesion molecule in one cell to an identical molecule in an adjacent cell. [ISBN:0198506732]	1	72	0.959444	0.966685
GO:0006260	DNA replication	The cellular metabolic process in which a cell duplicates one or more molecules of DNA. DNA replication begins when specific sequences, known as origins of replication, are recognized and bound by initiation proteins, and ends when the original DNA molecule has been completely duplicated and the copies topologically separated. The unit of replication usually corresponds to the genome of the cell,…	1	76	0.966077	0.972146
GO:0010469	regulation of receptor activity	Any process that modulates the frequency, rate or extent of receptor activity. Receptor activity is when a molecule combines with an extracellular or intracellular messenger to initiate a change in cell activity. [GOC:dph, GOC:tb]	2	126	0.97546	0.980355
GO:0006412	translation	The cellular metabolic process in which a protein is formed, using the sequence of a mature mRNA or circRNA molecule to specify the sequence of amino acids in a polypeptide chain. Translation is mediated by the ribosome, and begins with the formation of a ternary complex between aminoacylated initiator methionine tRNA, GTP, and initiation factor 2, which subsequently associates with the small sub…	4	213	0.98451	0.988211
GO:0007346	regulation of mitotic cell cycle	Any process that modulates the rate or extent of progress through the mitotic cell cycle. [GOC:dph, GOC:go_curators, GOC:tb]	1	110	0.992584	0.995069
GO:0043066	negative regulation of apoptotic process	Any process that stops, prevents, or reduces the frequency, rate or extent of cell death by apoptotic process. [GOC:jl, GOC:mtg_apoptosis]	1	130	0.996974	0.99822
GO:0032259	methylation	The process in which a methyl group is covalently attached to a molecule. [GOC:mah]	1	139	0.997979	0.997979

## Sheet: TableS20
GO in four comparison groups (SetC)
GO_ID	GO_Name	GO_Description	Genes_sig_inGO	Genes_inGO	P_Value	corrected_P.value
GO:0007339	binding of sperm to zona pellucida	The process in which the sperm binds to the zona pellucida glycoprotein layer of the egg. The process begins with the attachment of the sperm plasma membrane to the zona pellucida and includes attachment of the acrosome inner membrane to the zona pellucida after the acrosomal reaction takes place. [GOC:dph, ISBN:0878932437]	8	11	1.02098e-17	8.16783e-16
GO:0035803	egg coat formation	Construction of an egg coat, a specialized extracellular matrix that surrounds the ovum of animals. The egg coat provides structural support and can play an essential role in oogenesis, fertilization and early development. [GOC:bf, GOC:sart, GOC:yaf, PMID:16944418, PMID:17163408]	8	11	1.02098e-17	4.08391e-16
GO:2000344	positive regulation of acrosome reaction	Any process that activates or increases the frequency, rate or extent of the acrosome reaction. [GOC:obol]	8	11	1.02098e-17	2.72261e-16
GO:0008150	biological_process	Any process specifically pertinent to the functioning of integrated living units: cells, tissues, organs, and organisms. A process is a collection of molecular events with a defined beginning and end. [GOC:go_curators, GOC:isa_complete]	17	1165	3.67338e-06	7.34676e-05
GO:0016338	calcium-independent cell-cell adhesion via plasma membrane cell-adhesion molecules	The attachment of one cell to another cell via adhesion molecules that do not require the presence of calcium for the interaction. [GOC:hb]	2	3	5.31674e-05	0.000850678
GO:0007314	oocyte anterior/posterior axis specification	Polarization of the oocyte along its anterior-posterior axis. An example of this is found in Drosophila melanogaster. [GOC:dph, GOC:mtg_sensu, GOC:tb, ISBN:0879694238]	1	1	0.00425498	0.0567331
GO:0007315	pole plasm assembly	Establishment of the specialized cytoplasm found at the poles of the egg. An example of this is found in Drosophila melanogaster. [GOC:mtg_sensu]	1	1	0.00425498	0.0486284
GO:0016333	morphogenesis of follicular epithelium	The process in which the anatomical structures of a follicular epithelium are generated and organized. [GOC:jl]	1	1	0.00425498	0.0425498
GO:0060875	lateral semicircular canal development	The progession of the lateral semicircular canal from its initial formation to the mature structure. [GOC:dph, GOC:sdb_2009, GOC:tb]	1	1	0.00425498	0.0378221
GO:1900145	regulation of nodal signaling pathway involved in determination of left/right asymmetry	Any process that modulates the frequency, rate or extent of a nodal signaling pathway, where the nodal signaling pathway is involved in determination of left/right asymmetry. [GOC:BHF, GOC:signaling, GOC:TermGenie, GOC:vk]	1	1	0.00425498	0.0340399
GO:1904086	regulation of epiboly involved in gastrulation with mouth forming second	Any process that modulates the frequency, rate or extent of epiboly involved in gastrulation with mouth forming second. [GO_REF:0000058, GOC:TermGenie, PMID:24892953]	1	1	0.00425498	0.0309453
GO:0051177	meiotic sister chromatid cohesion	The cell cycle process in which sister chromatids of a replicated chromosome are joined along the entire length of the chromosome during meiosis. [GOC:ai]	1	1	0.00425498	0.0283666
GO:0051598	meiotic recombination checkpoint	A checkpoint that acts during late prophase I (pachytene) and prevents segregation of homologous chromosomes until recombination is completed, ensuring proper distribution of the genetic material to the gametes. [PMID:14718568]	1	1	0.00425498	0.0261845
GO:0060629	regulation of homologous chromosome segregation	Any process that modulates the rate, frequency, or extent of homologous chromosome segregation, the cell cycle process in which replicated homologous chromosomes are organized and then physically separated and apportioned to two sets during the first division of the meiotic cell cycle. Each replicated chromosome, composed of two sister chromatids, aligns at the cell equator, paired with its homol…	1	1	0.00425498	0.0243142
GO:1901317	regulation of flagellated sperm motility	Any process that modulates the frequency, rate or extent of flagellated sperm motility. [GOC:cilia, GOC:krc, GOC:TermGenie]	1	1	0.00425498	0.0226932
GO:0007017	microtubule-based process	Any cellular process that depends upon or alters the microtubule cytoskeleton, that part of the cytoskeleton comprising microtubules and their associated proteins. [GOC:mah]	2	29	0.00670314	0.0335157
GO:0060832	oocyte animal/vegetal axis specification	The establishment, maintenance and elaboration of the animal/vegetal axis in the oocyte. The animal/vegetal axis of an oocyte is defined by the placement of the nucleus in the oocyte and can sometimes be identified by the asymmetric placement of other substances such as yolk in the oocyte. The pole of the egg that is closest to the nucleus defines the animal end, with the axis passing through the…	1	2	0.0084922	0.0399633
GO:0010951	negative regulation of endopeptidase activity	Any process that decreases the frequency, rate or extent of endopeptidase activity, the endohydrolysis of peptide bonds within proteins. [GOC:dph, GOC:tb]	3	99	0.00856561	0.0380694
GO:0070192	chromosome organization involved in meiotic cell cycle	A process of chromosome organization that is involved in a meiotic cell cycle. [GOC:mah]	1	3	0.0127117	0.053523
GO:0051781	positive regulation of cell division	Any process that activates or increases the frequency, rate or extent of cell division. [GOC:ai]	1	3	0.0127117	0.0508468
GO:0006030	chitin metabolic process	The chemical reactions and pathways involving chitin, a linear polysaccharide consisting of beta-(1->4)-linked N-acetyl-D-glucosamine residues. [GOC:jl, ISBN:0198506732]	1	3	0.0127117	0.0484256
GO:0000730	DNA recombinase assembly	The aggregation, arrangement and bonding together of strand exchange proteins (recombinases) into higher order oligomers on single-stranded DNA. [PMID:10357855]	1	4	0.0169136	0.061504
GO:0042138	meiotic DNA double-strand break formation	The cell cycle process in which double-strand breaks are generated at defined hotspots throughout the genome during meiosis I. This results in the initiation of meiotic recombination. [GOC:elh, GOC:jl, PMID:11529427]	1	5	0.0210979	0.0733841
GO:0007130	synaptonemal complex assembly	The cell cycle process in which the synaptonemal complex is formed. This is a structure that holds paired chromosomes together during prophase I of meiosis and that promotes genetic recombination. [ISBN:0198506732]	1	6	0.0252648	0.084216
GO:0042148	strand invasion	The process in which the nucleoprotein complex (composed of the broken single-strand DNA and the recombinase) searches and identifies a region of homology in intact duplex DNA. The broken single-strand DNA displaces the like strand and forms Watson-Crick base pairs with its complement, forming a duplex in which each strand is from one of the two recombining DNA molecules. [GOC:elh, PMID:10357855]	1	7	0.0294142	0.0941255
GO:0072378	blood coagulation, fibrin clot formation	A protein activation cascade that contributes to blood coagulation and consists of the cascade of enzymatic reactions initiated by physical damage to the wall of a blood vessel, leading to the formation of a formation of a fibrin clot at the site of the injury. The process also includes numerous positive and negative regulatory events. [GOC:add, GOC:mah, GOC:pde]	1	7	0.0294142	0.0905053
GO:0048477	oogenesis	The complete process of formation and maturation of an ovum or female gamete from a primordial female germ cell. Examples of this process are found in Mus musculus and Drosophila melanogaster. [GOC:kmv, GOC:mtg_sensu, GOC:pr]	1	7	0.0294142	0.0871533
GO:0035338	long-chain fatty-acyl-CoA biosynthetic process	The chemical reactions and pathways resulting in the formation of a long-chain fatty-acyl-CoA any derivative of coenzyme A in which the sulfhydryl group is in a thioester linkage with a long-chain fatty-acyl group. Long-chain fatty-acyl-CoAs have chain lengths of C13 or more. [CHEBI:33184, ISBN:0198506732]	1	8	0.0335463	0.0958467
GO:0006312	mitotic recombination	The exchange, reciprocal or nonreciprocal, of genetic material between one DNA molecule and a homologous region of DNA that occurs during mitotic cell cycles. [GOC:elh]	1	9	0.0376612	0.103893
GO:0006636	unsaturated fatty acid biosynthetic process	The chemical reactions and pathways resulting in the formation of an unsaturated fatty acid, any fatty acid containing one or more double bonds between carbon atoms. [GOC:mah, MetaCyc:PWY-762, MetaCyc:PWY-782]	1	9	0.0376612	0.10043
GO:0034626	fatty acid elongation, polyunsaturated fatty acid	Elongation of a fatty acid chain into which two or more C-C double bonds have been introduced. [GOC:mah]	1	10	0.0417588	0.107765
GO:0006259	DNA metabolic process	Any cellular metabolic process involving deoxyribonucleic acid. This is one of the two main types of nucleic acid, consisting of a long, unbranched macromolecule formed from one, or more commonly, two, strands of linked deoxyribonucleotides. [ISBN:0198506732]	1	10	0.0417588	0.104397
GO:0007010	cytoskeleton organization	A process that is carried out at the cellular level which results in the assembly, arrangement of constituent parts, or disassembly of cytoskeletal structures. [GOC:dph, GOC:jl, GOC:mah]	2	77	0.0424458	0.102899
GO:0019367	fatty acid elongation, saturated fatty acid	Elongation of a saturated fatty acid chain. [GOC:mah]	1	11	0.0458393	0.107857
GO:0034625	fatty acid elongation, monounsaturated fatty acid	Elongation of a fatty acid chain into which one C-C double bond has been introduced. [GOC:mah]	1	11	0.0458393	0.104776
GO:0042472	inner ear morphogenesis	The process in which the anatomical structures of the inner ear are generated and organized. The inner ear is the structure in vertebrates that contains the organs of balance and hearing. It consists of soft hollow sensory structures (the membranous labyrinth) containing fluid (endolymph) surrounded by fluid (perilymph) and encased in a bony cavity (the bony labyrinth). It consists of two chamber…	1	11	0.0458393	0.101865
GO:0003406	retinal pigment epithelium development	The progression of the retinal pigment epithelium over time, from its initial formation to the mature structure. The retinal pigment epithelium is the melanin-containing layer of cells between the retina and the choroid that absorbs scattered and reflected light and removes waste products produced by the photoreceptor cells. [GOC:ascb_2009, GOC:dph, GOC:tb]	1	11	0.0458393	0.0991121
GO:0018149	peptide cross-linking	The formation of a covalent cross-link between or within protein chains. [GOC:jsg]	1	12	0.0499028	0.105059
GO:0006607	NLS-bearing protein import into nucleus	The directed movement of a protein bearing a nuclear localization signal (NLS) from the cytoplasm into the nucleus, across the nuclear membrane. [GOC:ai]	1	13	0.0539493	0.110665
GO:0007131	reciprocal meiotic recombination	The cell cycle process in which double strand breaks are formed and repaired through a double Holliday junction intermediate. This results in the equal exchange of genetic material between non-sister chromatids in a pair of homologous chromosomes. These reciprocal recombinant products ensure the proper segregation of homologous chromosomes during meiosis I and create genetic diversity. [PMID:2087…	1	14	0.0579788	0.115958
GO:0008354	germ cell migration	The orderly movement of a cell specialized to produce haploid gametes through the embryo from its site of production to the place where the gonads will form. [GOC:bf, GOC:jl]	1	14	0.0579788	0.113129
GO:0042761	very long-chain fatty acid biosynthetic process	The chemical reactions and pathways resulting in the formation of a fatty acid which has a chain length greater than C22. [CHEBI:27283, GOC:go_curators]	1	16	0.0659875	0.12569
GO:0010212	response to ionizing radiation	Any process that results in a change in state or activity of a cell or an organism (in terms of movement, secretion, enzyme production, gene expression, etc.) as a result of a ionizing radiation stimulus. Ionizing radiation is radiation with sufficient energy to remove electrons from atoms and may arise from spontaneous decay of unstable isotopes, resulting in alpha and beta particles and gamma r…	1	17	0.0699667	0.130171
GO:0008016	regulation of heart contraction	Any process that modulates the frequency, rate or extent of heart contraction. Heart contraction is the process in which the heart decreases in volume in a characteristic way to propel blood through the body. [GOC:dph, GOC:go_curators, GOC:tb]	1	19	0.0778753	0.141591
GO:0006414	translational elongation	The successive addition of amino acid residues to a nascent polypeptide chain during protein biosynthesis. [GOC:ems]	1	20	0.0818048	0.145431
GO:0006270	DNA replication initiation	The process in which DNA-dependent DNA replication is started; this involves the separation of a stretch of the DNA double helix, the recruitment of DNA polymerases and the initiation of polymerase action. [ISBN:071673706X, ISBN:0815316194]	1	22	0.0896146	0.155851
GO:0051321	meiotic cell cycle	Progression through the phases of the meiotic cell cycle, in which canonically a cell replicates to produce four offspring with half the chromosomal content of the progenitor cell via two nuclear divisions. [GOC:ai]	1	24	0.0973592	0.165718
GO:0010862	positive regulation of pathway-restricted SMAD protein phosphorylation	Any process that increases the rate, frequency or extent of pathway-restricted SMAD protein phosphorylation. Pathway-restricted SMAD proteins and common-partner SMAD proteins are involved in the transforming growth factor beta receptor signaling pathways. [GOC:dph, GOC:tb]	1	24	0.0973592	0.162265
GO:0060395	SMAD protein signal transduction	The cascade of processes by which a signal interacts with a receptor, causing a change in the activity of a SMAD protein, and ultimately effecting a change in the functioning of the cell. [GOC:BHF, GOC:dph, GOC:tb]	1	24	0.0973592	0.158954
GO:0006730	one-carbon metabolic process	The chemical reactions and pathways involving the transfer of one-carbon units in various oxidation states. [GOC:hjd, GOC:mah, GOC:pde]	1	24	0.0973592	0.155775
GO:0010469	regulation of receptor activity	Any process that modulates the frequency, rate or extent of receptor activity. Receptor activity is when a molecule combines with an extracellular or intracellular messenger to initiate a change in cell activity. [GOC:dph, GOC:tb]	2	126	0.100301	0.157336
GO:0048666	neuron development	The process whose specific outcome is the progression of a neuron over time, from initial commitment of the cell to a specific fate, to the fully functional differentiated cell. [GOC:dph]	1	27	0.108855	0.167469
GO:0043408	regulation of MAPK cascade	Any process that modulates the frequency, rate or extent of signal transduction mediated by the MAP kinase (MAPK) cascade. [GOC:go_curators]	1	29	0.116439	0.175757
GO:0009617	response to bacterium	Any process that results in a change in state or activity of a cell or an organism (in terms of movement, secretion, enzyme production, gene expression, etc.) as a result of a stimulus from a bacterium. [GOC:hb]	1	30	0.120207	0.178084
GO:0051453	regulation of intracellular pH	Any process that modulates the internal pH of a cell, measured by the concentration of the hydrogen ion. [GOC:ai, GOC:dph, GOC:tb]	1	31	0.123959	0.180304
GO:0030509	BMP signaling pathway	A series of molecular signals initiated by the binding of a member of the BMP (bone morphogenetic protein) family to a receptor on the surface of a target cell, and ending with regulation of a downstream cellular process, e.g. transcription. [GOC:signaling, ISBN:0878932437, PR:000000034]	1	32	0.127696	0.182423
GO:0007283	spermatogenesis	The process of formation of spermatozoa, including spermatocytogenesis and spermiogenesis. [GOC:jid, ISBN:9780878933846]	1	32	0.127696	0.179222
GO:0006633	fatty acid biosynthetic process	The chemical reactions and pathways resulting in the formation of a fatty acid, any of the aliphatic monocarboxylic acids that can be liberated by hydrolysis from naturally occurring fats and oils. Fatty acids are predominantly straight-chain acids of 4 to 24 carbon atoms, which may be saturated or unsaturated; branched fatty acids and hydroxy fatty acids also occur, and very long chain acids of …	1	33	0.131417	0.181265
GO:0006334	nucleosome assembly	The aggregation, arrangement and bonding together of a nucleosome, the beadlike structural units of eukaryotic chromatin composed of histones and DNA. [GOC:mah]	1	36	0.142487	0.193202
GO:0006606	protein import into nucleus	The directed movement of a protein from the cytoplasm to the nucleus. [GOC:jl]	1	36	0.142487	0.189982
GO:0006631	fatty acid metabolic process	The chemical reactions and pathways involving fatty acids, aliphatic monocarboxylic acids liberated from naturally occurring fats and oils by hydrolysis. [ISBN:0198547684]	1	37	0.146146	0.191667
GO:0006629	lipid metabolic process	The chemical reactions and pathways involving lipids, compounds soluble in an organic solvent but not, or sparingly, in an aqueous solvent. Includes fatty acids; neutral fats, other fatty-acid esters, and soaps; long-chain (fatty) alcohols and waxes; sphingoids and other long-chain bases; glycolipids, phospholipids and sphingolipids; and carotenes, polyprenols, sterols, terpenes and other isopren…	2	169	0.161577	0.208487
GO:0007015	actin filament organization	A process that is carried out at the cellular level which results in the assembly, arrangement of constituent parts, or disassembly of cytoskeletal structures comprising actin filaments. Includes processes that control the spatial distribution of actin filaments, such as organizing filaments into meshworks, bundles, or other structures, as by cross-linking. [GOC:mah]	1	52	0.199228	0.252988
GO:0071805	potassium ion transmembrane transport	A process in which a potassium ion is transported from one side of a membrane to the other. [GOC:mah]	1	62	0.232802	0.291003
GO:0006396	RNA processing	Any process involved in the conversion of one or more primary RNA transcripts into one or more mature RNA molecules. [GOC:mah]	1	68	0.252279	0.310498
GO:0034765	regulation of ion transmembrane transport	Any process that modulates the frequency, rate or extent of the directed movement of ions from one side of a membrane to the other. [GOC:mah]	1	70	0.258663	0.313531
GO:0001947	heart looping	The tube morphogenesis process in which the primitive heart tube loops asymmetrically. This looping brings the primitive heart chambers into alignment preceding their future integration. Heart looping begins with dextral-looping and ends when the main regional divisions of the mature heart and primordium of the great arterial trunks become established preceeding septation. [GOC:dph, PMID:12094232]	1	71	0.261835	0.312639
GO:0006260	DNA replication	The cellular metabolic process in which a cell duplicates one or more molecules of DNA. DNA replication begins when specific sequences, known as origins of replication, are recognized and bound by initiation proteins, and ends when the original DNA molecule has been completely duplicated and the copies topologically separated. The unit of replication usually corresponds to the genome of the cell,…	1	76	0.277496	0.326466
GO:0005975	carbohydrate metabolic process	The chemical reactions and pathways involving carbohydrates, any of a group of organic compounds based of the general formula Cx(H2O)y. Includes the formation of carbohydrate derivatives by the addition of a carbohydrate residue to another molecule. [GOC:mah, ISBN:0198506732]	1	135	0.439382	0.509428
GO:0006281	DNA repair	The process of restoring DNA after damage. Genomes are subject to damage by chemical and physical agents in the environment (e.g. UV and ionizing radiations, chemical mutagens, fungal and bacterial toxins, etc.) and by free radicals or alkylating agents endogenously generated in metabolism. DNA is also damaged because of errors during its replication. A variety of different DNA repair pathways ha…	1	148	0.469944	0.537079
GO:0015031	protein transport	The directed movement of proteins into, out of or within a cell, or between cells, by means of some agent such as a transporter or pore. [GOC:ai]	1	180	0.538377	0.606622
GO:0042981	regulation of apoptotic process	Any process that modulates the occurrence or rate of cell death by apoptotic process. [GOC:jl, GOC:mtg_apoptosis]	1	187	0.552148	0.613498
GO:0030154	cell differentiation	The process in which relatively unspecialized cells, e.g. embryonic or regenerative cells, acquire specialized structural and/or functional features that characterize the cells, tissues, or organs of the mature organism or some other relatively stable phase of the organism's life history. Differentiation includes the processes involved in commitment of a cell to a specific fate and its subsequent…	1	206	0.587527	0.643865
GO:0006811	ion transport	The directed movement of charged atoms or small charged molecules into, out of or within a cell, or between cells, by means of some agent such as a transporter or pore. [GOC:ai]	1	285	0.707442	0.764802
GO:0007275	multicellular organism development	The biological process whose specific outcome is the progression of a multicellular organism over time from an initial condition (e.g. a zygote or a young adult) to a later condition (e.g. a multicellular animal or an aged adult). [GOC:dph, GOC:ems, GOC:isa_complete, GOC:tb]	1	321	0.750015	0.800016
GO:0006810	transport	The directed movement of substances (such as macromolecules, small molecules, ions) or cellular components (such as complexes and organelles) into, out of or within a cell, or between cells, or within a multicellular organism by means of some agent such as a transporter, pore or motor protein. [GOC:dos, GOC:dph, GOC:jl, GOC:mah]	2	642	0.765627	0.805923
GO:0055085	transmembrane transport	The process in which a solute is transported across a lipid bilayer, from one side of a membrane to the other [GOC:dph, GOC:jid]	1	431	0.845836	0.878791
GO:0006508	proteolysis	The hydrolysis of proteins into smaller polypeptides and/or amino acids by cleavage of their peptide bonds. [GOC:bf, GOC:mah]	1	444	0.854438	0.876346
GO:0006355	regulation of transcription, DNA-templated	Any process that modulates the frequency, rate or extent of cellular DNA-templated transcription. [GOC:go_curators, GOC:txnOH]	2	922	0.911399	0.922936
GO:0055114	oxidation-reduction process	A metabolic process that results in the removal or addition of one or more electrons to or from a substance, with or without the concomitant removal or addition of a proton or protons. [GOC:dhl, GOC:ecd, GOC:jh2, GOC:jid, GOC:mlg, GOC:rph]	1	609	0.930137	0.930137
